# Supplementary material for: cis,cis,cis-Di­chlorido­bis­(N 4,N 4-di­methyl­pyridin-4-amine-κN 1)bis­(dimethyl sulfoxide-κS)ruthenium(II)
Source: IUCrdata. 2024 Mar 6;9(Pt 3):x240191. doi: 10.1107/S2414314624001913 (PMC10993563; doi:10.1107/S2414314624001913)
Supplement: Supplementary file 1 [file x-09-x240191-sup1.cif]

##############################################################################
#                                                                            #
# This CIF contains the data for a data article accepted for                 #
# publication in IUCrData. It conforms to the requirements of                #
# Notes for Authors for IUCrData, and has been                               #
# peer reviewed under the auspices of IUCrData.                              #
#                                                                            #
# Full details of the Crystallographic Information File format               #
# are given in the paper "The Crystallographic Information File (CIF):       #
# a New Standard Archive File for Crystallography" by S. R. Hall, F. H.      #
# Allen and I. D. Brown [Acta Cryst. (1991), A47, 655-685].                  #
#                                                                            #
# The current version of the core CIF dictionary is obtainable from          #
# ftp://ftp.iucr.org/pub/cif_core.dic.                                       #
#                                                                            #
# Software is freely available for graphical display of the structure(s)     #
# in this CIF. For information consult the CIF software page                 #
# http://www.iucr.org/resources/cif/software.                                #
#                                                                            #
# This file may be used for bona fide research purposes within the           #
# scientific community so long as proper attribution is given to the data    # 
# article from which it was obtained.                                        #
#                                                                            #
##############################################################################
data_I
_audit_creation_method     Olex2
_journal_date_recd_electronic     2024-01-30
_journal_date_accepted     2024-02-27
_journal_name_full     'IUCrData'
_journal_year     2024
_journal_volume     9
_journal_issue      3
_journal_page_first     0
_journal_page_last     0
_journal_paper_category     HM
_journal_paper_doi     10.1107/S2414314624001913
_journal_coeditor_code     BH4082
_publ_contact_author_name     'Bradley W. Smucker'
_publ_contact_author_address
;
Austin College
900 N Grand
Sherman, TX 75090
USA
;
_publ_contact_author_email     bsmucker@austincollege.edu
_publ_contact_author_fax     ?
_publ_contact_author_phone     903.813.2217
_publ_section_title
;\
<i>cis</i>,<i>cis</i>,<i>cis</i>-Dichloridobis(<i>N</i>^4^,<i>N</i>^4^-\
dimethylpyridin-4-amine-\k<i>N</i>^1^)bis(dimethyl
sulfoxide-\k<i>S</i>)ruthenium(II)
;
loop_
    _publ_author_name
    _publ_author_footnote
    _publ_author_address
    "Park, Esther H." .
;
Austin College
900 N Grand
Sherman, TX 75090
USA
;
    "Ortiz, Sarah M." .
;
Austin College
900 N Grand
Sherman, TX 75090
USA
;
    "Liang, Todd K." .
;
Austin College
900 N Grand
Sherman, TX 75090
USA
;
    "Smucker, Bradley W." .
;
Austin College
900 N Grand
Sherman, TX 75090
USA
;
_publ_section_synopsis
;
In the structure of the title compound, the Ru---N distances of the DMAP
ligands are influenced by the <i>trans</i> chloride or
dimethylsulfoxide-\k<i>S</i> ligands.
;
_chemical_name_systematic
;\
<i>cis</i>,<i>cis</i>,<i>cis</i>-\
Dichloridobis(<i>N</i>^4^,<i>N</i>^4^-dimethylpyridin-4-amine-\k<i>N</i>^1^)\
bis(dimethyl sulfoxide-\k<i>S</i>)ruthenium(II)
;
_chemical_name_common     ?
_chemical_formula_moiety     'C18 H32 Cl2 N4 O2 Ru S2'
_chemical_formula_sum     'C18 H32 Cl2 N4 O2 Ru S2'
_chemical_formula_iupac     '[Ru Cl2 (C7 H10 N2)2 (C2 H6 O S)2]'
_chemical_formula_weight     572.56
_chemical_melting_point     ?
_space_group_crystal_system     monoclinic
_space_group_name_H-M_alt     'P 1 21/n 1'
_space_group_name_Hall     '-P 2yn'
loop_
    _space_group_symop_operation_xyz
    'x, y, z'
    '-x+1/2, y+1/2, -z+1/2'
    '-x, -y, -z'
    'x-1/2, -y-1/2, z-1/2'
_cell_length_a     8.31250(10)
_cell_length_b     18.9072(4)
_cell_length_c     15.7906(3)
_cell_angle_alpha     90
_cell_angle_beta     90.617(2)
_cell_angle_gamma     90
_cell_volume     2481.60(8)
_cell_formula_units_Z     4
_cell_measurement_reflns_used     31352
_cell_measurement_theta_min     2.1550
_cell_measurement_theta_max     28.7100
_cell_measurement_temperature     293(2)
_exptl_crystal_description     block
_exptl_crystal_colour     brown
_exptl_crystal_size_max     0.16
_exptl_crystal_size_mid     0.10
_exptl_crystal_size_min     0.07
_exptl_crystal_density_diffrn     1.533
_exptl_crystal_density_meas     ?
_exptl_crystal_density_method     ?
_exptl_crystal_F_000     1176
_exptl_absorpt_coefficient_mu     1.036
_exptl_absorpt_correction_type     analytical
_exptl_absorpt_process_details
;
[CrysAlisPro (Rigaku OD, 2020) based on Clark & Reid (1995)]
;
_exptl_absorpt_correction_T_min     0.969
_exptl_absorpt_correction_T_max     0.984
_diffrn_ambient_temperature     293(2)
_diffrn_source     'fine-focused sealed tube'
_diffrn_radiation_type     MoK\a
_diffrn_radiation_wavelength     0.71073
_diffrn_measurement_device_type     'XtaLAB Mini II'
_diffrn_measurement_method     'omega scans'
_diffrn_detector_area_resol_mean     ?
_diffrn_reflns_number     122167
_diffrn_reflns_av_R_equivalents     0.0665
_diffrn_reflns_av_unetI/netI     0.0268
_diffrn_reflns_theta_min     2.450
_diffrn_reflns_theta_max     27.481
_diffrn_reflns_theta_full     25.242
_diffrn_measured_fraction_theta_max     1.000
_diffrn_measured_fraction_theta_full     1.000
_diffrn_reflns_limit_h_min     -10
_diffrn_reflns_limit_h_max     10
_diffrn_reflns_limit_k_min     -24
_diffrn_reflns_limit_k_max     24
_diffrn_reflns_limit_l_min     -20
_diffrn_reflns_limit_l_max     20
_diffrn_standards_number     0
_diffrn_standards_interval_count     0
_diffrn_standards_interval_time     0
_diffrn_standards_decay_%     0
_refine_special_details
;
 Refined as a 2-component twin.
;
_reflns_number_total     5695
_reflns_number_gt     4795
_reflns_threshold_expression     'I > 2\s(I)'
_refine_ls_structure_factor_coef     Fsqd
_refine_ls_matrix_type     full
_refine_ls_R_factor_all     0.0623
_refine_ls_R_factor_gt     0.0484
_refine_ls_wR_factor_gt     0.1350
_refine_ls_wR_factor_ref     0.1481
_refine_ls_goodness_of_fit_ref     1.085
_refine_ls_restrained_S_all     1.083
_refine_ls_number_reflns     5695
_refine_ls_number_parameters     293
_refine_ls_number_restraints     18
_refine_ls_hydrogen_treatment     constr
_refine_ls_weighting_scheme     calc
_refine_ls_weighting_details
              'w=1/[\s^2^(Fo^2^)+(0.0631P)^2^+9.1602P] where P=(Fo^2^+2Fc^2^)/3'
_atom_sites_solution_hydrogens     geom
_atom_sites_solution_primary     ?
_atom_sites_solution_secondary     ?
_refine_ls_shift/su_max     0.001
_refine_ls_shift/su_mean     0.000
_refine_diff_density_max     1.348
_refine_diff_density_min     -0.871
_refine_ls_extinction_method     none
_refine_ls_extinction_coef     .
loop_
    _atom_type_symbol
    _atom_type_description
    _atom_type_scat_dispersion_real
    _atom_type_scat_dispersion_imag
    _atom_type_scat_source
    'C' 'C' 0.0033 0.0016
                         'International Tables Vol C Tables 4.2.6.8 and 6.1.1.4'
    'H' 'H' 0.0000 0.0000
                         'International Tables Vol C Tables 4.2.6.8 and 6.1.1.4'
    'Cl' 'Cl' 0.1484 0.1585
                         'International Tables Vol C Tables 4.2.6.8 and 6.1.1.4'
    'N' 'N' 0.0061 0.0033
                         'International Tables Vol C Tables 4.2.6.8 and 6.1.1.4'
    'O' 'O' 0.0106 0.0060
                         'International Tables Vol C Tables 4.2.6.8 and 6.1.1.4'
    'Ru' 'Ru' -1.2594 0.8363
                         'International Tables Vol C Tables 4.2.6.8 and 6.1.1.4'
    'S' 'S' 0.1246 0.1234
                         'International Tables Vol C Tables 4.2.6.8 and 6.1.1.4'
_computing_data_collection
;
CrysAlisPro (Rigaku OD, 2020)
;
_computing_cell_refinement
;
CrysAlisPro (Rigaku OD, 2020)
;
_computing_data_reduction
;
CrysAlisPro (Rigaku OD, 2020)
;
_computing_structure_solution
;
<i>SHELXT</i> (Sheldrick, 2015a)
;
_computing_structure_refinement
;
SHELXL (Sheldrick, 2015b)
;
_computing_molecular_graphics
;
Olex2 (Dolomanov <i>et al.</i>,  2009)
;
_computing_publication_material
;
Mercury 4.0 (Macrae <i>et al.</i>,  2020)
;
loop_
    _atom_site_type_symbol
    _atom_site_label
    _atom_site_fract_x
    _atom_site_fract_y
    _atom_site_fract_z
    _atom_site_U_iso_or_equiv
    _atom_site_adp_type
    _atom_site_calc_flag
    _atom_site_occupancy
    _atom_site_disorder_assembly
    _atom_site_disorder_group
    Ru Ru1 0.73027(5) 0.72633(2) 0.75951(3) 0.03186(13) Uani d 1 . .
    S S2 0.59464(17) 0.71392(7) 0.88155(8) 0.0373(3) Uani d 1 . .
    Cl Cl2 0.88050(19) 0.82299(8) 0.82624(10) 0.0511(4) Uani d 1 . .
    S S1 0.91252(18) 0.64259(9) 0.79645(11) 0.0499(4) Uani d 1 . .
    Cl Cl1 0.8805(2) 0.74749(10) 0.63031(10) 0.0531(4) Uani d 1 . .
    O O1 0.8687(6) 0.5892(2) 0.8604(3) 0.0576(12) Uani d 1 . .
    O O2 0.4730(5) 0.6575(2) 0.8889(3) 0.0524(11) Uani d 1 . .
    N N3 0.5583(5) 0.8030(2) 0.7148(3) 0.0339(9) Uani d 1 . .
    N N2 0.3047(7) 0.5048(3) 0.5567(4) 0.0571(14) Uani d 1 . .
    N N4 0.2210(7) 0.9497(3) 0.6181(4) 0.0508(12) Uani d 1 . .
    N N1 0.5925(6) 0.6498(2) 0.6931(3) 0.0404(10) Uani d 1 . .
    C C9 0.2838(7) 0.8364(3) 0.6840(3) 0.0404(12) Uani d 1 . .
    H H9 0.175319 0.824777 0.687201 0.048 Uiso calc 1 . .
    C C8 0.3974(7) 0.7900(3) 0.7130(4) 0.0381(11) Uani d 1 . .
    H H8 0.362395 0.746412 0.732970 0.046 Uiso calc 1 . .
    C C3 0.3963(8) 0.5519(3) 0.6005(4) 0.0453(13) Uani d 1 . .
    C C10 0.3299(7) 0.9020(3) 0.6492(3) 0.0405(12) Uani d 1 . .
    C C5 0.5422(7) 0.6618(3) 0.6125(3) 0.0410(12) Uani d 1 . .
    H H5 0.575206 0.703469 0.586635 0.049 Uiso calc 1 . .
    C C12 0.6030(7) 0.8656(3) 0.6827(4) 0.0434(13) Uani d 1 . .
    H H12 0.712162 0.876319 0.682320 0.052 Uiso calc 1 . .
    C C11 0.4969(7) 0.9152(3) 0.6503(4) 0.0461(14) Uani d 1 . .
    H H11 0.536018 0.957625 0.628999 0.055 Uiso calc 1 . .
    C C14 0.2713(10) 1.0068(4) 0.5618(5) 0.0648(19) Uani d 1 . .
    H H14A 0.378701 1.021287 0.576635 0.097 Uiso calc 1 . .
    H H14B 0.199495 1.046257 0.567635 0.097 Uiso calc 1 . .
    H H14C 0.268760 0.990457 0.504287 0.097 Uiso calc 1 . .
    C C1 0.5460(8) 0.5873(3) 0.7265(4) 0.0463(13) Uani d 1 . .
    H H1 0.579416 0.576580 0.781458 0.056 Uiso calc 1 . .
    C C2 0.4523(8) 0.5385(3) 0.6841(4) 0.0498(14) Uani d 1 . .
    H H2 0.425382 0.496277 0.710649 0.060 Uiso calc 1 . .
    C C4 0.4461(8) 0.6169(3) 0.5664(4) 0.0469(14) Uani d 1 . .
    H H4 0.413423 0.629550 0.511941 0.056 Uiso calc 1 . .
    C C17 0.7239(9) 0.7070(4) 0.9729(4) 0.0544(16) Uani d 1 . .
    H H17A 0.783317 0.663560 0.970460 0.082 Uiso calc 1 . .
    H H17B 0.660093 0.707661 1.023245 0.082 Uiso calc 1 . .
    H H17C 0.797394 0.746193 0.973982 0.082 Uiso calc 1 . .
    C C7 0.2353(11) 0.5231(4) 0.4753(5) 0.070(2) Uani d 1 . .
    H H7A 0.132824 0.545369 0.483275 0.105 Uiso calc 1 . .
    H H7B 0.221327 0.480997 0.442004 0.105 Uiso calc 1 . .
    H H7C 0.305776 0.555062 0.446397 0.105 Uiso calc 1 . .
    C C13 0.0489(8) 0.9328(4) 0.6152(5) 0.0585(17) Uani d 1 . .
    H H13A 0.025195 0.905823 0.565108 0.088 Uiso calc 1 . .
    H H13B -0.012379 0.975811 0.614316 0.088 Uiso calc 1 . .
    H H13C 0.021278 0.905643 0.664343 0.088 Uiso calc 1 . .
    C C6 0.2547(10) 0.4391(4) 0.5945(5) 0.0665(19) Uani d 1 . .
    H H6A 0.347232 0.414532 0.616460 0.100 Uiso calc 1 . .
    H H6B 0.202125 0.410330 0.552418 0.100 Uiso calc 1 . .
    H H6C 0.181547 0.448616 0.639694 0.100 Uiso calc 1 . .
    C C18 0.4956(10) 0.7942(4) 0.9103(4) 0.0586(18) Uani d 1 . .
    H H18A 0.568704 0.833165 0.904579 0.088 Uiso calc 1 . .
    H H18B 0.460866 0.791123 0.967999 0.088 Uiso calc 1 . .
    H H18C 0.403896 0.801449 0.873846 0.088 Uiso calc 1 . .
    C C16B 1.115(3) 0.674(3) 0.811(4) 0.094(9) Uani d 0.49(7) A 2
    H H16A 1.151237 0.695361 0.759029 0.141 Uiso calc 0.49(7) A 2
    H H16B 1.184112 0.635662 0.825903 0.141 Uiso calc 0.49(7) A 2
    H H16C 1.117362 0.709174 0.855091 0.141 Uiso calc 0.49(7) A 2
    C C15B 0.971(3) 0.5886(13) 0.7074(8) 0.107(7) Uani d 0.89(5) A 2
    H H15A 0.879157 0.562820 0.686573 0.161 Uiso calc 0.89(5) A 2
    H H15B 1.053119 0.555928 0.725013 0.161 Uiso calc 0.89(5) A 2
    H H15C 1.011517 0.618346 0.663205 0.161 Uiso calc 0.89(5) A 2
    C C16A 1.088(4) 0.684(2) 0.843(3) 0.094(9) Uani d 0.51(7) A 1
    H H16D 1.113528 0.726098 0.811056 0.141 Uiso calc 0.51(7) A 1
    H H16E 1.177123 0.652033 0.840928 0.141 Uiso calc 0.51(7) A 1
    H H16F 1.066494 0.696755 0.900281 0.141 Uiso calc 0.51(7) A 1
    C C15A 1.026(19) 0.625(9) 0.702(5) 0.107(7) Uani d 0.11(5) A 1
    H H15D 0.989372 0.655770 0.657266 0.161 Uiso calc 0.11(5) A 1
    H H15E 1.010593 0.576730 0.685221 0.161 Uiso calc 0.11(5) A 1
    H H15F 1.138045 0.633495 0.713066 0.161 Uiso calc 0.11(5) A 1
loop_
    _atom_site_aniso_label
    _atom_site_aniso_U_11
    _atom_site_aniso_U_22
    _atom_site_aniso_U_33
    _atom_site_aniso_U_12
    _atom_site_aniso_U_13
    _atom_site_aniso_U_23
    Ru1 0.0324(2) 0.0340(2) 0.02915(19) -0.00073(16) 0.00050(15) 0.00225(15)
    S2 0.0387(7) 0.0418(7) 0.0313(6) -0.0010(5) 0.0018(5) 0.0026(5)
    Cl2 0.0518(8) 0.0528(8) 0.0486(8) -0.0152(7) -0.0079(6) -0.0009(6)
    S1 0.0385(7) 0.0533(9) 0.0580(9) 0.0114(6) 0.0036(7) 0.0098(7)
    Cl1 0.0510(9) 0.0664(9) 0.0421(7) -0.0077(7) 0.0132(6) 0.0031(7)
    O1 0.062(3) 0.043(2) 0.068(3) 0.011(2) 0.002(2) 0.011(2)
    O2 0.047(2) 0.061(3) 0.050(2) -0.014(2) 0.0099(19) 0.001(2)
    N3 0.032(2) 0.037(2) 0.033(2) -0.0018(18) -0.0031(17) 0.0026(17)
    N2 0.067(4) 0.043(3) 0.060(3) -0.015(3) -0.012(3) 0.000(2)
    N4 0.054(3) 0.041(3) 0.057(3) 0.008(2) -0.010(3) 0.004(2)
    N1 0.049(3) 0.036(2) 0.037(2) -0.002(2) -0.003(2) 0.0021(19)
    C9 0.035(3) 0.047(3) 0.039(3) -0.003(2) -0.003(2) 0.002(2)
    C8 0.036(3) 0.036(3) 0.042(3) -0.005(2) 0.000(2) 0.007(2)
    C3 0.051(3) 0.038(3) 0.048(3) -0.005(3) -0.003(3) 0.001(2)
    C10 0.048(3) 0.037(3) 0.036(3) 0.002(2) -0.005(2) -0.001(2)
    C5 0.053(3) 0.036(3) 0.034(3) -0.006(2) -0.001(2) 0.003(2)
    C12 0.040(3) 0.037(3) 0.053(3) -0.008(2) -0.003(3) 0.007(2)
    C11 0.046(3) 0.032(3) 0.060(4) -0.007(2) -0.008(3) 0.009(2)
    C14 0.073(5) 0.045(4) 0.076(5) 0.002(3) -0.025(4) 0.014(3)
    C1 0.061(4) 0.038(3) 0.040(3) -0.004(3) 0.000(3) 0.006(2)
    C2 0.064(4) 0.037(3) 0.048(3) -0.008(3) -0.002(3) 0.007(2)
    C4 0.058(4) 0.043(3) 0.039(3) -0.003(3) -0.007(3) 0.005(2)
    C17 0.068(4) 0.063(4) 0.032(3) 0.001(3) -0.010(3) 0.008(3)
    C7 0.075(5) 0.065(5) 0.070(5) -0.015(4) -0.025(4) -0.001(4)
    C13 0.046(3) 0.059(4) 0.071(4) 0.012(3) -0.012(3) -0.002(3)
    C6 0.072(5) 0.049(4) 0.078(5) -0.019(4) -0.009(4) 0.000(3)
    C18 0.078(5) 0.054(4) 0.044(3) 0.021(3) 0.012(3) 0.000(3)
    C16B 0.014(6) 0.081(12) 0.19(3) 0.005(9) 0.009(10) 0.041(16)
    C15B 0.156(13) 0.095(13) 0.072(6) 0.079(11) 0.040(7) 0.004(7)
    C16A 0.014(6) 0.081(12) 0.19(3) 0.005(9) 0.009(10) 0.041(16)
    C15A 0.156(13) 0.095(13) 0.072(6) 0.079(12) 0.040(7) 0.004(7)
_geom_special_details     ?
loop_
    _geom_bond_atom_site_label_1
    _geom_bond_atom_site_label_2
    _geom_bond_site_symmetry_2
    _geom_bond_distance
    _geom_bond_publ_flag
    Ru1 S2 . 2.2553(14) ?
    Ru1 Cl2 . 2.4456(15) ?
    Ru1 S1 . 2.2635(15) ?
    Ru1 Cl1 . 2.4366(15) ?
    Ru1 N3 . 2.150(4) ?
    Ru1 N1 . 2.117(5) ?
    S2 O2 . 1.476(4) ?
    S2 C17 . 1.794(6) ?
    S2 C18 . 1.788(6) ?
    S1 O1 . 1.476(5) ?
    S1 C16B . 1.799(13) ?
    S1 C15B . 1.809(9) ?
    S1 C16A . 1.804(14) ?
    S1 C15A . 1.804(18) ?
    N3 C8 . 1.360(7) ?
    N3 C12 . 1.341(7) ?
    N2 C3 . 1.355(8) ?
    N2 C7 . 1.446(9) ?
    N2 C6 . 1.442(9) ?
    N4 C10 . 1.364(7) ?
    N4 C14 . 1.463(9) ?
    N4 C13 . 1.466(8) ?
    N1 C5 . 1.355(7) ?
    N1 C1 . 1.352(7) ?
    C9 H9 . 0.9300 ?
    C9 C8 . 1.366(8) ?
    C9 C10 . 1.412(8) ?
    C8 H8 . 0.9300 ?
    C3 C2 . 1.419(9) ?
    C3 C4 . 1.406(8) ?
    C10 C11 . 1.410(8) ?
    C5 H5 . 0.9300 ?
    C5 C4 . 1.370(8) ?
    C12 H12 . 0.9300 ?
    C12 C11 . 1.381(8) ?
    C11 H11 . 0.9300 ?
    C14 H14A . 0.9600 ?
    C14 H14B . 0.9600 ?
    C14 H14C . 0.9600 ?
    C1 H1 . 0.9300 ?
    C1 C2 . 1.376(9) ?
    C2 H2 . 0.9300 ?
    C4 H4 . 0.9300 ?
    C17 H17A . 0.9600 ?
    C17 H17B . 0.9600 ?
    C17 H17C . 0.9600 ?
    C7 H7A . 0.9600 ?
    C7 H7B . 0.9600 ?
    C7 H7C . 0.9600 ?
    C13 H13A . 0.9600 ?
    C13 H13B . 0.9600 ?
    C13 H13C . 0.9600 ?
    C6 H6A . 0.9600 ?
    C6 H6B . 0.9600 ?
    C6 H6C . 0.9600 ?
    C18 H18A . 0.9600 ?
    C18 H18B . 0.9600 ?
    C18 H18C . 0.9600 ?
    C16B H16A . 0.9600 ?
    C16B H16B . 0.9600 ?
    C16B H16C . 0.9600 ?
    C15B H15A . 0.9600 ?
    C15B H15B . 0.9600 ?
    C15B H15C . 0.9600 ?
    C16A H16D . 0.9600 ?
    C16A H16E . 0.9600 ?
    C16A H16F . 0.9600 ?
    C15A H15D . 0.9600 ?
    C15A H15E . 0.9600 ?
    C15A H15F . 0.9600 ?
loop_
    _geom_angle_atom_site_label_1
    _geom_angle_atom_site_label_2
    _geom_angle_atom_site_label_3
    _geom_angle_site_symmetry_1
    _geom_angle_site_symmetry_3
    _geom_angle
    _geom_angle_publ_flag
    S2 Ru1 Cl2 . . 88.12(5) ?
    S2 Ru1 S1 . . 92.66(6) ?
    S2 Ru1 Cl1 . . 176.35(6) ?
    S1 Ru1 Cl2 . . 94.27(6) ?
    S1 Ru1 Cl1 . . 89.02(6) ?
    Cl1 Ru1 Cl2 . . 88.52(6) ?
    N3 Ru1 S2 . . 90.81(12) ?
    N3 Ru1 Cl2 . . 88.40(12) ?
    N3 Ru1 S1 . . 175.69(12) ?
    N3 Ru1 Cl1 . . 87.66(12) ?
    N1 Ru1 S2 . . 94.54(13) ?
    N1 Ru1 Cl2 . . 174.55(13) ?
    N1 Ru1 S1 . . 90.36(14) ?
    N1 Ru1 Cl1 . . 88.68(14) ?
    N1 Ru1 N3 . . 86.82(18) ?
    O2 S2 Ru1 . . 119.47(19) ?
    O2 S2 C17 . . 106.8(3) ?
    O2 S2 C18 . . 106.0(3) ?
    C17 S2 Ru1 . . 113.2(2) ?
    C18 S2 Ru1 . . 111.4(2) ?
    C18 S2 C17 . . 97.5(3) ?
    O1 S1 Ru1 . . 119.0(2) ?
    O1 S1 C16B . . 112(2) ?
    O1 S1 C15B . . 102.5(9) ?
    O1 S1 C16A . . 103.1(19) ?
    O1 S1 C15A . . 125(5) ?
    C16B S1 Ru1 . . 114.9(18) ?
    C16B S1 C15B . . 92(2) ?
    C15B S1 Ru1 . . 112.3(5) ?
    C16A S1 Ru1 . . 109.5(16) ?
    C15A S1 Ru1 . . 106(4) ?
    C15A S1 C16A . . 89(7) ?
    C8 N3 Ru1 . . 122.3(4) ?
    C12 N3 Ru1 . . 122.2(4) ?
    C12 N3 C8 . . 115.4(5) ?
    C3 N2 C7 . . 120.9(6) ?
    C3 N2 C6 . . 121.2(6) ?
    C6 N2 C7 . . 117.4(6) ?
    C10 N4 C14 . . 120.9(6) ?
    C10 N4 C13 . . 120.7(5) ?
    C14 N4 C13 . . 115.3(5) ?
    C5 N1 Ru1 . . 120.7(4) ?
    C1 N1 Ru1 . . 124.0(4) ?
    C1 N1 C5 . . 115.3(5) ?
    C8 C9 H9 . . 119.8 ?
    C8 C9 C10 . . 120.4(5) ?
    C10 C9 H9 . . 119.8 ?
    N3 C8 C9 . . 124.5(5) ?
    N3 C8 H8 . . 117.7 ?
    C9 C8 H8 . . 117.7 ?
    N2 C3 C2 . . 122.3(6) ?
    N2 C3 C4 . . 123.0(6) ?
    C4 C3 C2 . . 114.7(5) ?
    N4 C10 C9 . . 122.6(5) ?
    N4 C10 C11 . . 122.5(5) ?
    C11 C10 C9 . . 114.9(5) ?
    N1 C5 H5 . . 117.7 ?
    N1 C5 C4 . . 124.6(5) ?
    C4 C5 H5 . . 117.7 ?
    N3 C12 H12 . . 117.9 ?
    N3 C12 C11 . . 124.1(5) ?
    C11 C12 H12 . . 117.9 ?
    C10 C11 H11 . . 119.7 ?
    C12 C11 C10 . . 120.6(5) ?
    C12 C11 H11 . . 119.7 ?
    N4 C14 H14A . . 109.5 ?
    N4 C14 H14B . . 109.5 ?
    N4 C14 H14C . . 109.5 ?
    H14A C14 H14B . . 109.5 ?
    H14A C14 H14C . . 109.5 ?
    H14B C14 H14C . . 109.5 ?
    N1 C1 H1 . . 118.0 ?
    N1 C1 C2 . . 123.9(6) ?
    C2 C1 H1 . . 118.0 ?
    C3 C2 H2 . . 119.6 ?
    C1 C2 C3 . . 120.8(5) ?
    C1 C2 H2 . . 119.6 ?
    C3 C4 H4 . . 119.6 ?
    C5 C4 C3 . . 120.7(5) ?
    C5 C4 H4 . . 119.6 ?
    S2 C17 H17A . . 109.5 ?
    S2 C17 H17B . . 109.5 ?
    S2 C17 H17C . . 109.5 ?
    H17A C17 H17B . . 109.5 ?
    H17A C17 H17C . . 109.5 ?
    H17B C17 H17C . . 109.5 ?
    N2 C7 H7A . . 109.5 ?
    N2 C7 H7B . . 109.5 ?
    N2 C7 H7C . . 109.5 ?
    H7A C7 H7B . . 109.5 ?
    H7A C7 H7C . . 109.5 ?
    H7B C7 H7C . . 109.5 ?
    N4 C13 H13A . . 109.5 ?
    N4 C13 H13B . . 109.5 ?
    N4 C13 H13C . . 109.5 ?
    H13A C13 H13B . . 109.5 ?
    H13A C13 H13C . . 109.5 ?
    H13B C13 H13C . . 109.5 ?
    N2 C6 H6A . . 109.5 ?
    N2 C6 H6B . . 109.5 ?
    N2 C6 H6C . . 109.5 ?
    H6A C6 H6B . . 109.5 ?
    H6A C6 H6C . . 109.5 ?
    H6B C6 H6C . . 109.5 ?
    S2 C18 H18A . . 109.5 ?
    S2 C18 H18B . . 109.5 ?
    S2 C18 H18C . . 109.5 ?
    H18A C18 H18B . . 109.5 ?
    H18A C18 H18C . . 109.5 ?
    H18B C18 H18C . . 109.5 ?
    S1 C16B H16A . . 109.5 ?
    S1 C16B H16B . . 109.5 ?
    S1 C16B H16C . . 109.5 ?
    H16A C16B H16B . . 109.5 ?
    H16A C16B H16C . . 109.5 ?
    H16B C16B H16C . . 109.5 ?
    S1 C15B H15A . . 109.5 ?
    S1 C15B H15B . . 109.5 ?
    S1 C15B H15C . . 109.5 ?
    H15A C15B H15B . . 109.5 ?
    H15A C15B H15C . . 109.5 ?
    H15B C15B H15C . . 109.5 ?
    S1 C16A H16D . . 109.5 ?
    S1 C16A H16E . . 109.5 ?
    S1 C16A H16F . . 109.5 ?
    H16D C16A H16E . . 109.5 ?
    H16D C16A H16F . . 109.5 ?
    H16E C16A H16F . . 109.5 ?
    S1 C15A H15D . . 109.5 ?
    S1 C15A H15E . . 109.5 ?
    S1 C15A H15F . . 109.5 ?
    H15D C15A H15E . . 109.5 ?
    H15D C15A H15F . . 109.5 ?
    H15E C15A H15F . . 109.5 ?
loop_
    _geom_torsion_atom_site_label_1
    _geom_torsion_atom_site_label_2
    _geom_torsion_atom_site_label_3
    _geom_torsion_atom_site_label_4
    _geom_torsion_site_symmetry_1
    _geom_torsion_site_symmetry_2
    _geom_torsion_site_symmetry_3
    _geom_torsion_site_symmetry_4
    _geom_torsion
    _geom_torsion_publ_flag
    Ru1 N3 C8 C9 . . . . -178.9(4) ?
    Ru1 N3 C12 C11 . . . . 177.3(5) ?
    Ru1 N1 C5 C4 . . . . -176.6(5) ?
    Ru1 N1 C1 C2 . . . . 177.9(5) ?
    N3 C12 C11 C10 . . . . 0.0(10) ?
    N2 C3 C2 C1 . . . . 179.6(6) ?
    N2 C3 C4 C5 . . . . -178.3(6) ?
    N4 C10 C11 C12 . . . . 179.6(6) ?
    N1 C5 C4 C3 . . . . -2.2(10) ?
    N1 C1 C2 C3 . . . . -0.6(10) ?
    C9 C10 C11 C12 . . . . 0.8(9) ?
    C8 N3 C12 C11 . . . . 0.6(9) ?
    C8 C9 C10 N4 . . . . 178.9(6) ?
    C8 C9 C10 C11 . . . . -2.2(8) ?
    C10 C9 C8 N3 . . . . 3.1(9) ?
    C5 N1 C1 C2 . . . . -1.0(9) ?
    C12 N3 C8 C9 . . . . -2.1(8) ?
    C14 N4 C10 C9 . . . . -162.6(6) ?
    C14 N4 C10 C11 . . . . 18.7(9) ?
    C1 N1 C5 C4 . . . . 2.4(9) ?
    C2 C3 C4 C5 . . . . 0.5(9) ?
    C4 C3 C2 C1 . . . . 0.8(10) ?
    C7 N2 C3 C2 . . . . 173.3(7) ?
    C7 N2 C3 C4 . . . . -8.0(11) ?
    C13 N4 C10 C9 . . . . -3.5(9) ?
    C13 N4 C10 C11 . . . . 177.7(6) ?
    C6 N2 C3 C2 . . . . 2.0(11) ?
    C6 N2 C3 C4 . . . . -179.3(7) ?
_shelx_space_group_comment     ?
_shelx_estimated_absorpt_T_min     ?
_shelx_estimated_absorpt_T_max     ?
_shelx_hkl_file
;
   0   0  -2 6170.38   21.46
   0   0   2 5571.98   18.98
   0   0  -3    3.00    2.98
   0   0  -3    5.38    2.77
   0   0  -3   -0.21    3.03
   0   0   3    0.87    2.45
   0   0   3    0.98    2.60
   0   0   3    1.19    2.91
   0   0   3    0.60    2.17
   0   0  -3    1.28    1.96
   0   0   3    0.39    2.65
   0   0  -3    2.89    3.03
   0   0   3    0.57    2.65
   0   0  -3    2.80    2.97
   0   0   3    5.74    2.69
   0   0   3    3.01    1.62
   0   0  -3    1.05    1.51
   0   0   3    3.55    2.70
   0   0   3    2.88    2.40
   0   0   3    3.27    2.38
   0   0   3    1.67    2.59
   0   0  -3    1.36    2.22
   0   0   3    8.70    2.51
   0   0   3    2.28    2.66
   0   0  -3    0.16    2.47
   0   0  -3    1.31    2.58
   0   0  -3    2.46    2.55
   0   0  -4  383.24   25.92
   0   0  -4  430.05   25.79
   0   0   4  415.07   25.68
   0   0   4  387.47   25.30
   0   0   4  392.91   25.79
   0   0  -4  406.27   25.66
   0   0   4  362.01   25.72
   0   0  -4  393.28   25.29
   0   0  -4  399.05   25.67
   0   0   4  372.89   24.93
   0   0   4  382.23   25.72
   0   0   4  391.47   25.78
   0   0  -4  397.20   24.95
   0   0  -4  391.54   25.60
   0   0  -4  397.79   25.86
   0   0  -4  400.64   25.89
   0   0   4  377.32   25.04
   0   0  -4  370.07   25.04
   0   0  -4  379.15   25.89
   0   0   4  388.95   25.74
   0   0   4  388.00   25.72
   0   0   4  397.64   25.41
   0   0  -4  388.73   25.42
   0   0   4  354.06   25.61
   0   0  -4  383.11   25.61
   0   0  -4  392.44   25.59
   0   0   4  371.95   25.67
   0   0   4  411.20   25.58
   0   0  -4  400.62   25.62
   0   0   4  401.14   25.55
   0   0  -5    2.84    3.68
   0   0  -5   -1.10    4.34
   0   0  -5    3.66    4.43
   0   0   5    3.10    3.41
   0   0   5   -0.33    3.79
   0   0   5   -0.20    2.75
   0   0  -5   -2.35    3.26
   0   0   5    1.70    3.64
   0   0  -5    0.38    2.44
   0   0  -5    5.10    3.50
   0   0  -5   -0.20    1.71
   0   0  -5   -0.35    4.07
   0   0  -5    0.29    3.17
   0   0   5   -0.51    1.76
   0   0   5   -1.99    3.60
   0   0   5   -1.55    3.61
   0   0  -5    3.69    2.09
   0   0  -5    1.37    3.84
   0   0   5    3.64    3.98
   0   0   5    2.43    2.06
   0   0   5    4.30    3.29
   0   0   5    1.10    3.15
   0   0   5    2.35    3.08
   0   0  -5    1.60    3.07
   0   0   5    0.95    3.45
   0   0   5    1.27    3.51
   0   0  -5    0.81    3.32
   0   0  -5   -0.55    3.37
   0   0   5   -0.30    3.84
   0   0  -5    0.28    3.69
   0   0   6  511.98   35.42
   0   0  -6  529.38   35.97
   0   0  -6  517.88   35.61
   0   0   6  565.09   35.69
   0   0   6  560.03   35.85
   0   0  -6  557.32   35.53
   0   0  -6  524.39   34.95
   0   0   6  534.59   35.74
   0   0  -6  520.00   35.47
   0   0   6  567.42   35.09
   0   0  -6  531.95   34.50
   0   0  -6  565.86   35.96
   0   0  -6  535.27   35.47
   0   0   6  560.99   35.66
   0   0   6  529.77   34.50
   0   0   6  541.49   35.76
   0   0  -6  545.19   34.68
   0   0  -6  543.72   36.01
   0   0   6  528.10   34.63
   0   0  -6  548.53   35.83
   0   0   6  533.78   35.59
   0   0   6  552.20   35.66
   0   0   6  524.55   35.63
   0   0   6  528.58   35.37
   0   0   6  534.64   35.10
   0   0  -6  533.68   35.19
   0   0  -6  533.49   35.48
   0   0   6  538.98   35.32
   0   0  -6  532.76   35.37
   0   0   6  537.38   35.57
   0   0   6  534.86   35.27
   0   0  -6  543.51   35.43
   0   0   7    6.13    4.44
   0   0   7    0.44    4.03
   0   0   7    0.38    3.60
   0   0  -7    0.52    4.89
   0   0  -7   -1.05    4.98
   0   0  -7    0.45    4.10
   0   0   7    1.46    4.57
   0   0  -7    1.60    3.84
   0   0  -7    6.54    4.10
   0   0   7   -0.48    4.47
   0   0  -7    0.52    2.77
   0   0   7   -1.70    3.04
   0   0  -7    1.06    1.85
   0   0   7   -3.81    4.33
   0   0  -7    4.03    4.56
   0   0   7    2.53    4.11
   0   0   7    0.27    1.79
   0   0  -7    0.80    3.47
   0   0  -7    1.46    4.76
   0   0   7    7.03    4.05
   0   0  -7    1.96    2.27
   0   0   7    4.49    3.47
   0   0   7    0.86    2.19
   0   0   7    4.52    4.12
   0   0  -7    2.58    3.67
   0   0   7   -2.64    3.64
   0   0   7    3.50    3.22
   0   0   7    5.95    4.34
   0   0   7    0.35    3.73
   0   0  -7   -1.18    4.16
   0   0  -7   -1.83    3.64
   0   0  -7   -0.78    4.10
   0   0   8  831.64   57.72
   0   0  -8  901.02   58.46
   0   0  -8  906.51   58.13
   0   0   8  939.82   58.32
   0   0   8  850.39   58.09
   0   0   8  884.19   57.21
   0   0  -8  867.29   57.07
   0   0   8  923.76   57.92
   0   0  -8  911.38   58.40
   0   0   8  895.78   56.50
   0   0   8  871.64   58.16
   0   0  -8  843.91   57.65
   0   0  -8  871.24   56.48
   0   0   8  881.41   56.67
   0   0  -8  921.56   58.55
   0   0  -8  860.40   58.21
   0   0   8  911.58   57.92
   0   0  -8  848.43   56.69
   0   0   8  894.72   57.28
   0   0   8  914.68   57.66
   0   0  -8  857.73   57.39
   0   0   8  921.87   58.10
   0   0   8  890.32   57.57
   0   0  -8  877.06   57.75
   0   0   8  878.84   57.93
   0   0  -8  873.59   57.60
   0   0  -8  889.97   57.78
   0   0   8  918.25   57.56
   0   0  -9    1.78    4.37
   0   0  -9   -2.07    5.30
   0   0   9   -0.63    4.93
   0   0   9    0.36    3.30
   0   0   9   -3.21    4.95
   0   0   9   -4.39    4.86
   0   0  -9   -1.99    5.32
   0   0  -9    2.07    5.21
   0   0   9   -3.88    3.66
   0   0  -9    3.84    5.17
   0   0   9   -2.37    4.33
   0   0  -9    0.42    3.76
   0   0   9    0.36    3.23
   0   0   9   -2.22    4.54
   0   0  -9   -1.84    4.00
   0   0  -9   -4.58    4.38
   0   0   9    0.87    3.87
   0   0  -9   -3.06    4.20
   0   0 -10    5.44    5.86
   0   0 -10    7.30    4.95
   0   0  10   11.31    5.37
   0   0  10   18.01    5.79
   0   0  10   17.62    3.96
   0   0  10   21.85    6.00
   0   0 -10   25.32    6.15
   0   0 -10   28.03    6.36
   0   0  10   27.85    5.05
   0   0 -10   10.87    6.24
   0   0 -10   15.67    4.47
   0   0  10   17.32    5.08
   0   0 -10   22.16    5.11
   0   0 -10   13.65    5.15
   0   0  10   26.01    4.73
   0   0  10   28.03    5.64
   0   0 -11   -4.32    5.55
   0   0 -11    0.74    4.93
   0   0  11    4.72    5.38
   0   0  11    1.60    5.56
   0   0  11    3.92    5.14
   0   0 -11    1.66    5.69
   0   0 -11    0.86    5.54
   0   0 -11   -3.19    5.53
   0   0  11    0.74    4.95
   0   0 -11    0.51    3.96
   0   0 -11    0.63    4.75
   0   0 -11    5.03    4.68
   0   0  11   -2.76    4.83
   0   0 -12    3.81    6.16
   0   0 -12    4.05    5.49
   0   0  12   15.62    6.42
   0   0  12    1.77    6.05
   0   0  12    1.73    5.53
   0   0 -12    7.30    6.21
   0   0 -12    5.72    6.33
   0   0 -12    7.90    5.95
   0   0  12    5.70    5.30
   0   0 -12    6.85    4.86
   0   0 -12    4.81    5.07
   0   0  12    9.10    5.47
   0   0 -13    3.13    6.95
   0   0 -13    5.30    5.80
   0   0  13   -4.75    5.99
   0   0  13    1.94    6.28
   0   0  13    3.79    5.90
   0   0 -13    4.99    6.29
   0   0 -13   -6.70    6.77
   0   0 -13    1.04    6.99
   0   0  13   -0.89    5.81
   0   0 -13   -2.98    5.42
   0   0  13    2.48    5.78
   0   0 -13    2.97    5.32
   0   0 -14  285.57   20.77
   0   0 -14  244.99   21.27
   0   0  14  227.30   20.79
   0   0  14  253.62   21.12
   0   0  14  277.87   21.16
   0   0 -14  244.00   21.01
   0   0 -14  278.39   21.33
   0   0 -14  258.45   21.20
   0   0  14  248.37   20.55
   0   0  14  262.07   20.62
   0   0 -15    9.81    7.95
   0   0 -15    2.07    6.33
   0   0  15   -5.69    7.54
   0   0  15   -5.59    7.97
   0   0  15    4.45    7.01
   0   0 -15   -3.51    7.39
   0   0 -15    3.36    7.26
   0   0 -15   -1.23    7.59
   0   0  15   -5.22    6.85
   0   0  15   -7.70    6.99
   0   0  16  240.11   20.27
   0   0 -16  209.71   20.60
   0   0 -16  239.17   20.29
   0   0  16  248.69   20.88
   0   0  16  243.26   20.97
   0   0 -16  208.90   20.51
   0   0  16  261.99   21.03
   0   0 -16  274.74   21.22
   0   0 -16  234.64   21.07
   0   0  16  263.02   20.52
   0   0  16  246.77   20.14
   0   0  17   -5.23    8.29
   0   0  17   -2.57    8.57
   0   0  17   -2.56    7.63
   0   0 -17    6.72    8.23
   0   0 -17    2.56    8.25
   0   0 -17   -4.23    8.68
   0   0  17    3.59    7.97
   0   0 -17    8.26    7.73
   0   0 -17    4.23    8.36
   0   0  17    4.78    7.32
   0   0  18    4.10    8.83
   0   0  18  -11.12    9.27
   0   0  18    5.44    8.38
   0   0 -18   10.00    8.85
   0   0 -18   -1.36    8.45
   0   0 -18   -1.50    8.83
   0   0  18    2.54    7.76
   0   0 -18   13.51    9.13
   0   0  18   -2.53    7.90
   0   0  19    5.80    8.71
   0   0  19    8.84    8.96
   0   0  19    4.32    8.76
   0   0 -19    1.51    9.02
   0   0 -19   -1.43    9.49
   0   0 -19   -1.59    9.40
   0   0  19   -2.68    8.64
   0   0 -19    7.93    9.28
   0   0  20   -3.03    9.10
   0   0 -20   -1.59    9.37
   0   0 -20   -8.35    9.77
   0   0  20    4.65    9.49
   0   0  20   -1.53    9.29
   0   0 -20   -3.34    9.38
   0   0 -21    4.99    9.93
   0   0  21   -4.76    9.52
   0   0 -21    3.50   10.11
   0   0  21    1.60    9.61
   0   0  21   -6.50    9.63
   0   0 -21   -3.51   10.04
   0   0  22   -1.65   10.09
   0   0 -22   22.52   10.58
   0   0 -22   40.09   12.49
   0   0  22   11.66   10.97
   0   0  22   18.59   10.39
   0   0 -22   14.59   10.50
   0   1  -2   33.89    4.26
   0   1  -2  114.87    4.99
   0  -1   2  115.08    4.91
   0   1  -2   30.12    4.20
   0   1   2  112.61    4.46
   0  -1  -2  102.98    4.60
   0   1   2  113.91    4.46
   0   1   2  113.63    4.83
   0  -1  -2  116.69    4.96
   0  -1  -2  117.06    4.42
   0   1   2  113.44    4.89
   0   1   2  113.18    4.86
   0   1  -2  109.03    4.55
   0  -1   2  110.92    4.94
   0  -1   2  119.07    4.60
   0  -1   2  113.28    4.87
   0   1  -2   70.65    4.53
   0   1   2   43.11    4.25
   0  -1   2  110.94    4.85
   0   1   2  119.47    4.75
   0  -1  -2  121.96    4.80
   0   1  -2  112.36    4.85
   0  -1  -2  109.24    4.77
   0  -1  -2    1.07    3.82
   0   1   2  118.72    4.65
   0  -1   2  117.12    4.58
   0   1   2  115.67    4.85
   0  -1   2  119.32    4.92
   0   1  -2    0.80    3.87
   0  -1  -2  115.27    5.06
   0  -1  -2  116.70    4.97
   0  -1  -2    0.96    3.73
   0  -1  -2  112.46    4.62
   0   1  -2  118.21    4.97
   0   1   2  127.93    4.39
   0  -1  -2   15.97    4.14
   0   1   2  113.02    4.90
   0   1   2    5.87    3.90
   0   1  -2   -0.49    3.73
   0  -1  -2  113.52    4.74
   0   1   2  115.40    4.83
   0  -1   2  111.24    4.30
   0  -1  -2   53.94    4.47
   0  -1   2  113.69    4.31
   0  -1  -2   60.37    4.54
   0  -1   2  114.61    4.86
   0   1  -2  118.18    4.80
   0   1  -2    0.16    3.71
   0  -1  -3  848.41   49.72
   0  -1  -3  847.04   49.97
   0   1  -3  870.07   49.95
   0   1   3  801.59   49.68
   0  -1   3  742.03   49.74
   0   1   3  825.80   49.87
   0   1  -3  822.93   49.94
   0   1   3  820.37   49.91
   0  -1   3  826.54   49.90
   0   1  -3  233.12   49.26
   0   1  -3  221.85   49.25
   0  -1  -3  806.75   49.50
   0   1   3  818.29   49.89
   0  -1   3  821.93   49.90
   0   1  -3  829.60   49.60
   0  -1   3  822.48   49.62
   0   1   3  834.41   49.54
   0   1  -3  806.09   49.37
   0   1  -3  873.08   50.00
   0  -1  -3  856.64   49.88
   0  -1  -3  808.67   49.76
   0  -1   3  788.49   49.38
   0   1   3  824.04   49.78
   0   1   3  782.69   49.83
   0  -1  -3  831.22   49.31
   0  -1   3  848.66   49.92
   0   1   3  837.43   49.33
   0   1  -3  829.10   49.95
   0   1   3  825.25   49.55
   0  -1   3  850.63   49.76
   0  -1  -3  815.63   49.55
   0  -1  -3  819.82   49.98
   0   1  -3  837.89   49.82
   0   1   3  826.33   49.86
   0  -1  -3  834.65   49.97
   0   1  -3  814.73   49.42
   0  -1  -3  840.15   49.72
   0  -1   3  832.83   49.41
   0   1   3  838.65   49.76
   0   1  -3  852.70   49.90
   0   1   3  810.00   49.35
   0   1   3  835.86   49.75
   0  -1   3  784.18   49.80
   0  -1  -3  816.57   49.37
   0  -1  -3  822.87   49.79
   0  -1  -3  818.20   49.92
   0   1   3  810.74   49.83
   0   1  -3  812.97   49.55
   0   1   3  811.73   49.81
   0  -1  -3  830.44   49.74
   0  -1   3  843.25   49.55
   0   1   3  838.86   49.80
   0   1  -3  807.06   49.76
   0  -1   3  817.15   49.82
   0  -1  -3  843.51   49.92
   0   1  -3  829.46   49.57
   0  -1   3  826.58   49.54
   0   1   4   21.05    3.43
   0   1  -4   26.43    4.09
   0   1  -4   21.49    4.41
   0   1   4   27.09    3.98
   0   1   4   23.73    3.91
   0  -1  -4   18.26    3.62
   0   1  -4   21.82    4.31
   0  -1  -4   19.62    4.29
   0  -1   4   20.65    3.83
   0  -1  -4   19.02    4.27
   0   1  -4   21.22    3.62
   0   1  -4   19.36    3.08
   0   1   4   21.79    3.81
   0  -1   4   20.13    3.91
   0   1  -4   26.65    3.80
   0  -1   4   21.89    3.91
   0   1   4   22.75    4.05
   0   1   4   19.18    3.05
   0  -1   4   20.49    3.12
   0  -1  -4   19.34    2.98
   0  -1  -4   20.81    3.36
   0  -1  -4   18.22    3.32
   0  -1   4   24.54    2.48
   0   1   4   20.33    3.88
   0   1  -4   21.58    4.07
   0  -1   4   16.79    3.85
   0  -1  -4   17.62    2.21
   0  -1  -4   24.08    4.05
   0  -1  -4   13.63    3.59
   0   1   4   22.16    3.73
   0   1  -4   17.53    2.45
   0   1   4   20.92    2.31
   0  -1  -4   26.15    4.57
   0  -1  -4   21.14    3.19
   0   1   4   11.34    3.72
   0  -1   4   16.95    3.17
   0  -1  -4   20.12    3.92
   0   1   4   17.47    2.84
   0  -1   4   20.66    3.78
   0   1  -4   27.96    3.90
   0  -1   4   20.94    3.74
   0  -1   4   19.60    2.73
   0   1   4   15.54    3.62
   0   1  -4   18.27    2.75
   0  -1  -4   22.57    3.59
   0  -1  -4   22.12    2.38
   0   1   4   18.13    2.30
   0   1   4   27.50    3.77
   0  -1  -4   21.75    3.69
   0   1  -4   19.88    4.04
   0  -1   4   25.62    3.95
   0   1   4   19.39    3.95
   0  -1  -4   20.53    3.71
   0   1   4   18.94    3.81
   0   1  -4   24.53    3.14
   0  -1  -4   21.45    4.19
   0   1  -4   18.67    3.66
   0   1  -4   19.62    3.23
   0  -1   4   21.77    3.06
   0   1   5   38.83    4.48
   0   1   5   40.16    5.04
   0  -1   5   32.55    4.55
   0   1  -5   30.52    4.94
   0   1  -5   37.08    5.21
   0  -1  -5   37.26    5.52
   0  -1  -5   38.29    5.58
   0  -1  -5   39.84    4.65
   0   1   5   39.24    4.98
   0   1  -5   39.96    5.06
   0  -1   5   40.40    4.13
   0  -1  -5   32.00    4.48
   0   1  -5   32.26    4.74
   0   1   5   35.36    3.94
   0  -1   5   28.10    4.72
   0  -1  -5   33.85    4.66
   0  -1  -5   38.32    3.86
   0   1   5   37.33    5.25
   0   1  -5   34.60    4.07
   0   1   5   35.60    5.02
   0  -1   5   33.86    4.93
   0   1  -5   33.58    4.82
   0   1   5   35.29    3.26
   0  -1   5   35.28    4.62
   0   1   5   32.39    4.75
   0  -1   5   37.13    4.93
   0  -1  -5   40.74    3.19
   0  -1  -5   35.82    4.70
   0   1  -5   37.29    5.24
   0  -1  -5   35.14    4.92
   0  -1   5   33.90    3.42
   0   1   5   40.87    5.00
   0   1  -5   38.34    3.39
   0   1   5   43.38    4.96
   0  -1  -5   31.07    3.91
   0  -1   5   39.77    4.16
   0  -1  -5   31.52    4.92
   0  -1  -5   41.66    5.70
   0   1   5   39.91    4.92
   0  -1   5   35.33    4.88
   0   1  -5   41.58    5.10
   0   1   5   39.31    3.83
   0  -1   5   42.19    3.08
   0   1  -5   32.68    2.95
   0  -1  -5   36.81    3.20
   0   1   5   39.49    4.54
   0   1   5   30.07    4.71
   0   1   5   41.47    4.53
   0  -1  -5   35.02    4.62
   0   1  -5   22.36    4.61
   0   1   5   37.11    3.16
   0  -1   5   34.18    4.64
   0   1  -5   35.12    3.91
   0  -1   5   46.77    3.95
   0  -1  -5   42.99    4.58
   0   1  -5   46.33    4.84
   0   1   5   37.81    4.93
   0   1  -5   35.41    4.29
   0   1  -5   35.14    4.44
   0  -1   5   40.36    4.39
   0  -1  -5   33.79    5.07
   0  -1   5   38.36    4.93
   0   1   5   40.88    4.78
   0  -1  -5   34.36    4.48
   0  -1  -6   91.28    8.51
   0   1  -6   93.13    8.47
   0   1   6  101.63    8.12
   0  -1  -6   88.31    8.40
   0   1  -6   97.29    8.48
   0   1  -6  100.28    8.45
   0  -1   6   81.19    7.80
   0   1   6   97.09    7.71
   0  -1  -6   88.34    7.89
   0   1  -6   81.30    7.66
   0  -1   6   97.71    8.36
   0  -1  -6   94.59    7.13
   0  -1  -6   94.81    7.84
   0   1  -6   91.60    7.83
   0   1   6   82.89    7.10
   0   1   6   89.77    8.30
   0  -1   6   94.54    8.31
   0   1   6   88.55    8.22
   0  -1  -6   96.45    7.81
   0   1  -6   86.90    7.18
   0  -1   6   92.21    7.30
   0   1   6   87.74    8.23
   0  -1   6   88.74    6.55
   0  -1  -6  100.34    7.98
   0  -1  -6   92.33    6.44
   0   1   6   95.34    7.96
   0  -1   6   89.49    8.25
   0   1  -6   97.96    8.53
   0   1   6   90.19    6.46
   0   1  -6   91.74    6.56
   0  -1  -6  107.30    8.51
   0  -1   6  110.54    8.25
   0   1  -6   89.38    6.33
   0   1   6   89.07    6.91
   0  -1  -6   90.13    7.02
   0  -1  -6   89.87    8.35
   0  -1  -6   86.23    8.03
   0   1  -6   84.60    7.97
   0  -1   6   95.09    6.40
   0   1   6   90.97    7.79
   0  -1   6   87.18    7.80
   0   1   6   91.25    8.03
   0   1   6   90.48    8.00
   0   1   6   73.70    7.65
   0   1  -6   71.25    7.87
   0  -1  -6   94.34    7.85
   0   1   6   89.84    7.44
   0  -1  -6   92.59    6.41
   0  -1   6   82.18    7.67
   0  -1   6   90.28    7.13
   0  -1  -6   94.93    6.34
   0  -1   6  102.56    8.22
   0   1  -6   84.00    7.05
   0   1   6   95.82    8.01
   0   1   6   79.63    7.85
   0  -1   6   83.23    7.97
   0   1  -6   88.41    7.60
   0  -1   6   94.89    7.35
   0  -1  -6   85.64    7.75
   0  -1  -6   92.30    8.12
   0   1  -6   92.85    7.50
   0   1  -6   90.67    7.74
   0   1   6   92.45    7.83
   0  -1   6  100.05    7.54
   0   1  -7  194.36   15.75
   0  -1  -7  214.07   15.38
   0   1   7  213.06   15.36
   0   1  -7  214.68   15.66
   0  -1   7  198.57   15.15
   0   1   7  201.27   15.02
   0  -1  -7  206.49   15.89
   0  -1   7  219.23   15.68
   0   1   7  195.58   15.54
   0   1   7  210.56   14.59
   0  -1  -7  219.93   15.28
   0   1  -7  209.18   15.24
   0   1  -7  216.30   14.58
   0  -1   7  227.32   14.79
   0  -1  -7  217.93   15.27
   0   1  -7  188.82   15.04
   0  -1   7  214.49   15.60
   0   1   7  214.21   15.62
   0  -1  -7  208.88   14.48
   0   1   7  217.84   15.55
   0  -1   7  204.01   15.34
   0   1  -7  217.28   13.98
   0  -1  -7  197.80   13.85
   0   1  -7  183.87   14.79
   0  -1  -7  210.83   15.70
   0   1   7  216.14   13.89
   0  -1   7  209.79   15.65
   0   1   7  222.96   15.33
   0  -1   7  204.07   13.97
   0  -1  -7  213.40   15.12
   0   1  -7  224.57   16.07
   0   1  -7  221.34   15.67
   0   1   7  236.44   15.51
   0   1   7  212.65   14.30
   0   1  -7  226.15   15.99
   0  -1   7  231.76   15.35
   0   1   7  219.37   15.44
   0  -1  -7  224.24   15.92
   0  -1   7  213.89   13.84
   0  -1  -7  211.40   14.40
   0   1  -7  205.96   13.82
   0  -1  -7  216.68   15.88
   0  -1  -7  208.77   15.09
   0  -1   7  193.29   15.08
   0   1   7  208.81   15.26
   0  -1   7  206.66   14.51
   0   1   7  176.42   14.81
   0  -1  -7  220.25   13.73
   0  -1   7  205.96   15.46
   0  -1  -7  198.13   13.75
   0   1  -7  199.24   14.56
   0   1   7  204.18   14.89
   0  -1  -7  200.68   15.29
   0  -1  -7  210.88   15.48
   0   1  -7  203.80   14.95
   0   1  -7  205.44   14.97
   0  -1   7  226.19   14.90
   0   1  -7  200.37   15.02
   0  -1   7  228.00   15.48
   0   1   7  220.97   15.16
   0   1   7  208.48   15.11
   0   1   7  207.00   15.38
   0  -1  -7  200.54   14.96
   0  -1   7  199.97   14.77
   0   1   8  104.37    8.87
   0   1  -8   94.92    9.56
   0  -1  -8  115.80   10.28
   0   1  -8  118.71   10.20
   0  -1  -8  106.44    9.28
   0  -1  -8  110.19   10.20
   0  -1   8  108.75    9.26
   0  -1  -8   98.96    8.18
   0  -1   8   89.07    9.53
   0  -1   8  105.72    8.56
   0   1   8  100.22    9.67
   0   1  -8   98.73    8.23
   0  -1   8  117.38    9.83
   0   1   8  101.50    8.41
   0   1   8  124.76   10.00
   0  -1  -8  114.03    9.98
   0   1  -8  103.80    7.55
   0  -1   8  109.10    7.60
   0   1   8  110.24    9.80
   0  -1  -8  107.32    9.01
   0  -1   8   99.84    9.53
   0   1   8  105.66    7.48
   0   1  -8   99.82    9.93
   0   1   8  112.67    9.32
   0  -1  -8  101.95    7.47
   0  -1  -8  102.08    8.09
   0  -1   8  114.61    7.50
   0  -1   8  102.50    9.28
   0  -1  -8  106.62    9.98
   0   1   8  103.69    9.44
   0   1  -8  109.47   10.07
   0   1  -8  102.73    7.40
   0   1   8   96.09    7.88
   0   1  -8  138.02   10.16
   0  -1  -8  101.30    7.26
   0  -1   8   97.66    9.52
   0  -1   8  109.99    8.51
   0   1   8   95.69    8.88
   0   1   8  106.05    9.24
   0   1   8  109.30    8.82
   0  -1   8  116.67    9.10
   0  -1  -8   97.21    8.93
   0   1  -8  105.60    8.41
   0   1  -8  104.16    9.00
   0  -1   8  114.01    8.83
   0  -1  -8  109.21    9.78
   0   1  -8   93.98    8.86
   0  -1   8  104.38    9.33
   0   1   8  122.57    9.25
   0   1  -8  111.95    8.93
   0   1   8  122.00    9.42
   0   1   8   97.84    9.45
   0  -1   8  119.72    9.02
   0  -1  -8  118.52    9.58
   0  -1  -8  100.94    8.79
   0   1  -9   87.30    9.64
   0  -1  -9   98.57    9.74
   0  -1  -9   99.42    8.95
   0   1  -9  102.94    9.56
   0  -1  -9   93.18    9.63
   0  -1   9   93.64    7.99
   0  -1   9  101.82    9.30
   0   1   9   94.93    9.45
   0  -1   9   98.03    9.31
   0   1   9   85.08    9.11
   0   1   9   89.89    7.76
   0  -1   9   87.21    9.26
   0  -1  -9   91.20    9.25
   0   1  -9   90.92    9.58
   0   1   9   91.11    9.10
   0   1  -9   90.42    9.15
   0  -1  -9   92.68    9.62
   0   1  -9  104.52    9.90
   0  -1   9   87.74    8.17
   0   1   9   86.82    8.35
   0  -1  -9   89.86    7.39
   0  -1   9   93.96    9.12
   0   1   9   94.72    8.28
   0   1   9   97.69    9.05
   0   1  -9  101.85    8.02
   0  -1   9   91.36    7.64
   0  -1  -9   94.41    8.52
   0  -1  -9   76.10    8.23
   0   1   9  104.00    8.74
   0  -1  -9  103.15    9.33
   0  -1  -9   74.89    8.66
   0  -1   9   88.18    9.01
   0   1  -9  101.02    8.51
   0  -1   9  100.94    8.15
   0   1   9   98.71    9.00
   0   1  -9  104.53    8.75
   0   1 -10  117.58   11.36
   0  -1 -10  130.96   10.99
   0   1 -10  139.92   11.31
   0  -1 -10  115.59   11.53
   0  -1  10  107.89   11.25
   0  -1  10  129.97   11.40
   0   1  10  115.12   11.21
   0   1  10  117.97   11.16
   0   1  10  127.79    9.79
   0  -1  10  119.81    9.85
   0   1 -10  119.41   11.32
   0   1  10  119.97   11.11
   0  -1  10  112.11   11.10
   0  -1 -10  118.68   11.32
   0   1 -10  124.63   11.11
   0  -1 -10  137.13   11.75
   0   1 -10  126.80   11.57
   0  -1 -10  118.59   11.67
   0   1  10  123.46   10.87
   0  -1  10  123.65   10.98
   0  -1 -10  109.53   10.33
   0   1 -10  129.68    9.84
   0   1 -10  111.73   10.31
   0  -1 -10  142.01   11.16
   0  -1 -10  127.12   10.92
   0   1  10  122.93   10.85
   0   1 -10  114.22   10.18
   0  -1  10  120.62   10.79
   0   1 -11  112.63   10.39
   0  -1 -11  110.49   10.99
   0   1 -11  114.28   11.12
   0  -1 -11  109.64    9.96
   0   1  11   97.17   10.52
   0  -1  11   95.80   10.49
   0  -1  11   98.70   10.62
   0   1  11  108.52   10.69
   0   1 -11  108.10   10.76
   0  -1  11  101.55   10.39
   0   1  11   95.99   10.41
   0  -1 -11  101.34   10.40
   0   1 -11   99.32   10.18
   0   1 -11   89.97   10.85
   0  -1 -11  105.65   10.59
   0  -1 -11  110.39   11.08
   0  -1  11   88.26    9.90
   0  -1 -11  100.48    9.34
   0   1  11  111.33   10.10
   0  -1 -11   94.74    9.77
   0   1  11  122.42   10.35
   0  -1  11   99.92    9.96
   0  -1 -11   95.25    9.92
   0   1 -11   99.74    9.39
   0   1 -11  105.26    9.45
   0   1 -12    7.64    6.03
   0  -1 -12    2.85    6.12
   0   1 -12    5.04    5.19
   0  -1 -12   11.70    5.75
   0  -1  12    3.48    5.60
   0   1  12   10.63    6.30
   0   1  12    0.87    6.02
   0  -1  12    5.32    5.80
   0  -1 -12    3.58    5.65
   0   1 -12    3.72    6.17
   0   1  12    1.72    5.60
   0  -1  12   11.36    6.22
   0  -1 -12    1.90    6.38
   0  -1 -12    2.72    5.86
   0   1 -12   11.89    6.04
   0   1 -12    8.59    6.06
   0  -1  12    6.69    5.44
   0   1  12    4.79    5.52
   0  -1 -12    6.58    4.99
   0   1 -12    9.63    4.94
   0   1  12    6.04    5.35
   0  -1  12    7.67    5.72
   0  -1 -12   10.98    5.24
   0   1 -12    8.38    4.65
   0   1 -13   -4.58    6.20
   0  -1 -13   -0.85    5.35
   0  -1 -13    1.04    6.49
   0   1 -13    4.18    6.74
   0   1  13    0.97    6.46
   0   1  13   -0.95    5.90
   0  -1  13   -2.86    6.01
   0  -1  13    0.97    6.19
   0  -1  13   -0.96    6.13
   0   1  13    3.77    5.94
   0  -1 -13   11.76    6.76
   0   1 -13    1.02    6.62
   0  -1 -13    5.93    6.82
   0  -1 -13    1.04    6.72
   0   1 -13   16.71    7.78
   0   1 -13    5.58    6.45
   0   1  13    6.11    5.63
   0  -1  13    3.65    5.58
   0  -1 -13    5.54    5.49
   0  -1 -13   -1.58    5.15
   0   1  13    2.47    5.79
   0  -1  13   -1.67    6.04
   0  -1 -14  278.71   21.74
   0   1 -14  248.76   20.78
   0   1 -14  274.80   21.85
   0  -1 -14  277.13   20.82
   0   1  14  307.26   21.16
   0  -1  14  253.69   21.21
   0   1  14  262.49   21.54
   0  -1  14  248.04   21.22
   0   1  14  249.65   21.29
   0  -1  14  264.66   21.33
   0   1  14  239.75   20.93
   0  -1 -14  270.54   21.36
   0   1 -14  266.79   21.60
   0  -1 -14  269.40   21.50
   0   1 -14  247.95   20.75
   0   1 -14  240.58   21.51
   0  -1 -14  297.77   22.07
   0   1  14  263.42   20.71
   0  -1  14  275.93   21.07
   0   1  14  238.87   20.64
   0  -1  14  239.30   20.45
   0  -1 -15   -2.45    7.87
   0   1 -15    4.26    6.70
   0   1 -15    6.14    7.67
   0   1  15   15.21    6.84
   0  -1 -15    6.00    6.65
   0   1  15    7.84    7.44
   0   1  15    9.11    7.24
   0  -1  15   25.73    8.03
   0  -1  15   12.54    7.65
   0  -1 -15    6.91    7.44
   0   1  15   12.18    7.55
   0  -1  15    7.85    7.29
   0   1 -15   11.90    7.35
   0   1 -15    1.23    7.57
   0   1 -15    4.35    7.34
   0  -1 -15   -1.15    7.85
   0  -1 -15   17.12    7.64
   0   1  15    5.12    6.29
   0  -1  15    8.53    6.78
   0   1  15    3.83    6.79
   0  -1  15   14.55    7.00
   0  -1 -16  318.56   23.92
   0  -1 -16  318.58   24.75
   0   1  16  338.17   24.20
   0   1 -16  298.12   24.57
   0   1 -16  307.18   24.08
   0   1  16  287.74   24.38
   0  -1  16  289.98   24.32
   0   1  16  280.67   24.18
   0  -1  16  302.73   24.51
   0  -1 -16  306.97   24.47
   0  -1  16  297.73   24.39
   0   1 -16  323.26   24.76
   0   1  16  259.49   23.59
   0  -1 -16  299.99   24.71
   0   1 -16  307.15   24.81
   0  -1 -16  295.98   24.43
   0   1 -16  336.01   24.60
   0   1  16  277.01   23.59
   0  -1  16  285.78   23.76
   0  -1  16  304.83   23.60
   0   1  16  274.61   23.35
   0   1  17   -6.55    8.26
   0  -1  17    1.29    8.12
   0   1  17   -3.86    8.08
   0  -1  17    2.62    8.02
   0  -1  17   -2.58    8.08
   0  -1 -17   11.90    8.29
   0   1 -17   -4.09    8.46
   0   1  17   11.46    8.22
   0  -1 -17    9.19    8.79
   0   1 -17    5.64    8.36
   0  -1 -17   -1.41    8.87
   0   1 -17    2.49    8.56
   0  -1  17    8.53    7.78
   0   1  17    3.52    7.66
   0  -1  17   -3.70    8.00
   0   1 -17    6.08    7.58
   0  -1 -17   15.48    9.08
   0   1  17    6.96    7.27
   0   1 -17    2.82    8.31
   0  -1  18  104.09   13.72
   0   1  18  106.92   13.63
   0   1  18   75.17   12.96
   0  -1  18   97.57   13.35
   0   1  18  101.55   12.92
   0  -1  18  108.27   13.37
   0   1 -18  113.14   13.76
   0  -1 -18  121.05   14.21
   0  -1 -18   85.33   13.36
   0   1 -18  113.71   13.59
   0   1 -18  112.57   14.40
   0  -1 -18   87.63   13.33
   0   1  18  109.67   12.85
   0  -1  18  103.37   12.85
   0   1 -18  112.00   12.90
   0   1 -18  102.13   14.18
   0  -1 -18   98.86   14.19
   0  -1  18   89.99   12.48
   0  -1  19    2.90    8.43
   0   1  19    5.81    8.55
   0  -1  19   -4.42    8.80
   0   1  19  -11.79    9.08
   0   1 -19   -6.13    8.60
   0  -1  19  -10.15    9.10
   0   1  19    7.16    8.92
   0  -1 -19   -2.98    8.94
   0  -1 -19    1.47    9.19
   0  -1 -19   -3.17    9.15
   0   1 -19    1.59    9.16
   0  -1  19   -9.55    8.81
   0  -1 -19    4.76    9.22
   0   1 -19  -15.89    9.79
   0  -1  19   -6.87    8.42
   0  -1  20   32.61   10.61
   0   1  20   37.23   11.12
   0   1  20   25.99   11.16
   0  -1  20   36.67   10.50
   0   1  20   33.17   10.77
   0  -1  20   19.84    9.96
   0   1 -20   33.87   10.50
   0  -1 -20   45.45   11.43
   0  -1 -20   43.35   11.86
   0   1 -20   35.13   10.82
   0  -1 -20   41.51   11.07
   0  -1  20   30.07    9.48
   0   1 -20   35.16   11.47
   0  -1 -20   25.03   11.03
   0   1  21    6.31    9.84
   0  -1  21   -4.79    9.59
   0  -1 -21   -1.64    9.72
   0   1 -21   11.81   10.00
   0  -1 -21   -4.81    9.74
   0   1 -21    5.25    9.96
   0  -1 -21   -8.74   10.16
   0   1  21   -1.60    9.43
   0  -1  21  -12.81   10.33
   0  -1  21   14.63    9.95
   0   1  21   -4.87    9.69
   0   1 -21   -3.50   10.46
   0  -1 -21   -5.25   10.02
   0  -1  22   48.17   11.52
   0   1 -22   29.85   11.56
   0   1  22   42.69   11.50
   0  -1 -22   15.35    9.90
   0   1 -22   41.93   12.18
   0  -1 -22   36.37   11.96
   0   1  22   28.37   11.29
   0  -1  22   25.00   10.27
   0   1  22   42.33   11.79
   0  -1  22   28.78   11.51
   0  -1 -22   20.02   11.45
   0   1 -22   23.72   11.67
   0   2   0   -0.11    1.80
   0   2   0    1.16    1.72
   0   2   0    0.18    1.67
   0  -2   0    1.13    1.94
   0  -2   0    0.82    1.72
   0   2   0    1.76    1.73
   0   2   0    0.98    1.66
   0   2   0    0.95    1.82
   0  -2  -1 1080.38    8.87
   0   2   1 1104.18    9.09
   0  -2   1 1068.64    8.96
   0  -2   1  934.75    8.98
   0  -2   1 1067.03    8.11
   0   2  -1 1027.88    8.94
   0  -2  -1 1122.50    8.89
   0   2   1 1086.38    8.94
   0  -2  -1 1089.92    9.29
   0  -2   1 1070.51    9.24
   0  -2  -1 1083.40    9.14
   0  -2   1 1092.53    8.22
   0   2   1 1019.55    8.81
   0  -2   1 1072.29    8.69
   0  -2  -1 1077.56    8.53
   0   2  -1  793.79    7.77
   0  -2  -1  891.14    8.95
   0  -2   1  544.75    7.67
   0   2   1  934.90    8.94
   0  -2  -1  883.96    8.96
   0  -2  -2 5993.13  376.18
   0  -2  -2 5916.09  375.98
   0   2   2 5984.40  376.14
   0  -2   2 5962.21  376.15
   0  -2  -2 6156.88  376.11
   0   2  -2 5941.02  376.31
   0   2   2 5982.69  376.00
   0   2  -2 5945.58  376.18
   0   2   2 5982.98  376.11
   0  -2   2 5983.74  376.31
   0   2   2 6044.90  376.32
   0   2   2 6100.61  376.33
   0   2  -2 6060.76  376.21
   0  -2   2 6051.22  376.35
   0  -2   2 5974.58  376.23
   0   2  -2 5855.33  376.24
   0  -2   2 5899.86  376.21
   0   2   2 5975.45  376.04
   0   2  -2 6026.78  376.32
   0   2  -2 6078.26  376.11
   0  -2  -2 5875.35  376.05
   0   2   2 6012.87  376.07
   0   2   2 6105.12  376.26
   0  -2  -2 6122.46  376.23
   0  -2  -2 5818.46  376.04
   0  -2   2 6012.23  376.13
   0  -2  -2 5893.24  376.17
   0  -2  -2 5979.20  376.25
   0   2  -2 6064.91  376.03
   0   2   2 5811.65  376.21
   0  -2   2 5998.72  376.15
   0   2   2 3941.04  376.06
   0  -2   2 5979.85  376.02
   0  -2  -2 5977.62  376.33
   0   2  -2 5903.50  376.18
   0   2   2 6008.23  376.14
   0   2   2 6015.52  376.14
   0   2   2 6112.07  376.14
   0  -2   2 5949.44  375.98
   0  -2  -2 5953.73  376.16
   0   2  -2 6077.54  375.97
   0   2  -2 5869.16  376.29
   0  -2  -2 6054.67  376.11
   0  -2  -2 5820.74  376.32
   0  -2  -2 6046.74  376.22
   0  -2  -2 5781.70  376.35
   0   2   2 6036.28  376.26
   0   2  -2 6137.93  376.27
   0  -2   2 6094.49  376.31
   0  -2  -2 5822.43  376.34
   0  -2  -3  249.51   16.71
   0   2  -3  255.23   16.85
   0  -2   3  259.52   16.62
   0   2   3  247.46   16.36
   0   2   3  233.52   16.28
   0   2   3  260.83   16.63
   0   2  -3  249.71   16.74
   0   2   3  226.80   16.29
   0   2  -3  252.20   16.49
   0  -2   3  246.91   16.71
   0   2  -3  217.08   16.49
   0   2   3  241.57   16.78
   0  -2  -3  242.92   16.32
   0   2  -3  200.82   16.45
   0   2   3  250.08   16.78
   0  -2   3  257.96   16.79
   0  -2   3  262.42   16.55
   0   2   3  252.11   16.71
   0  -2  -3  257.80   16.63
   0   2  -3  242.80   16.72
   0  -2  -3  245.15   16.16
   0   2  -3  246.13   16.29
   0   2   3  261.97   16.21
   0  -2   3  253.15   16.67
   0  -2   3  257.05   16.31
   0   2   3  250.32   16.45
   0  -2  -3  259.25   16.53
   0   2  -3  232.15   16.79
   0  -2  -3  250.26   16.97
   0   2  -3  243.25   16.72
   0   2  -3  249.51   16.45
   0  -2   3  263.39   16.63
   0  -2  -3  245.48   16.56
   0   2   3  254.85   16.61
   0  -2  -3  255.31   16.72
   0  -2   3  253.48   16.38
   0   2   3  248.92   16.49
   0  -2  -3  262.31   16.85
   0   2  -3  247.29   16.01
   0   2   3  233.51   16.27
   0   2   3  226.03   16.61
   0  -2  -3  258.39   16.45
   0  -2   3  243.07   15.98
   0  -2   3  241.91   16.01
   0   2  -3  230.75   15.94
   0   2   3  242.24   16.47
   0   2  -3  247.52   16.76
   0  -2  -3  244.47   16.31
   0   2  -3  250.71   16.14
   0  -2   3  259.76   16.79
   0  -2   3  242.28   16.13
   0  -2  -3  258.00   16.60
   0  -2  -3  260.95   16.91
   0   2   3  257.03   16.69
   0  -2   3  249.55   16.15
   0   2  -3  246.40   16.64
   0   2  -3  252.92   16.15
   0  -2  -3  238.89   16.84
   0  -2  -4  592.05   39.12
   0   2   4  579.54   38.99
   0   2  -4  612.67   39.53
   0  -2   4  532.53   39.22
   0   2  -4  622.54   39.51
   0   2   4  612.64   38.99
   0  -2  -4  591.25   39.45
   0   2   4  606.25   39.31
   0  -2   4  610.11   39.34
   0  -2   4  602.48   39.46
   0  -2   4  611.00   39.14
   0  -2  -4  599.19   38.93
   0   2  -4  618.98   39.32
   0   2  -4  623.30   39.10
   0   2  -4  625.63   39.37
   0  -2  -4  601.43   39.33
   0  -2  -4  606.76   39.29
   0   2   4  639.36   39.56
   0  -2   4  605.98   39.48
   0   2   4  631.41   39.53
   0   2   4  611.51   39.40
   0  -2  -4  606.32   39.27
   0   2   4  582.77   39.18
   0  -2   4  586.63   39.42
   0  -2   4  605.38   38.85
   0   2   4  622.37   38.76
   0  -2  -4  597.63   39.28
   0  -2   4  532.81   39.18
   0   2  -4  613.14   38.85
   0   2  -4  617.17   39.56
   0  -2  -4  608.81   38.72
   0   2   4  614.54   39.33
   0  -2   4  609.04   39.11
   0   2  -4  596.47   39.17
   0   2  -4  596.58   39.46
   0  -2  -4  585.28   39.43
   0  -2   4  618.49   39.37
   0  -2  -4  626.67   39.64
   0   2   4  598.76   39.09
   0  -2  -4  609.14   39.13
   0  -2  -4  594.57   39.12
   0   2   4  615.65   38.85
   0  -2  -4  596.85   39.38
   0  -2   4  603.90   39.32
   0   2   4  620.16   39.24
   0   2   4  620.84   39.32
   0  -2   4  612.89   38.69
   0   2  -4  589.42   39.41
   0   2  -4  590.28   38.70
   0  -2  -4  628.05   38.91
   0  -2  -4  587.13   39.49
   0  -2   4  586.62   38.83
   0   2  -4  623.46   38.90
   0  -2   4  601.46   39.39
   0   2  -4  601.64   38.88
   0   2   4  622.11   39.35
   0   2   4  621.75   39.41
   0   2  -4  593.62   39.25
   0  -2  -4  619.82   39.24
   0   2   4  597.30   39.40
   0  -2   4  576.17   38.82
   0  -2  -4  567.40   39.45
   0   2   5  794.42   49.92
   0   2   5  808.15   50.42
   0   2   5  783.82   50.06
   0  -2  -5  800.70   50.20
   0  -2  -5  774.34   50.59
   0   2  -5  788.89   50.60
   0   2  -5  785.68   50.59
   0  -2   5  766.28   50.39
   0  -2   5  781.93   50.41
   0   2  -5  792.22   50.02
   0  -2   5  763.19   50.06
   0   2  -5  799.40   50.40
   0  -2  -5  773.69   49.85
   0  -2  -5  758.07   50.33
   0  -2   5  781.91   50.57
   0  -2  -5  814.21   50.39
   0   2   5  732.75   50.47
   0   2   5  770.87   50.54
   0  -2   5  801.37   50.57
   0   2  -5  783.27   50.34
   0  -2   5  768.09   50.53
   0   2  -5  762.94   50.61
   0  -2  -5  780.13   50.42
   0   2  -5  762.59   49.69
   0  -2   5  770.05   49.71
   0  -2   5  791.08   50.39
   0  -2  -5  768.37   49.57
   0  -2  -5  768.99   50.28
   0   2   5  787.62   49.61
   0   2   5  757.37   50.44
   0   2   5  780.89   50.25
   0   2   5  797.07   50.40
   0  -2  -5  760.01   50.02
   0  -2  -5  760.53   50.67
   0  -2  -5  766.71   50.56
   0  -2   5  764.69   50.13
   0  -2   5  767.20   50.39
   0   2   5  790.90   49.97
   0   2  -5  779.07   50.59
   0   2  -5  808.22   50.34
   0  -2  -5  791.62   49.74
   0   2  -5  784.31   50.54
   0  -2   5  771.14   49.64
   0  -2   5  753.62   50.35
   0  -2  -5  747.37   50.10
   0   2   5  786.44   49.69
   0   2   5  788.84   50.28
   0   2   5  808.86   50.28
   0  -2  -5  732.11   50.36
   0   2  -5  736.82   49.66
   0   2  -5  757.02   49.90
   0  -2   5  758.52   49.83
   0  -2  -5  780.04   50.54
   0  -2   5  756.67   49.83
   0   2   5  788.50   50.40
   0  -2  -5  799.95   50.26
   0  -2   5  763.90   50.43
   0   2  -5  787.08   49.94
   0   2  -5  797.37   50.30
   0   2   5  750.22   50.31
   0  -2  -5  747.43   50.51
   0   2   5  739.10   50.32
   0   2  -6  501.66   33.32
   0  -2  -6  494.30   32.86
   0   2   6  499.37   32.61
   0  -2  -6  450.96   33.11
   0   2   6  515.57   33.01
   0  -2   6  487.03   32.94
   0   2  -6  484.44   33.25
   0  -2   6  519.97   33.03
   0   2  -6  513.49   32.91
   0  -2   6  488.54   33.15
   0  -2   6  508.42   33.22
   0   2  -6  496.83   32.90
   0   2   6  515.34   33.27
   0  -2  -6  473.87   32.85
   0  -2  -6  505.68   32.31
   0  -2  -6  466.15   32.82
   0   2  -6  505.67   32.48
   0   2   6  477.68   33.15
   0   2   6  515.33   32.41
   0  -2   6  484.60   32.55
   0  -2   6  485.16   32.85
   0  -2  -6  515.08   33.09
   0   2  -6  507.41   32.07
   0   2  -6  488.96   33.32
   0  -2  -6  474.67   32.81
   0  -2   6  493.35   32.08
   0   2   6  502.46   31.97
   0  -2  -6  482.69   31.91
   0  -2   6  499.43   33.18
   0   2   6  479.90   33.07
   0   2   6  505.68   32.90
   0  -2  -6  489.28   32.48
   0  -2  -6  499.18   33.42
   0  -2  -6  469.35   33.19
   0   2  -6  457.87   32.90
   0  -2   6  493.04   32.93
   0   2   6  509.71   32.42
   0   2   6  496.81   32.97
   0  -2   6  499.00   32.73
   0   2  -6  490.78   33.29
   0  -2  -6  488.33   32.07
   0  -2   6  496.28   32.88
   0   2   6  486.61   32.85
   0   2  -6  501.12   33.15
   0   2   6  512.69   32.03
   0   2   6  510.24   32.79
   0  -2  -6  480.84   32.66
   0  -2   6  496.34   32.11
   0   2  -6  467.88   32.16
   0  -2  -6  500.29   32.93
   0   2  -6  495.36   32.81
   0   2   6  512.36   33.02
   0   2  -6  479.16   32.43
   0  -2   6  498.97   33.02
   0  -2   6  503.21   32.38
   0  -2   6  490.89   32.33
   0  -2  -6  502.93   32.75
   0   2   6  514.64   32.93
   0  -2  -6  506.37   33.24
   0   2  -6  485.31   32.43
   0  -2  -6  508.53   33.15
   0   2   6  499.95   32.91
   0  -2   7  493.53   33.24
   0   2   7  498.79   32.92
   0  -2  -7  516.82   33.79
   0  -2  -7  497.45   33.22
   0  -2   7  509.08   33.27
   0   2  -7  504.68   33.61
   0   2  -7  466.42   33.62
   0   2   7  498.75   33.31
   0   2   7  472.37   32.57
   0  -2  -7  496.02   33.16
   0   2   7  483.53   33.54
   0  -2   7  501.95   33.57
   0   2  -7  490.60   32.66
   0  -2   7  490.56   33.53
   0  -2  -7  502.44   33.22
   0  -2   7  512.81   32.85
   0   2  -7  504.56   33.19
   0  -2  -7  479.25   32.49
   0   2   7  505.49   33.61
   0   2  -7  510.73   33.24
   0   2   7  509.04   33.53
   0  -2  -7  484.34   32.04
   0   2  -7  530.90   33.84
   0  -2   7  518.67   33.25
   0   2  -7  507.21   32.20
   0  -2   7  468.62   33.48
   0   2   7  515.29   32.11
   0   2   7  513.89   33.17
   0  -2   7  475.86   32.20
   0  -2  -7  461.99   33.00
   0  -2  -7  518.55   33.52
   0  -2  -7  493.26   32.66
   0   2  -7  494.90   33.71
   0   2  -7  476.40   33.32
   0  -2   7  517.94   33.15
   0  -2   7  520.93   33.30
   0  -2  -7  504.21   33.84
   0  -2   7  488.72   31.75
   0   2   7  518.74   33.38
   0  -2  -7  528.61   33.82
   0   2  -7  500.12   31.74
   0   2   7  495.24   32.54
   0  -2  -7  512.25   33.33
   0  -2  -7  510.91   32.98
   0   2   7  479.73   32.96
   0   2   7  487.71   33.21
   0   2  -7  530.21   33.59
   0   2   7  490.95   32.94
   0   2  -7  486.44   32.42
   0  -2  -7  493.44   32.07
   0  -2   7  496.58   33.17
   0  -2  -7  484.39   32.15
   0  -2   7  482.95   32.35
   0  -2   7  508.10   33.44
   0  -2  -7  514.60   33.07
   0   2  -7  478.40   33.03
   0  -2  -7  499.84   33.49
   0  -2  -7  472.38   33.45
   0   2  -7  496.75   32.80
   0   2   7  498.25   33.19
   0  -2   7  498.59   32.66
   0   2   7  520.92   33.22
   0  -2   7  473.75   32.58
   0   2  -7  504.61   32.82
   0   2   7  490.66   33.28
   0   2  -8 1539.02  100.08
   0  -2  -8 1625.60   99.77
   0   2   8 1552.02   99.37
   0  -2  -8 1536.22  100.24
   0   2  -8 1638.98  100.37
   0  -2   8 1617.42  100.18
   0   2   8 1531.76  100.09
   0  -2  -8 1530.74   98.96
   0  -2   8 1516.41   99.24
   0   2   8 1541.84   99.08
   0  -2   8 1585.30  100.11
   0   2  -8 1574.53   99.13
   0   2   8 1537.80  100.13
   0  -2  -8 1545.33   99.60
   0   2   8 1525.25  100.01
   0   2  -8 1583.89  100.33
   0  -2   8 1508.37  100.08
   0  -2   8 1570.47   98.62
   0  -2  -8 1560.41  100.05
   0   2   8 1578.90   99.64
   0   2   8 1614.41   98.50
   0   2  -8 1515.44   98.56
   0   2  -8 1521.92  100.21
   0  -2  -8 1617.04  100.34
   0   2   8 1579.54   98.96
   0  -2   8 1490.44   98.17
   0   2  -8 1580.00   99.90
   0   2  -8 1506.65   98.16
   0  -2  -8 1633.11  100.40
   0  -2  -8 1520.30   99.04
   0  -2   8 1548.08   99.54
   0  -2  -8 1557.21   98.53
   0   2  -8 1492.28   98.91
   0  -2   8 1531.12   98.86
   0  -2  -8 1552.43   99.66
   0   2   8 1576.10   99.41
   0  -2   8 1598.55  100.09
   0   2   8 1552.03   99.76
   0   2   8 1493.58   99.37
   0   2  -8 1533.36   99.98
   0  -2   8 1555.28   99.87
   0   2  -8 1507.08   99.47
   0  -2   8 1574.35   99.17
   0  -2  -8 1485.67   99.93
   0   2  -8 1557.60   99.34
   0  -2  -8 1602.16  100.00
   0   2   8 1596.46   99.65
   0   2  -8 1566.66   99.31
   0  -2   8 1523.12   99.11
   0  -2  -8 1528.24   99.46
   0   2   8 1544.09   99.60
   0   2   8 1542.92   99.82
   0  -2  -9   12.42    4.65
   0   2  -9   13.89    5.83
   0   2  -9   20.80    5.37
   0  -2  -9   15.84    5.41
   0   2   9   17.43    4.06
   0  -2  -9   16.51    5.31
   0  -2   9   18.36    5.59
   0   2   9   13.75    5.12
   0   2   9   16.17    3.70
   0  -2   9   23.47    4.30
   0  -2   9   18.00    5.33
   0   2   9   25.12    5.62
   0   2   9   24.51    5.39
   0  -2   9   19.00    3.00
   0  -2   9   24.81    5.68
   0  -2  -9   27.74    5.93
   0   2  -9   15.26    5.45
   0   2  -9   23.66    5.46
   0  -2  -9   28.45    6.51
   0   2  -9   18.03    5.82
   0  -2   9   20.42    4.37
   0  -2  -9   19.26    3.84
   0   2   9   19.90    4.65
   0  -2  -9   28.22    5.56
   0   2   9   23.84    5.25
   0   2  -9   24.39    3.72
   0  -2   9   24.93    5.43
   0   2  -9   21.30    4.64
   0  -2  -9   14.89    5.47
   0   2  -9   16.91    4.31
   0  -2   9   22.12    5.35
   0  -2  -9   30.35    5.46
   0   2   9   17.96    5.32
   0  -2   9   28.44    4.61
   0   2 -10  185.84   13.60
   0  -2 -10  159.22   12.68
   0  -2 -10  161.02   13.51
   0   2 -10  166.86   13.82
   0   2  10  155.73   13.41
   0  -2  10  151.17   13.38
   0   2  10  165.68   11.84
   0  -2  10  162.22   13.55
   0   2  10  155.34   13.40
   0  -2  10  145.04   11.88
   0  -2 -10  122.33   12.71
   0  -2  10  164.92   13.46
   0   2 -10  170.78   13.84
   0   2  10  139.53   12.93
   0  -2 -10  164.76   13.74
   0   2 -10  146.83   12.90
   0   2 -10  158.92   13.61
   0  -2 -10  179.41   14.04
   0   2  10  151.32   12.89
   0   2  10  146.55   12.03
   0  -2  10  150.20   13.07
   0  -2 -10  152.40   12.65
   0   2  10  149.06   13.02
   0  -2 -10  147.17   12.97
   0  -2  10  183.34   13.26
   0   2 -10  159.49   12.21
   0  -2 -10  168.08   13.36
   0   2 -10  158.07   12.34
   0  -2 -11   93.93    9.51
   0   2 -11   97.98   10.47
   0  -2 -11  101.64   10.67
   0   2 -11  103.65   10.19
   0   2  11  101.59   10.69
   0  -2  11  107.00   10.50
   0  -2  11   98.62    8.70
   0  -2  11   95.26   10.24
   0   2  11   98.35   10.34
   0  -2  11  108.32   10.51
   0  -2 -11  111.86   10.56
   0   2  11  104.08   10.22
   0   2 -11  108.43   10.59
   0   2 -11  100.50   10.65
   0  -2 -11   99.87   10.85
   0  -2 -11  114.46   11.03
   0   2 -11   88.48    9.88
   0   2  11   81.09    9.46
   0  -2  11   95.10   10.05
   0  -2 -11   94.71    9.29
   0   2  11   94.14    9.74
   0  -2 -11   79.68    9.80
   0   2 -11   94.07    9.03
   0  -2  11  103.56    9.92
   0   2 -11  113.37    9.33
   0  -2 -11  125.41   10.47
   0   2 -12   23.90    7.45
   0   2  12   41.92    6.89
   0  -2 -12   24.82    5.97
   0  -2 -12   27.55    7.03
   0   2 -12   29.67    6.99
   0   2  12   32.19    7.05
   0  -2  12   29.00    7.21
   0   2  12   36.07    7.37
   0  -2  12   32.25    6.85
   0  -2 -12   30.66    7.14
   0  -2  12   33.75    7.48
   0   2  12   23.27    6.50
   0   2 -12   24.59    6.94
   0   2 -12   32.86    6.91
   0   2 -12   50.64    7.94
   0  -2 -12   42.10    7.81
   0  -2 -12   33.22    7.54
   0  -2 -12   20.25    5.84
   0   2  12   22.74    5.94
   0  -2  12   21.53    6.36
   0   2  12   28.08    6.40
   0  -2 -12   21.04    6.56
   0  -2 -12   34.18    6.61
   0  -2  12   30.46    6.45
   0   2  13   29.24    6.79
   0   2 -13   12.33    6.41
   0  -2 -13   21.83    7.30
   0   2 -13   13.59    7.10
   0  -2 -13   35.43    6.52
   0  -2  13   28.39    6.97
   0   2  13   26.92    7.59
   0  -2  13   22.08    6.90
   0   2  13   25.40    7.02
   0  -2  13   27.15    7.21
   0   2  13   31.10    7.28
   0   2 -13   29.94    7.65
   0  -2 -13   38.42    7.80
   0  -2 -13   31.53    7.45
   0   2 -13   45.96    8.40
   0  -2 -13   24.93    7.70
   0   2 -13   20.71    6.78
   0   2  13   32.61    6.69
   0  -2  13   28.11    7.07
   0  -2 -13   20.99    6.55
   0  -2 -13   35.18    7.23
   0   2  13   29.74    7.07
   0  -2  13   20.38    6.77
   0   2 -14  212.65   18.42
   0  -2 -14  229.47   18.67
   0   2  14  211.62   17.49
   0   2 -14  223.30   18.05
   0  -2 -14  195.40   17.27
   0   2  14  177.52   17.73
   0  -2  14  201.98   18.00
   0  -2  14  203.25   17.95
   0   2  14  218.65   18.56
   0  -2  14  191.45   17.74
   0   2 -14  202.78   18.24
   0  -2 -14  234.06   18.31
   0   2  14  224.23   18.06
   0   2 -14  182.14   17.18
   0  -2 -14  203.37   18.20
   0   2 -14  214.76   18.62
   0  -2 -14  219.02   18.33
   0   2  14  229.27   17.61
   0  -2  14  223.06   17.82
   0  -2 -14  197.91   17.31
   0  -2  14  204.37   17.41
   0  -2 -14  205.31   17.44
   0   2  14  202.61   17.45
   0   2 -15   19.66    8.39
   0   2  15   10.79    6.50
   0  -2 -15   20.76    8.54
   0   2 -15    7.70    7.23
   0  -2  15   36.72    8.37
   0   2  15   18.03    8.19
   0   2  15   20.60    7.74
   0  -2  15    6.75    7.14
   0   2  15   26.55    8.07
   0  -2 -15   14.70    7.61
   0  -2  15   18.16    7.68
   0   2 -15   19.33    8.08
   0   2 -15   18.42    8.59
   0  -2 -15   14.19    8.00
   0   2 -15   21.14    7.76
   0  -2 -15   24.41    8.93
   0  -2  15   12.00    7.08
   0   2  15   22.15    7.17
   0   2  15   17.27    6.81
   0  -2  15   15.73    7.29
   0   2 -16  159.72   16.56
   0   2 -16  147.06   15.90
   0  -2 -16  173.37   16.85
   0   2  16  169.73   16.33
   0  -2  16  171.17   16.72
   0   2  16  136.87   16.06
   0  -2  16  148.70   15.96
   0   2 -16  168.49   16.53
   0   2  16  178.26   16.47
   0  -2  16  172.94   16.20
   0  -2 -16  159.30   16.16
   0   2 -16  188.55   16.34
   0  -2 -16  160.17   16.60
   0  -2 -16  159.42   16.65
   0   2 -16  180.71   17.29
   0   2  16  198.90   16.32
   0  -2  16  167.06   16.02
   0  -2  16  149.12   15.17
   0   2  16  180.46   15.70
   0   2  17   23.65    8.83
   0   2  17   14.24    8.66
   0  -2  17   25.02    8.71
   0  -2  17   16.81    9.04
   0  -2 -17   22.11    8.83
   0  -2  17   20.82    8.66
   0   2  17    3.81    8.49
   0   2 -17    5.54    8.55
   0  -2 -17   29.59    9.44
   0  -2 -17   40.73   10.22
   0   2 -17   18.34    8.87
   0   2 -17    4.85    8.03
   0  -2  17   23.64    9.03
   0   2  17   11.54    7.24
   0   2 -17   16.94    8.77
   0  -2 -17   49.17   10.53
   0   2 -17   16.27    7.84
   0   2  18   27.53    9.79
   0  -2  18   15.39    9.53
   0  -2  18   16.50    9.46
   0   2  18   12.57    9.02
   0  -2  18   19.36    8.83
   0  -2 -18   22.14    8.94
   0   2  18   17.55    8.87
   0   2 -18   33.81   10.10
   0  -2 -18   35.82   10.50
   0  -2 -18   12.82    8.78
   0   2 -18   21.00    9.17
   0  -2  18   25.07    9.26
   0   2 -18   36.03   10.80
   0  -2  18   26.83    8.86
   0  -2 -18   25.39    9.74
   0   2 -18   19.87    8.98
   0   2  19    7.39    9.05
   0  -2  19   -1.48    8.66
   0  -2  19    5.82    8.57
   0   2  19   -1.46    8.81
   0   2  19   -1.43    8.63
   0  -2 -19   -7.32    8.85
   0  -2  19   -1.46    8.90
   0   2 -19  -13.98    9.68
   0  -2 -19    9.48    9.79
   0  -2 -19    1.50    8.96
   0   2 -19    4.76    9.72
   0  -2  19    6.95    7.97
   0   2 -19    6.36    9.23
   0  -2  19    1.41    8.64
   0  -2 -19    4.74    9.31
   0   2 -19   -8.37    8.59
   0  -2  20    6.13    9.26
   0  -2  20    3.12    9.72
   0   2  20    6.23    9.29
   0   2  20    6.14    9.27
   0   2 -20   -6.53    9.87
   0   2  20   -4.51    9.14
   0  -2  20   -3.08    9.53
   0  -2 -20    4.62    9.02
   0   2 -20   -6.69    9.91
   0  -2 -20    3.33    9.33
   0  -2 -20   -1.57    9.57
   0  -2  20   -1.46    8.60
   0  -2 -20   14.98   10.37
   0  -2  20   -2.96    9.27
   0   2 -20    5.02    9.66
   0   2  21    6.29    9.46
   0  -2  21    3.22    9.43
   0   2 -21   22.21   10.73
   0  -2 -21    4.84    9.26
   0   2 -21    1.75   10.18
   0  -2 -21    1.64   10.29
   0  -2 -21   13.94   10.48
   0  -2  21   26.09   11.16
   0  -2  21    1.60   10.01
   0   2  21   11.24    9.72
   0   2  21   13.02   10.51
   0  -2 -21    6.97   10.94
   0   2 -21    8.76    9.98
   0   2  22    9.80   10.37
   0  -2 -22   -1.68    9.62
   0  -2  22   16.73   10.49
   0   2 -22   17.77   10.94
   0   2 -22   12.76   11.09
   0  -2 -22   15.26   10.70
   0  -2 -22    9.06   10.96
   0   2  22   -5.02   10.36
   0  -2  22    3.34   10.03
   0   2  22   -1.70    9.85
   0  -2  22  -10.18   11.13
   0   2 -22   -7.30   10.89
   0  -2 -22    1.81   10.32
   0   3   0    2.78    2.30
   0   3   0   -1.19    1.58
   0  -3   0    0.32    1.53
   0   3   0    0.92    2.55
   0   3   0   -0.37    2.42
   0  -3   0    0.18    2.34
   0  -3   0   -2.49    2.60
   0   3   0    4.21    2.44
   0  -3   0    2.49    1.90
   0   3   0    0.93    1.94
   0  -3   0   -2.05    1.58
   0  -3   0   -2.21    2.65
   0   3   0    1.41    1.56
   0   3   0   -1.93    2.26
   0  -3   0    2.82    2.39
   0  -3   0    1.43    2.16
   0   3   0    1.79    2.06
   0   3   0    1.08    2.47
   0   3   0    2.47    2.14
   0  -3   0    5.47    2.24
   0  -3   0    2.07    2.02
   0   3   0    0.93    1.94
   0   3   1  482.01   29.58
   0  -3   1  477.69   29.56
   0   3   1  507.11   30.01
   0   3  -1  463.33   29.55
   0  -3  -1  483.11   29.93
   0   3  -1  480.89   29.87
   0  -3  -1  488.29   29.57
   0  -3   1  492.99   29.86
   0   3   1  489.16   30.12
   0   3   1  502.06   30.12
   0   3  -1  505.83   30.09
   0  -3   1  508.64   30.11
   0   3  -1  495.26   30.08
   0  -3  -1  446.27   29.89
   0  -3  -1  505.13   30.03
   0  -3   1  484.96   29.64
   0   3   1  496.20   29.99
   0   3  -1  487.32   29.99
   0  -3   1  479.23   30.04
   0  -3  -1  490.58   30.00
   0   3   1  487.91   30.03
   0   3  -1  466.42   29.64
   0   3  -1  510.02   30.09
   0  -3   1  486.50   29.84
   0  -3   1  479.47   29.66
   0   3  -1  472.27   29.55
   0  -3  -1  495.70   29.89
   0   3  -1  497.23   29.82
   0  -3   1  482.79   29.55
   0   3  -1  509.56   29.68
   0  -3  -1  477.56   30.08
   0   3   1  491.58   29.86
   0  -3   1  485.41   29.95
   0  -3  -1  483.59   29.84
   0  -3  -1  483.77   30.05
   0   3  -1  477.62   29.89
   0  -3   1  493.70   29.97
   0  -3   1  486.84   29.72
   0   3   1  241.74   29.63
   0   3  -1  488.92   29.99
   0  -3  -1  496.05   30.08
   0   3   1  506.96   29.85
   0   3  -1  490.96   29.70
   0   3   1  506.90   30.07
   0  -3  -1  532.58   30.05
   0  -3  -1  467.97   30.03
   0   3  -1  507.07   30.10
   0   3   1  470.91   29.96
   0  -3  -1  478.85   30.03
   0   3   1  495.71   29.99
   0  -3   1  490.82   29.67
   0   3  -1  489.90   29.66
   0   3   2 1112.76   70.02
   0   3  -2 1093.02   70.46
   0   3   2 1102.51   70.17
   0   3  -2 1086.51   70.20
   0  -3  -2 1081.01   70.18
   0   3   2 1141.64   70.35
   0  -3   2 1108.04   70.41
   0  -3   2 1105.15   70.17
   0  -3  -2 1090.39   70.01
   0  -3  -2 1113.21   70.29
   0   3  -2 1102.08   70.40
   0   3  -2 1101.90   70.54
   0   3   2 1096.77   70.53
   0   3  -2 1102.53   70.53
   0   3   2 1108.59   70.56
   0  -3   2 1105.04   70.48
   0   3  -2 1044.47   70.55
   0  -3   2 1110.74   70.39
   0  -3  -2 1084.83   69.99
   0   3   2 1073.11   70.45
   0  -3  -2 1078.42   70.24
   0   3  -2 1095.42   70.30
   0  -3   2 1085.46   70.25
   0   3   2 1070.80   69.99
   0  -3  -2 1139.89   70.42
   0   3   2 1080.52   70.30
   0   3  -2 1103.28   70.33
   0  -3  -2 1053.00   70.45
   0  -3   2 1104.57   70.11
   0  -3   2 1101.84   70.03
   0   3   2 1102.74   70.45
   0  -3  -2 1093.82   70.52
   0   3  -2 1107.86   70.10
   0   3  -2 1102.61   70.21
   0   3  -2 1127.06   70.05
   0  -3  -2 1092.85   70.18
   0  -3   2 1085.94   70.16
   0   3   2 1120.42   70.17
   0   3   2 1121.44   70.42
   0   3   2 1142.74   70.39
   0   3  -2 1104.46   70.51
   0   3  -2 1108.98   70.19
   0  -3  -2 1130.38   70.24
   0  -3  -2 1050.12   70.54
   0  -3   2 1100.63   70.01
   0  -3  -2 1091.66   70.42
   0  -3   2 1083.21   70.21
   0   3   2 1115.14   70.28
   0  -3   2 1100.41   69.98
   0  -3  -2 1147.20   70.61
   0   3   2 1115.07   70.48
   0  -3   2 1140.67   70.56
   0  -3  -2 1098.74   70.57
   0   3  -2 1069.59   69.98
   0   3  -2 1091.53   69.98
   0  -3  -2 1106.83   70.41
   0   3  -2 1124.49   70.47
   0  -3   2 1099.98   69.98
   0  -3  -3  235.59   15.62
   0   3   3  232.28   15.61
   0   3   3  247.95   15.96
   0   3   3  242.78   15.96
   0  -3   3  235.70   15.90
   0   3  -3  219.92   16.23
   0  -3  -3  238.65   15.84
   0   3  -3  233.57   16.02
   0   3   3  216.39   15.59
   0  -3  -3  228.01   15.99
   0  -3   3  229.07   16.29
   0   3   3  236.71   16.36
   0  -3   3  251.25   16.36
   0  -3   3  249.50   16.20
   0   3   3  230.20   16.28
   0   3  -3  245.72   16.07
   0   3   3  240.54   15.83
   0   3   3  239.74   15.68
   0   3  -3  240.72   15.88
   0   3   3  226.30   16.15
   0  -3  -3  222.79   15.69
   0  -3  -3  235.03   15.73
   0   3  -3  225.12   16.33
   0  -3   3  230.69   16.01
   0   3  -3  242.28   16.19
   0  -3   3  226.15   15.97
   0  -3  -3  227.90   16.10
   0  -3  -3  234.66   16.02
   0   3  -3  243.20   16.06
   0   3   3  223.12   16.14
   0  -3  -3  237.68   16.19
   0  -3   3  232.19   15.41
   0  -3   3  237.96   15.44
   0   3   3  252.33   15.99
   0  -3   3  233.38   15.66
   0  -3  -3  236.37   16.42
   0   3  -3  249.75   15.73
   0   3   3  238.55   16.08
   0  -3   3  232.71   15.88
   0   3   3  231.57   15.88
   0  -3   3  239.44   15.38
   0   3   3  218.33   15.91
   0   3  -3  231.99   15.59
   0  -3  -3  225.72   15.87
   0   3  -3  231.86   16.34
   0  -3  -3  222.11   15.96
   0  -3  -3  241.48   16.41
   0  -3   3  232.12   15.58
   0   3  -3  248.61   15.48
   0  -3   3  230.28   16.25
   0  -3  -3  238.47   16.49
   0  -3  -3  247.68   16.11
   0  -3   3  232.26   15.46
   0  -3  -3  243.81   16.50
   0   3  -3  226.96   16.15
   0   3   3  253.88   16.23
   0   3  -3  248.89   15.46
   0  -3   3  244.64   15.46
   0  -3  -4   81.04    7.68
   0   3   4  100.52    7.32
   0   3  -4   83.97    7.78
   0  -3  -4   96.08    7.28
   0   3   4   86.93    7.21
   0   3  -4  105.48    8.29
   0  -3   4   91.63    7.56
   0   3   4   89.60    7.05
   0   3   4   98.39    7.60
   0  -3   4  106.89    8.20
   0   3  -4   95.31    7.80
   0   3  -4   94.96    7.45
   0  -3  -4  102.12    7.85
   0   3   4   88.85    8.04
   0  -3   4  104.15    7.71
   0  -3  -4   97.97    7.65
   0  -3   4  104.24    8.15
   0   3  -4   98.81    7.71
   0   3   4   99.41    8.19
   0   3  -4   90.62    7.91
   0   3   4   94.63    7.07
   0   3  -4   97.92    7.15
   0  -3   4   90.12    7.64
   0  -3  -4   97.67    6.97
   0  -3   4   95.92    7.23
   0  -3  -4   93.82    7.38
   0   3  -4   87.86    8.02
   0  -3  -4   91.65    7.69
   0   3   4   90.82    7.92
   0   3   4   97.68    7.31
   0   3   4   87.46    7.59
   0  -3  -4   93.17    7.80
   0   3   4  103.64    7.93
   0  -3  -4   92.43    8.35
   0   3   4   83.43    7.55
   0  -3  -4   89.02    7.78
   0   3  -4   95.38    7.83
   0   3  -4   99.65    7.38
   0  -3   4   90.67    7.03
   0  -3   4   98.46    6.46
   0  -3  -4  102.84    8.51
   0  -3   4   92.76    7.60
   0  -3   4   92.54    6.49
   0   3  -4   97.62    8.13
   0  -3  -4   87.77    7.43
   0  -3   4   91.13    6.62
   0   3  -4   91.30    6.66
   0   3   4   99.65    7.57
   0  -3   4   94.66    6.71
   0  -3  -4   87.98    8.16
   0  -3  -4  104.68    7.37
   0   3  -4   97.22    6.65
   0   3   4   88.37    7.26
   0   3   4   92.74    7.79
   0   3  -4   94.22    7.76
   0  -3  -4  102.69    8.38
   0  -3   4   94.28    6.84
   0  -3   4   89.29    6.84
   0  -3   4   95.69    7.95
   0   3  -4   97.42    6.85
   0  -3  -4   83.10    7.56
   0   3  -4   92.50    6.83
   0   3   4   92.84    7.84
   0   3   5  635.87   40.75
   0   3  -5  630.92   41.05
   0   3   5  636.60   40.33
   0   3   5  600.14   40.39
   0  -3   5  644.84   40.76
   0  -3  -5  623.46   40.90
   0   3   5  625.54   40.40
   0   3  -5  633.37   40.93
   0  -3  -5  620.58   40.30
   0  -3   5  621.46   40.97
   0   3   5  594.37   40.97
   0   3  -5  636.50   40.80
   0  -3  -5  673.63   40.90
   0  -3  -5  610.80   40.75
   0  -3   5  660.50   41.12
   0  -3   5  612.88   40.57
   0   3  -5  634.90   40.83
   0   3  -5  615.78   40.46
   0   3   5  601.29   40.98
   0   3  -5  613.86   40.21
   0  -3   5  621.26   40.26
   0  -3  -5  605.53   40.67
   0   3   5  640.07   40.93
   0   3   5  637.55   40.53
   0   3   5  613.62   40.12
   0  -3   5  610.95   40.79
   0  -3   5  617.13   41.01
   0  -3   5  627.90   40.81
   0  -3  -5  649.75   40.69
   0  -3  -5  618.56   40.07
   0   3  -5  649.05   41.09
   0   3   5  628.21   40.49
   0  -3  -5  637.69   41.18
   0   3   5  628.72   40.72
   0  -3   5  619.43   40.41
   0   3  -5  610.96   40.55
   0  -3  -5  627.76   40.91
   0   3   5  641.82   40.90
   0   3  -5  615.43   40.90
   0  -3   5  653.38   40.78
   0  -3  -5  609.61   40.62
   0  -3  -5  631.28   40.52
   0   3  -5  608.16   39.93
   0  -3  -5  598.47   40.91
   0   3   5  588.72   40.58
   0   3   5  642.31   40.26
   0   3  -5  607.76   41.00
   0  -3   5  625.45   39.76
   0   3   5  607.15   40.73
   0  -3   5  605.20   39.78
   0  -3  -5  603.54   40.30
   0  -3   5  627.75   40.83
   0  -3   5  623.26   39.91
   0  -3   5  634.90   40.11
   0  -3  -5  608.35   40.65
   0   3  -5  603.07   40.72
   0   3  -5  614.39   40.15
   0  -3   5  619.22   40.08
   0   3   5  637.88   40.87
   0   3   5  635.20   40.86
   0  -3   5  625.15   40.92
   0   3  -5  618.14   40.16
   0  -3  -5  597.40   41.00
   0  -3  -5  612.01   41.06
   0   3   5  628.49   40.80
   0   3   6  138.01   10.03
   0   3   6  142.57   10.63
   0   3   6  136.87   10.23
   0   3  -6  135.18   10.98
   0   3  -6  144.91   11.09
   0  -3   6  136.81   10.53
   0  -3   6  148.08   10.70
   0   3   6  139.21    9.98
   0  -3  -6  153.44   11.14
   0  -3   6  137.43   10.37
   0   3   6  145.32   11.13
   0   3  -6  127.11   10.10
   0  -3   6  135.01   10.97
   0  -3  -6  126.97    9.79
   0   3   6  132.82   10.98
   0  -3  -6  135.84   10.65
   0  -3   6  146.50   11.10
   0   3  -6  153.95   10.71
   0   3  -6  130.98   10.42
   0  -3  -6  148.56   10.77
   0   3   6  139.97    9.55
   0  -3  -6  137.88   10.63
   0   3  -6  130.86   11.03
   0   3   6  144.66   10.44
   0  -3   6  128.00   10.60
   0  -3  -6  127.18    9.41
   0  -3  -6  143.03   10.52
   0   3  -6  141.16    9.70
   0  -3   6  127.44   10.91
   0  -3   6  136.97    9.69
   0   3   6  136.63   10.87
   0  -3   6  129.08   10.14
   0  -3  -6  131.60   10.96
   0   3   6  134.83   10.10
   0   3   6  144.38   10.62
   0  -3   6  134.38   10.52
   0  -3  -6  119.18   10.14
   0   3  -6  124.50   10.90
   0  -3  -6  137.47   11.29
   0   3  -6  133.45   10.44
   0  -3   6  128.64    8.88
   0  -3   6  130.70    8.88
   0   3   6  145.75    9.67
   0  -3  -6  123.10   10.17
   0   3  -6  125.90   10.96
   0   3  -6  126.84    9.37
   0  -3   6  143.88   10.63
   0  -3  -6  124.05    9.70
   0   3   6  138.88   10.53
   0  -3  -6  116.18   10.63
   0   3   6  131.65   10.39
   0  -3   6  133.52    9.29
   0   3   6  135.90   10.70
   0  -3  -6  137.57   10.38
   0  -3   6  130.01    9.59
   0   3   6  141.66   10.79
   0  -3  -6  144.07   11.17
   0   3  -6  143.38    9.87
   0  -3   6  127.04    9.53
   0   3  -6  124.76    9.71
   0  -3  -6  136.23   11.19
   0   3  -6  125.80   10.41
   0   3   6  149.76   10.75
   0  -3   6  150.76   10.95
   0  -3  -7  208.35   16.12
   0  -3  -7  220.90   15.44
   0   3  -7  208.25   16.20
   0   3  -7  210.11   16.18
   0   3   7  226.15   15.46
   0  -3   7  214.05   15.70
   0   3   7  203.02   15.10
   0   3   7  217.54   15.79
   0  -3   7  214.00   15.80
   0   3   7  213.50   15.06
   0   3   7  203.00   16.04
   0   3  -7  216.25   15.78
   0  -3   7  219.10   15.42
   0  -3  -7  216.85   15.73
   0   3  -7  212.30   15.20
   0  -3   7  210.61   16.08
   0  -3   7  231.18   16.33
   0   3   7  233.79   16.33
   0   3  -7  221.37   15.74
   0  -3  -7  206.61   14.94
   0  -3  -7  225.54   15.70
   0  -3  -7  208.53   14.47
   0  -3   7  214.71   16.22
   0   3  -7  209.51   14.68
   0   3   7  212.67   15.97
   0   3  -7  215.04   16.29
   0  -3  -7  238.37   15.97
   0   3   7  235.28   15.64
   0  -3  -7  207.24   15.54
   0  -3   7  214.99   14.76
   0   3   7  220.10   14.58
   0  -3   7  226.83   15.77
   0  -3  -7  214.30   15.41
   0  -3   7  229.03   15.86
   0   3   7  224.37   15.79
   0  -3   7  213.12   15.35
   0   3   7  206.20   15.08
   0  -3  -7  221.62   16.27
   0   3  -7  213.85   16.14
   0   3  -7  227.22   15.71
   0  -3  -7  211.72   16.50
   0   3  -7  231.18   14.70
   0   3   7  228.08   14.71
   0   3  -7  212.29   16.17
   0  -3  -7  208.92   16.06
   0  -3  -7  213.22   14.61
   0  -3  -7  200.88   14.77
   0   3   7  232.85   15.68
   0   3   7  218.34   15.76
   0  -3   7  219.05   15.68
   0  -3   7  210.52   14.51
   0  -3  -7  204.16   15.33
   0  -3  -7  202.45   15.39
   0  -3  -7  224.93   16.39
   0   3   7  209.97   15.68
   0  -3   7  213.43   14.84
   0  -3   7  231.99   16.03
   0  -3   7  215.16   14.85
   0   3  -7  203.13   15.54
   0  -3  -7  216.24   16.39
   0   3   7  203.83   15.63
   0   3   7  215.80   15.93
   0   3  -7  206.16   14.97
   0   3  -7  215.61   15.06
   0   3   8  176.33   13.47
   0   3  -8  175.75   14.65
   0   3  -8  192.10   14.85
   0  -3  -8  180.57   14.66
   0  -3  -8  192.39   13.95
   0   3   8  181.68   13.87
   0   3   8  178.04   13.35
   0  -3   8  191.76   13.76
   0   3   8  204.25   14.85
   0   3   8  185.28   14.68
   0  -3  -8  193.27   13.33
   0  -3   8  182.47   14.53
   0   3  -8  188.40   13.50
   0  -3   8  201.15   14.86
   0  -3   8  169.66   14.46
   0   3   8  191.82   14.55
   0  -3   8  192.00   13.00
   0   3   8  183.69   12.75
   0  -3  -8  194.36   14.59
   0   3  -8  174.94   14.76
   0   3   8  206.50   14.12
   0   3   8  174.42   13.35
   0  -3  -8  183.33   14.72
   0  -3  -8  170.14   13.57
   0   3  -8  175.41   14.68
   0  -3  -8  184.98   15.01
   0  -3   8  172.77   13.83
   0   3  -8  174.95   14.11
   0   3  -8  188.12   14.62
   0  -3  -8  194.60   13.77
   0   3   8  197.12   13.99
   0   3  -8  183.80   12.99
   0  -3   8  193.87   12.95
   0  -3  -8  183.51   14.37
   0   3   8  201.61   13.74
   0  -3  -8  188.42   13.01
   0   3   8  178.82   14.18
   0   3   8  192.48   14.30
   0  -3  -8  175.05   13.89
   0   3  -8  182.45   13.94
   0  -3   8  184.77   13.27
   0   3   8  197.95   14.26
   0  -3  -8  185.71   14.77
   0  -3  -8  185.33   14.69
   0   3   8  170.36   14.05
   0   3  -8  200.17   13.54
   0   3  -8  194.98   13.50
   0  -3   8  173.73   13.17
   0  -3   8  211.68   14.72
   0   3   9  448.99   30.11
   0   3   9  434.68   29.44
   0   3  -9  458.96   30.87
   0  -3  -9  429.63   30.87
   0  -3  -9  463.83   30.14
   0   3   9  418.97   29.64
   0   3  -9  461.20   30.94
   0   3   9  432.81   30.74
   0  -3   9  441.26   29.73
   0   3   9  444.14   30.70
   0  -3   9  437.34   30.68
   0  -3   9  438.92   30.82
   0   3   9  442.38   30.64
   0   3  -9  448.39   30.95
   0  -3   9  424.91   28.92
   0  -3   9  426.22   30.71
   0  -3  -9  408.14   30.34
   0   3  -9  428.36   30.26
   0  -3  -9  463.16   31.18
   0   3  -9  449.63   30.85
   0  -3  -9  409.16   30.64
   0  -3  -9  447.95   29.60
   0  -3   9  471.69   30.01
   0   3  -9  434.75   30.65
   0   3  -9  433.67   29.10
   0  -3  -9  446.11   30.39
   0   3   9  472.59   29.96
   0   3   9  451.86   30.38
   0  -3   9  441.68   30.69
   0  -3  -9  446.94   30.68
   0   3  -9  430.44   29.52
   0   3  -9  449.86   29.61
   0  -3  -9  464.47   30.76
   0   3   9  407.40   30.15
   0  -3   9  444.07   30.41
   0  -3 -10   64.44    6.89
   0   3 -10   66.44    8.04
   0  -3 -10   60.27    8.17
   0  -3 -10   64.05    8.30
   0   3  10   48.67    6.65
   0   3 -10   59.36    7.90
   0  -3  10   49.26    7.78
   0  -3  10   74.08    6.85
   0  -3  10   56.26    7.89
   0   3  10   55.40    7.71
   0   3  10   56.88    6.00
   0   3  10   54.57    7.62
   0   3 -10   60.95    8.25
   0   3  10   44.23    7.21
   0  -3  10   63.84    8.19
   0  -3 -10   65.90    7.71
   0   3 -10   61.65    7.98
   0   3 -10   59.85    7.47
   0  -3 -10   50.53    7.86
   0  -3  10   71.83    8.05
   0   3  10   59.41    7.28
   0  -3 -10   65.03    7.63
   0   3 -10   53.27    6.23
   0   3  10   62.60    7.59
   0  -3 -10   63.35    7.90
   0  -3 -10   57.00    7.79
   0   3 -10   55.44    6.09
   0  -3  10   53.62    7.40
   0  -3 -11  178.69   15.16
   0   3  11  183.19   14.17
   0  -3 -11  182.10   14.15
   0   3 -11  169.24   14.88
   0   3 -11  191.03   15.34
   0   3  11  179.29   15.06
   0  -3  11  171.66   15.01
   0   3  11  188.67   15.28
   0  -3  11  169.43   13.57
   0  -3  11  156.13   14.71
   0  -3  11  180.68   14.95
   0   3  11  170.50   14.68
   0   3 -11  189.24   15.37
   0  -3 -11  165.76   14.70
   0  -3 -11  164.86   14.97
   0   3 -11  183.05   15.15
   0  -3 -11  164.30   15.31
   0   3 -11  169.72   14.36
   0   3  11  172.81   14.26
   0  -3 -11  172.57   14.19
   0  -3  11  174.31   14.99
   0  -3  11  189.15   14.73
   0   3  11  163.90   14.33
   0  -3 -11  205.08   15.13
   0  -3 -11  182.03   15.02
   0   3 -12   35.39    7.64
   0   3 -12   33.51    7.47
   0  -3 -12   46.43    8.20
   0   3  12   36.74    6.33
   0  -3  12   37.30    7.40
   0   3  12   33.98    7.38
   0   3  12   19.97    7.07
   0  -3  12   39.26    7.54
   0  -3  12   40.85    7.76
   0  -3 -12   30.85    7.03
   0   3  12   33.83    7.08
   0   3 -12   21.16    7.27
   0   3 -12   45.88    7.88
   0   3 -12   42.94    6.90
   0  -3 -12   39.78    7.94
   0  -3 -12   42.47    8.42
   0  -3  12   29.36    7.30
   0   3  12   32.50    6.50
   0  -3 -12   29.05    6.38
   0   3  12   36.89    6.91
   0  -3 -12   21.50    6.85
   0  -3  12   26.46    6.95
   0  -3 -12   33.01    7.33
   0  -3 -13    1.04    6.84
   0   3  13    2.42    5.37
   0   3 -13   -0.98    6.34
   0   3 -13    5.23    6.12
   0   3  13    4.87    6.39
   0  -3  13    5.84    6.21
   0  -3  13    1.98    6.37
   0   3  13    6.93    6.42
   0   3  13   -5.68    6.60
   0  -3  13    5.93    6.72
   0   3 -13    6.29    6.30
   0  -3 -13    4.70    6.46
   0   3 -13    4.18    6.48
   0  -3 -13    1.05    7.02
   0   3 -13    9.59    6.11
   0  -3 -13    1.04    6.83
   0   3  13   -5.92    5.64
   0  -3  13   -0.97    6.13
   0  -3 -13   -6.21    6.61
   0  -3 -13    3.56    6.46
   0   3  13    0.83    5.84
   0  -3  13    7.82    6.36
   0   3 -14  228.70   19.48
   0   3  14  209.80   18.00
   0   3 -14  220.21   19.14
   0  -3 -14  244.69   19.57
   0   3  14  226.14   19.29
   0  -3  14  225.76   19.32
   0  -3  14  228.77   19.16
   0   3  14  223.20   19.22
   0  -3 -14  261.21   19.55
   0   3  14  214.67   18.73
   0   3 -14  237.65   19.71
   0  -3  14  235.32   19.24
   0  -3 -14  261.46   19.89
   0   3 -14  249.00   19.89
   0   3 -14  220.40   18.45
   0  -3 -14  261.39   19.89
   0  -3  14  205.31   18.69
   0   3  14  207.66   18.28
   0  -3 -14  208.38   18.62
   0   3  14  207.88   18.29
   0  -3  14  206.69   18.37
   0  -3 -14  223.12   18.63
   0   3 -15    7.95    7.24
   0  -3 -15    1.22    7.27
   0   3 -15   12.29    8.01
   0   3  15   -4.62    7.25
   0   3  15    3.42    7.31
   0  -3  15    2.32    7.31
   0  -3  15    1.14    7.38
   0  -3 -15   -4.44    7.62
   0   3  15   -2.22    7.15
   0  -3  15   -4.61    7.18
   0   3 -15    4.90    7.73
   0   3 -15    2.05    6.81
   0  -3 -15    3.65    7.81
   0  -3 -15   -4.86    8.01
   0   3 -15   -1.23    7.37
   0  -3  15    3.36    7.06
   0   3  15    0.99    6.51
   0  -3 -15    7.04    6.91
   0  -3 -15    6.06    7.17
   0   3  15    2.90    6.89
   0  -3  15   15.03    7.34
   0  -3 -16  340.39   25.91
   0   3 -16  324.86   25.63
   0   3 -16  332.72   25.92
   0   3  16  324.92   25.87
   0  -3  16  292.74   25.39
   0   3  16  297.03   25.51
   0  -3  16  298.39   25.37
   0  -3  16  327.31   25.65
   0   3 -16  345.51   26.08
   0   3  16  314.11   25.34
   0  -3 -16  332.84   25.70
   0   3 -16  324.56   26.05
   0  -3 -16  286.59   25.41
   0  -3 -16  328.22   25.86
   0   3 -16  301.20   24.91
   0   3  16  302.56   24.58
   0  -3  16  372.01   25.86
   0  -3  16  291.55   24.64
   0   3  17    6.52    8.28
   0  -3  17    1.33    8.23
   0  -3  17   -7.81    8.45
   0   3  17   -3.97    8.54
   0  -3  17    1.32    8.27
   0   3  17   -6.35    8.29
   0   3 -17    5.61    8.21
   0  -3 -17   12.76    8.01
   0  -3 -17   12.60    8.03
   0  -3 -17    1.38    8.95
   0   3 -17   11.29    9.26
   0  -3  17    8.91    7.80
   0   3 -17   11.59    7.59
   0   3 -17   18.35    8.65
   0  -3 -17    9.80    8.20
   0   3  18  113.93   13.98
   0  -3  18   94.41   13.80
   0   3  18  101.20   13.86
   0  -3  18  102.37   13.74
   0   3 -18  110.14   14.46
   0  -3 -18  127.67   13.93
   0  -3  18  130.03   14.52
   0   3  18   95.84   13.52
   0  -3 -18  107.86   14.30
   0  -3 -18  107.16   13.92
   0   3 -18  104.98   14.29
   0  -3  18   87.55   12.67
   0   3 -18  103.42   13.57
   0   3 -18  136.59   15.15
   0  -3 -18  122.10   14.46
   0   3  19   -1.47    8.35
   0  -3  19    5.85    8.57
   0  -3  19    4.47    8.61
   0   3  19   19.31    9.49
   0   3  19    1.43    8.24
   0  -3 -19   -1.44    8.92
   0  -3  19   10.35    9.11
   0   3 -19    9.43    9.45
   0   3 -19   12.69    9.84
   0  -3 -19   -4.61    9.47
   0  -3 -19   14.18    9.59
   0  -3  19   12.78    8.48
   0  -3 -19   -3.15    9.04
   0  -3  19   13.06    8.83
   0   3 -19   14.31    8.88
   0   3 -19    4.76    9.17
   0  -3  20   48.55   11.22
   0   3  20   18.50   10.11
   0  -3  20   27.70   10.41
   0   3  20   15.63    9.20
   0  -3  20   34.18    9.97
   0  -3 -20    6.05    8.98
   0   3 -20   14.87    9.52
   0   3  20   18.00   10.16
   0  -3 -20   13.26   10.19
   0  -3 -20   36.97   10.87
   0   3 -20   23.37   10.32
   0  -3  20   22.31    9.66
   0   3 -20   26.73   10.27
   0  -3  20   19.73    9.69
   0  -3 -20   34.82   10.68
   0   3 -20   31.46   10.04
   0  -3  21    8.19    9.84
   0   3  21   -3.27    9.88
   0  -3  21   -4.83    9.48
   0   3  21    9.68   10.23
   0  -3  21   -1.62    9.63
   0  -3 -21    6.34    9.88
   0   3 -21   -5.18    9.61
   0   3  21    4.70    9.04
   0  -3 -21   -1.74    9.66
   0   3 -21    5.24    9.95
   0  -3 -21   -3.35   10.74
   0  -3  21    3.10    9.14
   0  -3  21    3.16    8.72
   0  -3 -21    5.21   10.43
   0   3 -21    1.75   10.31
   0   3  22   39.12   11.62
   0  -3  22   38.82   11.21
   0   3 -22   44.88   12.13
   0  -3 -22   52.33   12.49
   0   3 -22   40.04   12.65
   0  -3 -22   46.76   12.85
   0   3  22   58.69   12.46
   0   3  22   28.88   10.73
   0  -3  22   61.29   12.75
   0  -3  22   38.52   11.81
   0   3 -22   58.30   12.96
   0  -3 -22   55.99   12.92
   0   4   0 1185.67   75.13
   0  -4   0 1191.75   75.13
   0   4   0 1154.26   75.47
   0   4   0 1212.69   75.58
   0   4   0 1201.98   75.58
   0  -4   0 1202.26   75.47
   0   4   0 1217.57   75.55
   0  -4   0 1166.19   75.55
   0   4   0 1188.86   75.42
   0   4   0 1188.32   75.26
   0  -4   0 1199.57   75.10
   0   4   0 1198.87   75.09
   0  -4   0 1156.52   75.48
   0   4   0 1204.60   75.37
   0  -4   0 1176.03   75.52
   0  -4   0 1181.89   75.38
   0   4   0  913.83   75.26
   0   4   0 1179.18   75.32
   0  -4   0 1219.78   75.35
   0   4   0 1230.78   75.58
   0  -4   0 1170.95   75.30
   0  -4   0 1190.99   75.30
   0   4   0 1194.56   75.27
   0   4   1  482.02   30.03
   0  -4   1  448.53   30.39
   0   4  -1  464.84   30.05
   0  -4  -1  473.72   30.17
   0   4   1  478.33   30.69
   0  -4   1  435.57   30.01
   0   4  -1  456.81   30.48
   0  -4  -1  440.65   30.56
   0   4   1  479.11   30.03
   0  -4  -1  468.06   30.02
   0   4   1  470.02   30.17
   0   4  -1  481.99   30.79
   0   4   1  467.45   30.82
   0   4  -1  481.71   30.81
   0  -4   1  457.02   30.77
   0   4   1  493.72   30.82
   0   4  -1  461.16   30.14
   0  -4   1  440.44   30.75
   0  -4  -1  463.16   30.72
   0  -4   1  473.45   30.14
   0  -4  -1  485.31   30.70
   0   4   1  459.82   30.72
   0  -4  -1  437.67   30.58
   0  -4   1  517.94   30.77
   0   4  -1  467.21   30.77
   0   4  -1  480.97   30.70
   0  -4  -1  464.92   30.02
   0   4   1  463.43   30.42
   0  -4  -1  477.53   30.49
   0  -4   1  446.95   30.56
   0   4  -1  461.14   30.49
   0  -4  -1  470.58   30.83
   0  -4   1  478.34   30.15
   0  -4   1  472.79   30.31
   0   4  -1  452.29   30.04
   0   4  -1  479.97   30.30
   0  -4   1  452.04   30.02
   0  -4   1  486.69   30.13
   0  -4  -1  476.58   30.75
   0   4  -1  441.82   30.56
   0   4   1  500.39   30.57
   0   4   1  463.89   30.65
   0   4  -1  463.33   30.64
   0  -4   1  493.17   30.64
   0  -4  -1  489.98   30.51
   0   4  -1  472.13   30.36
   0  -4  -1  477.22   30.80
   0  -4   1  483.62   30.40
   0  -4   1  457.90   30.65
   0   4   1  468.94   30.61
   0   4  -1  483.07   30.82
   0  -4  -1  453.49   30.68
   0  -4  -1  470.54   30.71
   0  -4  -1  451.13   30.66
   0   4   1  472.95   30.61
   0  -4   1  474.42   30.30
   0   4   1  498.24   30.80
   0   4  -1  477.86   30.29
   0  -4  -2   36.48    3.50
   0  -4  -2   31.39    3.08
   0   4  -2   37.21    4.36
   0   4  -2   36.53    3.50
   0  -4  -2   32.97    3.49
   0  -4   2   32.28    4.13
   0  -4   2   38.46    3.40
   0   4   2   30.04    3.38
   0   4   2   30.42    3.33
   0   4   2   33.63    3.20
   0   4   2   24.77    4.21
   0   4  -2   31.91    4.36
   0   4   2   30.52    4.43
   0   4  -2   31.15    4.43
   0  -4  -2   28.98    4.08
   0  -4   2   35.65    4.78
   0   4   2   36.22    4.81
   0   4  -2   37.65    4.61
   0   4  -2   28.49    4.19
   0   4  -2   38.12    3.70
   0   4   2   32.86    4.14
   0  -4   2   36.39    4.50
   0   4   2   30.96    2.75
   0   4  -2   26.73    4.51
   0  -4  -2   30.54    2.80
   0  -4  -2   36.24    4.38
   0  -4   2   30.03    3.52
   0   4   2   34.98    4.48
   0  -4  -2   33.07    4.08
   0  -4  -2   28.96    4.18
   0   4  -2   35.20    3.52
   0   4   2   34.69    4.52
   0  -4   2   32.27    3.15
   0   4  -2   39.77    3.18
   0  -4  -2   41.46    4.73
   0   4   2   34.67    4.14
   0   4  -2   23.82    3.49
   0  -4   2   31.27    3.27
   0  -4  -2   37.81    4.93
   0  -4   2   28.30    3.41
   0  -4  -2   32.09    4.65
   0  -4   2   37.35    3.44
   0   4   2   33.34    4.45
   0  -4   2   21.98    3.87
   0  -4  -2   35.87    4.65
   0   4   2   31.62    3.92
   0   4  -2   32.78    4.50
   0   4  -2   33.48    3.88
   0  -4   2   31.98    4.30
   0  -4  -2   32.83    4.78
   0  -4  -2   32.57    3.90
   0  -4   2   41.51    3.30
   0   4   2   25.71    4.25
   0   4  -2   36.51    4.79
   0  -4   2   37.71    3.29
   0  -4   2   31.94    3.17
   0   4  -2   31.93    3.27
   0   4   2   38.67    4.64
   0  -4  -2   34.67    4.96
   0  -4   2   39.33    4.96
   0  -4  -2   29.30    4.43
   0  -4   2   27.74    3.35
   0  -4  -3  295.10   18.67
   0   4  -3  290.41   19.10
   0   4   3  283.36   19.21
   0  -4  -3  278.09   19.06
   0  -4   3  282.59   19.33
   0   4   3  296.30   18.97
   0   4   3  290.11   18.70
   0  -4   3  268.32   18.88
   0   4  -3  278.02   19.44
   0  -4  -3  277.38   19.06
   0   4   3  289.90   19.60
   0   4  -3  301.00   19.61
   0  -4   3  290.17   19.63
   0   4  -3  294.95   19.57
   0   4  -3  299.63   19.33
   0  -4   3  306.49   19.50
   0  -4   3  294.70   19.61
   0   4   3  289.07   19.59
   0  -4  -3  282.76   19.27
   0  -4  -3  300.87   18.73
   0   4  -3  273.54   19.11
   0   4  -3  286.80   19.61
   0  -4   3  274.18   19.08
   0   4   3  297.75   19.15
   0  -4   3  286.56   19.27
   0  -4  -3  282.66   19.02
   0   4   3  254.65   19.40
   0   4  -3  273.36   19.19
   0   4   3  285.02   18.67
   0  -4   3  286.92   18.74
   0   4   3  297.60   19.00
   0   4  -3  304.13   18.74
   0   4  -3  283.13   19.10
   0   4   3  280.42   19.33
   0   4  -3  291.41   18.77
   0  -4   3  278.27   18.72
   0  -4  -3  272.13   19.44
   0  -4   3  285.41   18.69
   0  -4   3  280.30   18.93
   0   4   3  309.33   19.47
   0  -4  -3  290.33   19.08
   0  -4  -3  305.90   19.67
   0  -4   3  301.51   18.63
   0  -4  -3  278.63   19.37
   0  -4   3  273.38   18.89
   0  -4  -3  277.30   18.97
   0  -4  -3  289.25   19.72
   0   4  -3  267.16   18.88
   0   4  -3  275.67   19.51
   0   4   3  290.24   19.10
   0   4   3  274.27   19.18
   0   4   3  201.16   19.04
   0  -4   3  299.60   18.59
   0   4  -3  301.38   18.61
   0  -4  -3  282.10   19.74
   0   4  -3  291.41   19.40
   0  -4   3  297.57   18.60
   0   4   3  175.03   18.95
   0   4   3  290.12   19.47
   0  -4   3  250.81   19.20
   0  -4  -3  277.22   19.61
   0  -4   3  296.81   19.56
   0   4  -3  307.21   18.62
   0  -4  -3  309.00   19.40
   0   4   4  697.43   42.56
   0  -4  -4  647.12   42.67
   0   4   4  670.21   42.44
   0  -4  -4  671.97   42.95
   0   4  -4  637.77   42.94
   0   4   4  682.34   42.81
   0   4  -4  641.95   43.19
   0   4   4  679.24   42.81
   0  -4   4  633.65   42.76
   0  -4  -4  626.66   43.02
   0   4   4  651.00   43.27
   0   4   4  656.71   43.28
   0  -4   4  671.55   43.10
   0  -4   4  637.90   43.23
   0  -4  -4  643.54   43.03
   0   4  -4  669.04   42.95
   0  -4   4  658.75   43.28
   0  -4  -4  666.47   42.98
   0   4   4  659.00   43.17
   0   4  -4  644.67   43.09
   0   4  -4  673.36   42.78
   0   4  -4  639.39   43.26
   0  -4   4  652.76   42.84
   0   4   4  670.81   42.57
   0  -4  -4  681.75   42.66
   0   4   4  678.06   42.72
   0  -4  -4  649.08   42.60
   0  -4   4  675.57   42.93
   0  -4   4  662.48   42.80
   0   4   4  638.79   42.92
   0  -4   4  667.37   42.23
   0   4  -4  651.62   42.58
   0  -4   4  656.65   42.26
   0   4   4  650.30   43.11
   0   4   4  656.91   42.79
   0   4  -4  636.06   42.95
   0  -4  -4  650.92   43.11
   0  -4  -4  683.06   43.35
   0  -4  -4  675.40   42.97
   0  -4   4  661.34   42.52
   0   4   4  656.96   43.05
   0  -4  -4  643.53   42.87
   0  -4  -4  685.57   43.37
   0   4   4  631.10   42.80
   0  -4   4  679.02   42.21
   0  -4  -4  629.25   42.68
   0   4  -4  634.91   43.17
   0   4   4  672.85   42.79
   0   4  -4  637.92   42.39
   0  -4   4  663.22   42.46
   0   4  -4  678.76   42.32
   0  -4  -4  653.01   42.97
   0  -4   4  674.61   42.28
   0   4  -4  671.88   42.32
   0  -4  -4  629.94   43.33
   0  -4   4  640.29   42.26
   0   4  -4  657.36   43.05
   0  -4   4  653.98   43.24
   0  -4  -4  623.55   43.29
   0   4   4  647.61   43.11
   0  -4  -5  117.34    9.39
   0   4  -5  147.10   10.61
   0   4   5  123.25    9.19
   0   4  -5  120.63   10.09
   0   4   5  130.59    9.75
   0  -4   5  127.07    9.71
   0   4   5  137.59    9.58
   0   4   5  131.96    9.41
   0  -4  -5  125.63    9.96
   0  -4  -5  118.27    9.88
   0   4   5  123.52   10.30
   0   4  -5  137.45   10.04
   0  -4   5  117.62   10.32
   0  -4   5  126.41    9.91
   0  -4  -5  117.20    9.86
   0   4  -5  126.72    9.98
   0   4  -5  122.97    9.65
   0  -4   5  131.13   10.50
   0   4   5  132.66   10.50
   0   4   5  124.06    9.30
   0  -4   5  134.96    9.46
   0   4  -5  128.60   10.34
   0   4  -5  126.66   10.22
   0   4  -5  133.35    9.42
   0   4   5  126.85    9.39
   0  -4  -5  137.39    9.64
   0  -4  -5  120.24    9.13
   0  -4  -5  137.32    9.95
   0   4   5  139.41   10.38
   0  -4   5  118.86    9.81
   0  -4   5  132.62    8.58
   0   4  -5  125.68   10.08
   0   4   5  133.83   10.11
   0  -4  -5  112.27    9.95
   0   4   5  127.78    9.85
   0  -4  -5  126.60   10.00
   0  -4   5  122.83    8.61
   0   4   5  137.66    9.87
   0  -4   5  122.88    9.69
   0  -4   5  121.53    9.23
   0  -4  -5  124.57   10.70
   0   4  -5  126.25    9.52
   0  -4   5  121.12    8.68
   0   4   5  118.06    9.71
   0   4   5  113.24    9.36
   0   4  -5  128.16    8.85
   0  -4  -5  124.34    9.58
   0  -4  -5  129.31    9.49
   0   4  -5  119.78   10.38
   0  -4   5  121.58    8.79
   0  -4   5  122.98    8.80
   0   4   5  133.63   10.15
   0  -4  -5  122.97   10.40
   0   4  -5  117.00    9.90
   0   4  -5  128.53    8.98
   0   4   5  132.74   10.19
   0  -4  -5  124.70    9.86
   0  -4   5  128.92    8.91
   0  -4  -5  127.79   10.59
   0   4  -5  122.33    8.92
   0  -4  -5  129.23   10.64
   0  -4   5  130.65   10.30
   0  -4   5  128.75    8.88
   0   4   6 1890.95  116.21
   0   4  -6 1766.81  116.44
   0   4   6 1761.43  115.70
   0   4   6 1849.36  115.90
   0  -4  -6 1798.79  116.42
   0  -4   6 1821.13  116.18
   0   4   6 1825.70  115.87
   0   4  -6 1834.52  116.67
   0  -4  -6 1825.27  115.76
   0   4  -6 1817.75  116.26
   0   4  -6 1856.89  115.98
   0  -4   6 1831.98  116.57
   0  -4  -6 1871.05  116.32
   0  -4   6 1784.85  116.14
   0  -4   6 1872.31  116.66
   0  -4  -6 1785.43  116.28
   0   4  -6 1877.73  116.36
   0   4   6 1713.48  116.50
   0   4   6 1731.74  116.56
   0   4  -6 1804.14  116.56
   0  -4   6 1832.72  116.62
   0   4  -6 1849.47  115.72
   0   4   6 1865.41  116.50
   0  -4   6 1716.73  116.18
   0   4   6 1836.93  115.96
   0   4   6 1811.11  115.61
   0  -4   6 1838.64  116.28
   0  -4   6 1819.56  115.78
   0  -4  -6 1806.89  116.10
   0   4  -6 1831.04  116.64
   0  -4  -6 1846.67  115.55
   0  -4  -6 1765.73  116.14
   0  -4   6 1848.81  116.21
   0  -4   6 1819.09  115.05
   0   4  -6 1782.94  115.99
   0   4   6 1776.55  116.00
   0   4  -6 1842.82  116.50
   0   4   6 1864.68  116.43
   0  -4  -6 1776.27  116.68
   0  -4   6 1824.97  115.86
   0  -4  -6 1781.19  116.17
   0  -4  -6 1778.52  116.40
   0   4   6 1830.68  116.16
   0  -4   6 1773.72  115.02
   0   4  -6 1861.87  116.65
   0  -4  -6 1763.15  115.84
   0  -4   6 1802.06  116.27
   0  -4   6 1852.59  115.20
   0  -4   6 1743.63  115.23
   0   4   6 1819.95  116.16
   0   4   6 1849.25  116.26
   0  -4   6 1776.86  115.26
   0   4   6 1863.61  115.76
   0  -4  -6 1754.82  116.49
   0  -4  -6 1759.45  115.91
   0   4  -6 1835.01  115.32
   0  -4  -6 1830.08  116.69
   0  -4  -6 1807.90  116.13
   0  -4  -6 1787.59  116.65
   0  -4   6 1833.20  115.48
   0  -4   6 1810.62  116.51
   0   4   6 1840.77  116.35
   0   4  -6 1858.15  116.24
   0  -4   6 1760.08  115.45
   0   4   6 1864.84  116.36
   0   4  -6 1847.03  115.56
   0   4   6 1788.05  116.32
   0   4  -6 1803.71  115.54
   0  -4  -7 1522.08   98.43
   0   4  -7 1528.43   98.50
   0   4  -7 1541.28   98.68
   0   4   7 1523.48   97.82
   0  -4   7 1529.27   98.14
   0   4   7 1530.25   97.61
   0   4   7 1528.26   97.69
   0   4   7 1635.62   98.19
   0  -4   7 1561.82   98.22
   0  -4   7 1578.93   98.59
   0  -4  -7 1573.78   98.18
   0   4  -7 1571.09   98.19
   0  -4   7 1539.20   98.59
   0   4  -7 1469.06   97.75
   0   4   7 1505.42   98.53
   0  -4   7 1514.64   98.00
   0  -4  -7 1554.81   98.19
   0  -4  -7 1536.94   97.55
   0   4  -7 1526.18   98.19
   0   4   7 1522.41   98.57
   0  -4   7 1562.90   98.17
   0   4   7 1590.08   97.37
   0  -4  -7 1538.49   97.25
   0  -4   7 1627.78   98.29
   0   4   7 1490.43   98.38
   0   4  -7 1495.99   98.58
   0  -4   7 1559.42   98.60
   0  -4  -7 1519.39   98.07
   0   4   7 1584.75   97.89
   0  -4   7 1471.23   97.48
   0   4  -7 1554.49   97.44
   0  -4  -7 1550.04   98.13
   0   4  -7 1518.19   98.51
   0  -4  -7 1525.38   98.42
   0   4   7 1605.88   98.37
   0  -4  -7 1484.45   98.73
   0  -4   7 1541.84   98.14
   0  -4   7 1530.04   96.66
   0  -4  -7 1545.36   98.03
   0  -4   7 1513.80   97.78
   0   4   7 1549.33   97.82
   0   4   7 1563.45   98.13
   0   4  -7 1539.46   98.00
   0  -4   7 1439.67   96.63
   0   4   7 1552.85   97.45
   0   4  -7 1581.19   97.15
   0   4  -7 1492.90   98.52
   0  -4   7 1573.62   98.19
   0  -4  -7 1493.95   98.39
   0  -4   7 1494.25   97.06
   0   4   7 1520.78   98.08
   0  -4   7 1496.65   96.79
   0  -4  -7 1534.56   97.81
   0   4   7 1502.13   98.03
   0  -4   7 1474.40   96.82
   0  -4  -7 1537.16   97.61
   0   4   7 1503.70   98.18
   0   4   7 1551.19   98.28
   0   4  -7 1495.17   97.42
   0   4   7 1552.89   98.25
   0  -4   7 1484.82   98.37
   0  -4  -7 1510.18   98.65
   0  -4   7 1491.59   97.31
   0   4  -7 1510.76   97.43
   0  -4   7 1507.20   97.32
   0   4  -7 1522.17   98.09
   0  -4  -7 1538.08   98.65
   0  -4  -7 1508.96   98.00
   0   4   8 1900.24  118.59
   0   4   8 1830.92  118.85
   0  -4  -8 1886.21  119.60
   0   4   8 1775.54  118.51
   0   4  -8 1849.36  119.53
   0   4  -8 1893.51  119.71
   0   4   8 1801.78  119.57
   0  -4   8 1852.71  119.58
   0  -4  -8 1775.75  118.34
   0   4  -8 1888.01  118.67
   0  -4   8 1872.12  118.91
   0   4   8 1809.73  119.55
   0  -4   8 1858.38  119.58
   0   4   8 1831.01  118.85
   0   4   8 1772.88  119.36
   0  -4   8 1844.58  118.31
   0   4   8 1894.43  118.14
   0  -4   8 1838.01  119.59
   0  -4  -8 1824.71  119.17
   0   4  -8 1948.47  119.80
   0   4  -8 1877.99  119.56
   0   4   8 1889.29  118.62
   0  -4  -8 1828.95  118.88
   0  -4   8 1861.29  118.72
   0  -4  -8 1854.28  119.56
   0   4  -8 1896.28  119.07
   0  -4  -8 1911.06  119.90
   0   4   8 1874.35  118.98
   0  -4  -8 1889.84  118.78
   0  -4  -8 1838.19  118.37
   0   4   8 1847.93  119.07
   0   4  -8 1822.47  118.01
   0   4   8 1852.53  118.21
   0   4  -8 1778.96  119.49
   0  -4  -8 1839.14  119.36
   0   4   8 1837.79  119.22
   0  -4   8 1851.84  118.25
   0  -4   8 1853.93  118.26
   0   4  -8 1833.81  118.37
   0   4  -8 1851.59  118.38
   0  -4  -8 1837.48  118.87
   0  -4  -8 1889.26  119.67
   0  -4  -8 1850.51  119.64
   0  -4   8 1895.69  119.49
   0   4   9  861.46   54.81
   0   4   9  838.87   55.12
   0   4  -9  855.37   56.06
   0   4   9  903.84   54.83
   0   4  -9  865.25   56.01
   0  -4  -9  852.36   55.94
   0  -4   9  843.73   55.08
   0  -4   9  843.59   56.01
   0   4   9  839.98   55.97
   0   4   9  824.43   55.91
   0  -4   9  804.88   55.80
   0   4  -9  842.37   56.07
   0   4   9  809.93   55.69
   0  -4  -9  877.08   55.58
   0  -4   9  804.59   54.31
   0  -4   9  818.60   55.95
   0  -4   9  840.12   55.00
   0  -4  -9  814.99   56.11
   0  -4  -9  841.11   55.87
   0  -4  -9  842.58   55.01
   0   4  -9  851.96   55.92
   0   4  -9  842.77   55.36
   0  -4  -9  839.72   55.69
   0   4   9  852.39   55.37
   0   4  -9  838.92   55.91
   0   4  -9  826.32   54.59
   0   4  -9  817.31   54.58
   0   4   9  834.24   55.51
   0  -4  -9  799.83   55.88
   0  -4  -9  848.84   55.96
   0  -4   9  849.98   55.71
   0   4 -10  620.01   43.27
   0   4  10  684.23   42.57
   0   4 -10  622.78   43.21
   0  -4 -10  607.20   43.12
   0   4  10  611.58   41.76
   0   4  10  610.68   43.15
   0  -4  10  640.53   42.19
   0  -4  10  663.11   43.29
   0  -4  10  614.95   43.14
   0   4  10  633.91   43.25
   0   4  10  615.34   42.99
   0   4 -10  674.98   43.54
   0  -4  10  631.44   43.24
   0  -4 -10  641.00   42.91
   0   4 -10  615.85   42.57
   0  -4 -10  615.60   42.00
   0   4 -10  600.74   43.19
   0  -4 -10  633.27   43.54
   0  -4 -10  628.81   43.23
   0  -4 -10  619.67   42.77
   0   4 -10  628.05   43.16
   0   4  10  652.39   42.71
   0  -4  10  612.06   43.13
   0  -4 -10  647.44   43.20
   0   4  10  676.44   42.99
   0  -4  10  655.68   42.98
   0  -4 -10  651.03   43.27
   0   4 -11   23.30    6.55
   0  -4 -11   16.28    6.38
   0   4 -11   20.85    6.30
   0   4  11   35.82    5.46
   0  -4  11   14.45    6.22
   0  -4  11   21.36    5.06
   0   4  11   15.88    6.48
   0   4  11   21.20    6.34
   0  -4  11   18.33    6.08
   0   4  11   16.04    5.73
   0  -4 -11   21.16    5.93
   0  -4  11   26.48    6.67
   0   4 -11   20.49    6.59
   0   4 -11   20.83    6.40
   0  -4 -11   13.70    6.29
   0   4 -11   24.34    5.46
   0  -4 -11   12.79    6.34
   0   4  11   17.44    5.60
   0  -4 -11   17.20    6.18
   0   4 -11   16.50    6.15
   0  -4  11   20.31    6.25
   0  -4 -11   24.43    6.74
   0  -4  11   21.36    5.87
   0  -4 -11   21.17    7.01
   0   4  11   18.00    5.73
   0   4 -12   31.93    7.76
   0  -4 -12   24.56    6.84
   0   4  12   36.15    6.20
   0   4 -12   56.47    8.36
   0  -4  12   50.99    7.82
   0  -4  12   46.45    7.93
   0   4  12   40.79    7.99
   0   4  12   37.46    7.72
   0  -4 -12   20.93    6.76
   0   4 -12   33.23    7.73
   0  -4  12   39.15    7.68
   0   4  12   40.40    7.32
   0  -4 -12   40.60    7.87
   0   4 -12   43.04    7.88
   0   4 -12   40.03    6.83
   0  -4 -12   47.82    8.75
   0  -4  12   35.00    7.46
   0   4  12   26.86    6.54
   0  -4 -12   27.52    7.06
   0  -4  12   42.23    7.52
   0   4  12   39.96    7.03
   0  -4 -12   35.07    7.65
   0  -4 -12   36.78    7.82
   0   4  13   23.35    6.09
   0   4 -13   11.18    6.40
   0   4 -13   18.85    7.15
   0  -4 -13   16.54    7.23
   0  -4  13   10.90    6.90
   0   4  13   -1.01    6.24
   0  -4  13   12.12    6.87
   0   4  13    3.97    6.72
   0  -4  13   13.15    6.94
   0   4  13    2.87    6.44
   0   4 -13   10.65    7.05
   0  -4 -13    8.28    6.10
   0   4 -13    5.07    6.04
   0  -4 -13    8.26    6.84
   0  -4 -13   -1.08    7.41
   0   4 -13    6.28    6.85
   0  -4  13   10.97    6.28
   0   4  13   18.44    6.04
   0  -4 -13   23.54    6.30
   0   4  13    7.63    6.08
   0  -4 -13    6.56    6.68
   0  -4  13    8.94    6.23
   0  -4 -13   12.21    7.36
   0   4 -14   84.21   11.96
   0   4 -14  117.10   12.45
   0  -4 -14  100.01   12.37
   0  -4  14  121.28   12.45
   0   4  14   90.42   11.88
   0   4  14  112.74   12.23
   0  -4  14   88.92   11.61
   0   4  14  105.62   12.04
   0  -4  14  105.96   12.20
   0   4 -14  119.91   12.53
   0  -4 -14   87.23   11.48
   0   4 -14  107.78   11.24
   0  -4 -14  109.38   12.66
   0  -4 -14  110.09   12.23
   0   4 -14  123.82   12.78
   0  -4  14  100.93   11.81
   0   4  14  107.29   11.04
   0  -4 -14  105.09   11.98
   0   4  14   90.31   11.13
   0  -4  14  116.13   11.91
   0  -4 -14  110.91   12.16
   0   4 -15  107.75   12.13
   0  -4 -15   88.67   12.16
   0   4 -15   94.55   12.29
   0  -4  15  106.03   12.19
   0   4  15  106.56   12.36
   0   4  15   98.17   12.31
   0  -4  15  103.43   12.11
   0   4  15  111.50   12.36
   0   4 -15   95.59   11.95
   0  -4  15   81.02   11.86
   0  -4 -15   96.67   11.59
   0  -4 -15   99.78   12.60
   0  -4 -15   87.40   12.18
   0   4 -15   88.34   12.22
   0  -4  15   95.44   11.88
   0   4  15   93.18   11.20
   0  -4  15  106.56   11.86
   0  -4 -15   88.88   12.02
   0   4  15   86.89   11.26
   0  -4 -15   98.66   11.93
   0   4 -16   99.85   12.52
   0  -4 -16   79.61   12.35
   0   4 -16  100.34   12.75
   0   4  16   69.28   11.97
   0  -4  16   98.17   12.46
   0   4  16   81.53   12.16
   0  -4  16   85.16   12.21
   0  -4  16   86.71   12.06
   0  -4 -16   99.36   12.17
   0   4 -16  113.10   13.11
   0   4  16  105.16   12.40
   0  -4 -16   95.18   12.47
   0   4 -16   89.69   12.74
   0  -4 -16   89.16   12.86
   0  -4  16   88.31   12.13
   0  -4  16   97.00   11.64
   0  -4 -16  100.44   11.55
   0  -4  17   18.77    8.53
   0   4  17   51.42   10.75
   0  -4  17   34.19    9.62
   0   4  17   41.44   10.23
   0  -4  17   40.13    9.61
   0   4 -17   32.62    9.30
   0   4  17   33.14    9.46
   0  -4 -17   48.80   10.12
   0  -4 -17   23.70    9.25
   0  -4 -17   28.24   10.60
   0   4 -17   38.01    9.86
   0  -4  17   50.81    9.82
   0   4 -17   26.77    8.94
   0   4 -17   27.80    8.90
   0  -4 -17   26.49    9.25
   0   4  18   -1.40    8.70
   0  -4  18   15.65    9.05
   0   4  18    5.67    9.03
   0  -4  18   11.16    8.78
   0  -4 -18   11.99    8.43
   0  -4  18   26.93    9.52
   0   4  18   14.86    8.70
   0   4 -18    4.51    9.18
   0   4 -18   22.47    9.14
   0  -4 -18   14.93    9.60
   0  -4 -18   14.82    9.04
   0  -4  18    9.64    8.51
   0  -4 -18   13.35    9.59
   0   4 -18    9.78    8.89
   0   4 -18   -1.50    8.74
   0  -4  19    1.50    8.67
   0   4  19   -3.00    9.18
   0   4  19   19.21    9.65
   0  -4  19    5.89    8.98
   0  -4  19   11.97    8.94
   0   4 -19    1.59    9.18
   0  -4 -19   15.51    8.48
   0   4  19   21.42    9.67
   0   4 -19   17.42    9.59
   0  -4 -19    6.27    9.24
   0  -4 -19   -3.14    9.31
   0  -4  19    5.80    9.10
   0   4 -19    7.93    9.35
   0  -4 -19   -1.57    9.19
   0   4 -19    7.34    9.00
   0  -4  20   -3.10    9.36
   0   4  20    3.14    9.20
   0   4  20   -1.55    9.50
   0  -4  20    6.31    9.35
   0   4 -20    5.01   10.53
   0  -4  20    4.71    9.25
   0   4  20    6.00    9.45
   0  -4 -20   -1.65    9.65
   0  -4 -20   -6.57   10.35
   0   4 -20   -6.67    9.34
   0  -4  20    9.11    8.94
   0  -4  20   -7.78    9.34
   0   4 -20   18.35   10.52
   0   4 -20   -9.21    9.45
   0  -4 -20   -8.25   10.16
   0  -4  21   19.77    9.93
   0   4  21   14.60   10.09
   0   4  21   31.22   10.40
   0  -4  21   24.28    9.76
   0  -4  21   16.40    9.76
   0   4  21   25.05   10.09
   0   4 -21   26.16   10.77
   0  -4 -21   20.48   11.04
   0  -4 -21    3.45   10.33
   0   4 -21   40.12   12.12
   0  -4  21   30.00   10.28
   0  -4 -21   27.65   10.67
   0   4 -21    6.38    9.81
   0   4 -21   27.94   11.16
   0  -4  21   25.88    9.94
   0   4  22  -11.38   10.07
   0  -4  22   -8.52   10.11
   0  -4 -22   10.78   10.08
   0  -4 -22   -5.30   10.68
   0  -4  22  -16.36    9.70
   0  -4 -22    7.19   10.73
   0  -4  22   -5.01    9.65
   0  -5   0    8.27    3.58
   0   5   0    1.08    2.38
   0  -5   0   -0.35    2.58
   0   5   0   -1.48    3.70
   0   5   0    3.42    3.97
   0   5   0   -0.31    3.98
   0   5   0    2.97    3.80
   0  -5   0   -2.44    4.10
   0  -5   0   -2.43    3.46
   0  -5   0    2.10    3.01
   0   5   0    1.31    3.18
   0   5   0    4.15    3.04
   0  -5   0   -2.56    2.56
   0   5   0   -1.16    2.33
   0  -5   0   -0.87    3.45
   0   5   0   -2.76    3.42
   0  -5   0    6.32    3.18
   0  -5   0    6.00    4.22
   0   5   0    4.05    3.56
   0  -5   0    2.49    3.09
   0  -5   0    6.67    3.48
   0   5   0   -3.56    3.20
   0   5   0    1.52    2.95
   0   5   0    2.45    4.03
   0  -5   0    7.42    3.08
   0   5  -1   -0.51    1.62
   0  -5  -1    1.01    1.65
   0   5   1    0.29    3.75
   0  -5   1   -1.06    2.71
   0   5   1    0.09    1.57
   0   5   1   -0.19    1.55
   0   5  -1    1.35    2.81
   0   5   1    1.05    2.32
   0  -5   1    2.29    1.70
   0  -5  -1    0.73    1.63
   0  -5  -1    5.13    2.43
   0  -5   1   -0.32    4.03
   0   5   1    3.18    3.84
   0  -5  -1    1.05    3.40
   0   5   1   -1.61    3.73
   0   5  -1   -1.60    3.75
   0   5  -1    6.97    3.78
   0  -5   1   -1.24    3.88
   0  -5  -1    0.79    3.26
   0   5  -1    0.31    3.67
   0  -5  -1    0.30    3.81
   0  -5   1    2.79    3.43
   0   5   1   -1.79    3.83
   0  -5  -1   -1.63    3.63
   0   5  -1    0.56    3.27
   0   5  -1    1.78    1.95
   0  -5   1    1.46    1.94
   0   5   1    2.81    3.28
   0  -5   1   -0.20    2.27
   0  -5  -1    2.52    4.08
   0   5  -1    0.10    1.56
   0  -5  -1    0.28    3.63
   0   5  -1    1.21    3.18
   0  -5  -1   -0.22    2.81
   0   5   1    0.21    2.76
   0  -5   1    1.69    2.09
   0  -5   1    2.90    3.40
   0   5   1    0.57    3.43
   0   5  -1    0.93    2.57
   0   5  -1    0.27    1.98
   0  -5   1    1.52    1.63
   0  -5   1    1.78    3.36
   0   5  -1    5.24    3.54
   0   5   1    1.93    3.25
   0  -5   1    0.57    3.70
   0  -5  -1    1.12    3.16
   0   5  -1   -1.04    3.17
   0  -5  -1   -1.87    3.73
   0   5  -1    0.19    2.59
   0  -5   1   -0.78    2.36
   0  -5  -1   -2.78    3.62
   0   5  -1    1.58    3.83
   0   5   1    0.81    3.38
   0  -5   1    0.44    2.75
   0  -5  -1    2.49    3.69
   0   5   1    2.54    3.25
   0   5   1   -0.31    3.74
   0  -5  -1    3.26    3.76
   0   5  -1    1.46    2.76
   0   5   2  717.77   46.56
   0   5  -2  713.53   47.13
   0   5   2  735.67   46.58
   0   5   2  735.41   47.22
   0  -5   2  710.21   46.59
   0  -5  -2  720.51   46.54
   0  -5   2  712.70   47.05
   0  -5  -2  732.67   46.60
   0  -5   2  723.57   47.18
   0   5  -2  742.83   46.66
   0   5   2  745.43   46.59
   0  -5  -2  731.85   47.10
   0   5  -2  715.12   47.39
   0   5  -2  743.63   47.47
   0   5   2  762.97   47.51
   0   5   2  734.90   47.45
   0  -5   2  729.13   47.40
   0   5  -2  745.83   47.26
   0  -5  -2  708.44   47.26
   0  -5  -2  738.86   47.10
   0  -5   2  681.30   47.26
   0  -5   2  711.93   46.73
   0   5  -2  754.41   47.47
   0  -5  -2  713.68   47.19
   0   5   2  726.29   47.31
   0  -5   2  710.93   47.24
   0   5  -2  723.78   46.80
   0   5  -2  695.70   47.16
   0  -5  -2  744.30   47.47
   0   5   2  759.89   47.09
   0   5  -2  708.41   46.64
   0  -5   2  743.74   46.69
   0  -5  -2  718.13   47.15
   0   5  -2  744.61   46.94
   0  -5   2  719.88   46.52
   0  -5  -2  736.75   46.61
   0  -5   2  700.98   46.59
   0  -5   2  735.94   46.56
   0  -5   2  705.52   46.94
   0  -5   2  711.61   47.18
   0  -5   2  737.40   46.77
   0   5  -2  702.60   47.02
   0   5   2  699.29   47.20
   0  -5   2  713.45   47.13
   0   5  -2  731.38   47.32
   0  -5  -2  710.26   47.41
   0   5   2  708.83   47.16
   0   5   2  725.10   47.01
   0  -5  -2  735.22   46.96
   0  -5  -2  699.52   47.34
   0   5  -2  744.24   46.77
   0  -5  -2  740.49   47.22
   0  -5   2  732.32   46.65
   0   5   2  710.03   47.18
   0  -5   2  753.17   46.67
   0   5  -2  721.77   47.44
   0   5   2  734.60   47.24
   0  -5   2  752.32   46.69
   0  -5  -2  729.94   47.39
   0  -5  -2  723.73   47.40
   0   5   2  737.39   47.35
   0   5   3   78.73    6.26
   0  -5  -3   77.83    6.36
   0  -5   3   83.09    6.87
   0  -5  -3   86.20    5.84
   0   5   3   77.05    5.91
   0   5  -3   75.13    6.28
   0  -5   3   77.76    6.15
   0   5  -3   79.54    7.08
   0  -5  -3   53.35    6.40
   0  -5   3   77.82    7.28
   0   5  -3   68.70    7.25
   0   5   3   75.71    7.54
   0   5  -3   74.63    6.89
   0   5   3   71.69    7.47
   0   5   3   77.69    6.81
   0  -5  -3   59.56    6.54
   0   5  -3   87.64    7.47
   0  -5  -3   73.90    6.58
   0   5  -3   75.19    7.33
   0   5  -3   88.10    6.86
   0   5  -3   77.74    6.66
   0  -5  -3   72.16    6.91
   0   5   3   78.81    7.18
   0  -5  -3   68.62    6.75
   0  -5  -3   79.42    5.72
   0   5   3   88.43    5.71
   0  -5  -3   67.41    6.50
   0  -5   3   87.29    6.37
   0  -5   3   66.46    6.99
   0   5   3   79.23    6.76
   0  -5  -3   74.40    7.22
   0   5   3   75.67    6.86
   0   5   3   69.71    6.11
   0  -5  -3   74.64    7.50
   0   5  -3   74.80    5.86
   0   5   3   77.42    7.12
   0   5   3   81.57    6.89
   0  -5   3   79.44    6.16
   0  -5  -3   76.50    6.31
   0  -5   3   76.74    5.82
   0  -5  -3   87.21    7.66
   0  -5   3   74.16    6.04
   0   5  -3   82.12    6.26
   0   5  -3   75.36    6.15
   0  -5   3   75.26    5.87
   0  -5  -3   69.81    7.48
   0  -5  -3   75.75    6.34
   0  -5  -3   62.65    7.08
   0   5   3   73.67    6.72
   0  -5   3   77.19    5.92
   0   5   3   78.67    6.52
   0   5  -3   79.48    6.42
   0  -5   3   71.60    6.79
   0  -5   3   61.07    6.43
   0   5  -3   94.61    7.45
   0   5   3   72.59    7.01
   0  -5   3   74.17    7.50
   0  -5   3   77.99    5.83
   0  -5   3   75.74    5.78
   0  -5   3   80.84    6.79
   0  -5  -3   69.58    7.38
   0  -5  -3   76.15    6.94
   0   5   3   76.31    7.15
   0  -5   3   82.11    5.81
   0  -5   4  207.59   14.64
   0   5   4  204.11   13.94
   0  -5   4  206.17   14.24
   0  -5  -4  204.51   14.43
   0  -5  -4  194.95   13.80
   0   5  -4  216.46   15.03
   0  -5  -4  185.89   14.38
   0   5  -4  204.80   14.47
   0   5   4  195.87   14.29
   0   5   4  196.57   14.48
   0  -5  -4  208.70   14.76
   0  -5   4  195.20   14.86
   0  -5  -4  202.66   14.74
   0   5  -4  194.13   14.63
   0  -5   4  216.94   15.17
   0   5   4  209.93   15.18
   0   5   4  189.54   14.95
   0  -5   4  214.20   15.14
   0  -5  -4  198.66   14.23
   0  -5   4  204.62   14.45
   0   5   4  209.97   14.48
   0   5   4  210.55   14.92
   0  -5  -4  210.19   14.01
   0   5  -4  193.48   14.57
   0   5  -4  198.06   15.15
   0  -5   4  196.77   14.66
   0   5   4  201.87   13.91
   0  -5  -4  214.76   14.79
   0   5  -4  209.83   14.48
   0  -5  -4  202.95   15.04
   0  -5  -4  211.05   14.42
   0  -5   4  206.91   13.83
   0  -5  -4  200.40   15.07
   0   5  -4  202.08   14.01
   0   5  -4  202.69   14.43
   0  -5   4  192.12   14.14
   0   5   4  200.33   14.77
   0   5   4  195.80   14.65
   0  -5   4  211.31   13.96
   0  -5   4  212.73   13.94
   0   5   4  219.30   14.40
   0  -5  -4  208.76   14.31
   0  -5  -4  209.84   15.33
   0   5  -4  201.27   14.12
   0   5   4  198.14   14.51
   0  -5   4  222.94   13.77
   0   5   4  214.88   14.56
   0   5  -4  216.50   15.20
   0  -5   4  208.11   13.76
   0  -5   4  200.27   14.08
   0  -5  -4  196.01   14.68
   0   5  -4  207.07   14.82
   0  -5  -4  208.99   14.76
   0  -5  -4  223.73   15.32
   0  -5   4  194.87   15.04
   0  -5   4  184.53   14.73
   0  -5   4  216.02   13.76
   0  -5   4  212.91   13.77
   0   5   4  226.27   14.90
   0   5  -4  203.91   13.76
   0   5   4  217.62   14.93
   0   5  -4  205.47   13.73
   0  -5  -4  196.91   15.29
   0   5   4  208.82   15.03
   0   5   5   67.97    6.53
   0  -5   5   73.14    6.40
   0   5   5   75.73    6.67
   0  -5   5   66.47    6.42
   0   5   5   76.89    5.92
   0   5  -5   66.05    6.83
   0   5  -5   73.88    7.56
   0  -5   5   72.31    6.46
   0   5   5   69.35    6.10
   0  -5  -5   85.09    7.04
   0  -5  -5   68.79    6.79
   0   5   5   74.75    7.71
   0   5   5   71.82    7.74
   0  -5  -5   81.41    7.19
   0   5  -5   78.84    6.92
   0  -5  -5   75.58    6.51
   0   5   5   83.66    6.70
   0  -5   5   66.25    7.06
   0  -5   5   81.96    7.87
   0  -5  -5   71.15    7.05
   0  -5   5   80.06    7.66
   0   5   5   74.87    6.39
   0   5   5   69.32    7.35
   0   5  -5   64.21    7.47
   0  -5  -5   71.79    6.21
   0   5  -5   70.39    7.10
   0  -5  -5   80.96    7.10
   0   5  -5   75.24    6.52
   0   5   5   76.10    6.13
   0  -5   5   70.63    6.82
   0  -5   5   76.89    6.68
   0  -5  -5   69.31    6.25
   0  -5   5   73.18    5.54
   0   5  -5   71.25    6.91
   0   5   5   76.22    7.12
   0   5   5   82.67    7.18
   0  -5   5   75.51    5.63
   0  -5  -5   68.00    7.32
   0   5  -5   65.28    6.18
   0  -5  -5   66.44    7.50
   0  -5   5   71.85    5.94
   0  -5  -5   60.32    7.72
   0   5  -5   75.75    7.69
   0  -5  -5   70.30    6.31
   0   5   5   62.29    6.47
   0  -5  -5   67.67    6.76
   0  -5   5   71.89    5.49
   0  -5  -5   83.60    7.98
   0  -5   5   68.15    5.84
   0   5   5   73.84    6.83
   0   5  -5   71.11    5.87
   0   5   5   72.11    7.19
   0  -5  -5   81.03    7.04
   0   5  -5   69.56    5.62
   0  -5   5   66.19    5.61
   0   5   5   83.22    7.48
   0   5  -5   77.55    7.20
   0  -5  -5   70.13    7.64
   0  -5   5   72.14    5.64
   0   5  -5   77.29    5.71
   0  -5   5   86.86    7.69
   0   5   6  363.38   23.26
   0   5  -6  354.13   24.14
   0  -5  -6  347.51   24.07
   0   5   6  350.17   23.73
   0   5   6  335.16   23.58
   0   5  -6  340.18   24.41
   0   5   6  346.57   23.36
   0  -5   6  357.97   23.77
   0   5   6  340.62   24.38
   0  -5  -6  357.19   23.47
   0  -5  -6  355.28   24.06
   0   5   6  354.59   24.51
   0  -5   6  318.69   23.84
   0  -5   6  373.56   24.57
   0   5  -6  337.37   23.70
   0  -5   6  356.20   24.47
   0  -5  -6  352.17   24.02
   0   5   6  351.48   23.38
   0   5   6  342.06   24.26
   0  -5   6  357.71   23.59
   0   5  -6  366.59   24.36
   0  -5   6  366.50   23.97
   0  -5  -6  336.06   23.59
   0  -5  -6  334.10   23.82
   0   5   6  360.45   23.50
   0  -5   6  367.48   24.09
   0   5  -6  362.62   24.54
   0   5  -6  339.23   23.39
   0  -5  -6  360.19   23.24
   0  -5   6  346.64   22.64
   0  -5  -6  366.55   24.18
   0  -5  -6  348.37   24.57
   0  -5   6  364.08   23.35
   0  -5  -6  369.72   24.25
   0   5   6  340.29   23.71
   0  -5   6  337.42   22.67
   0  -5   6  342.05   23.71
   0   5  -6  347.50   23.47
   0   5   6  378.22   23.87
   0   5   6  354.45   24.17
   0   5  -6  355.49   24.14
   0  -5  -6  360.09   24.56
   0  -5  -6  350.82   23.78
   0  -5   6  346.57   22.74
   0  -5   6  362.54   22.92
   0   5  -6  347.46   24.43
   0  -5  -6  350.50   23.50
   0   5   6  363.55   23.82
   0   5   6  347.28   23.96
   0  -5   6  331.98   22.92
   0   5   6  337.90   23.46
   0  -5  -6  353.07   23.85
   0   5   6  355.78   24.17
   0  -5  -6  336.37   24.58
   0  -5  -6  333.35   24.49
   0   5  -6  343.08   22.98
   0  -5   6  345.55   22.91
   0   5  -6  323.18   23.88
   0  -5   6  371.58   24.44
   0  -5   6  322.86   22.87
   0   5  -6  342.24   22.99
   0   5   7  556.76   36.75
   0   5  -7  578.66   37.78
   0  -5  -7  558.17   37.36
   0  -5   7  559.91   37.05
   0   5   7  568.14   36.99
   0   5   7  559.52   36.66
   0   5   7  549.94   36.41
   0   5  -7  571.75   37.50
   0  -5   7  571.91   37.72
   0  -5   7  558.14   37.63
   0   5   7  544.60   37.63
   0  -5  -7  561.19   36.56
   0   5   7  517.22   37.57
   0   5  -7  583.14   36.92
   0  -5   7  555.84   37.11
   0  -5  -7  560.32   36.25
   0  -5   7  542.19   37.66
   0   5   7  579.69   36.71
   0   5  -7  570.63   37.62
   0  -5   7  538.18   36.60
   0  -5  -7  577.07   36.96
   0   5   7  551.16   37.45
   0   5  -7  564.22   36.50
   0   5   7  586.43   36.45
   0  -5   7  588.93   37.21
   0   5  -7  546.28   37.71
   0  -5  -7  554.59   37.02
   0  -5   7  546.40   37.00
   0  -5   7  533.81   36.53
   0  -5  -7  561.69   37.88
   0   5  -7  565.71   36.82
   0   5   7  564.95   37.02
   0  -5   7  537.23   35.60
   0   5   7  580.33   36.97
   0   5  -7  570.60   37.44
   0  -5  -7  559.59   37.27
   0  -5   7  559.09   35.65
   0  -5  -7  564.79   37.37
   0   5   7  602.26   37.26
   0   5   7  533.00   36.95
   0  -5  -7  564.59   36.73
   0  -5  -7  524.97   37.58
   0   5  -7  593.69   37.82
   0  -5   7  536.64   35.82
   0  -5   7  543.57   35.85
   0   5   7  539.31   36.47
   0  -5   7  528.63   35.89
   0  -5  -7  545.16   36.71
   0  -5   7  532.24   37.45
   0  -5   7  529.60   36.07
   0   5  -7  588.35   37.17
   0  -5  -7  545.96   37.79
   0  -5  -7  570.41   37.05
   0   5  -7  551.15   36.19
   0  -5   7  552.65   36.11
   0   5   7  571.09   37.33
   0   5  -7  566.90   36.22
   0  -5  -7  583.96   37.96
   0   5  -8   34.33    6.57
   0   5  -8   41.82    6.24
   0   5   8   48.51    5.19
   0  -5  -8   45.03    6.40
   0   5   8   38.67    4.73
   0  -5  -8   45.67    6.40
   0   5  -8   36.50    5.12
   0   5   8   44.62    6.95
   0  -5   8   35.53    6.19
   0  -5   8   38.91    5.67
   0  -5  -8   34.00    4.59
   0  -5   8   29.67    6.22
   0   5   8   31.44    5.02
   0   5   8   31.09    6.39
   0   5   8   43.88    6.35
   0   5   8   34.02    4.45
   0  -5   8   28.13    4.58
   0   5  -8   30.14    6.19
   0   5   8   36.80    5.24
   0  -5  -8   34.57    5.56
   0  -5   8   41.34    6.71
   0   5   8   39.33    5.29
   0   5  -8   28.88    5.94
   0   5  -8   48.30    5.56
   0  -5  -8   31.73    6.64
   0  -5   8   41.44    4.98
   0  -5  -8   35.20    7.29
   0  -5  -8   42.96    6.00
   0   5   8   32.28    5.32
   0   5   8   38.36    4.56
   0  -5  -8   45.82    5.22
   0  -5  -8   41.15    5.23
   0  -5  -8   39.99    6.98
   0   5  -8   37.87    6.37
   0  -5   8   38.66    6.33
   0   5  -8   45.84    4.54
   0   5  -8   41.95    4.47
   0  -5  -8   41.90    7.03
   0   5   8   47.14    6.36
   0   5  -9  806.48   53.48
   0   5  -9  773.91   53.67
   0  -5  -9  751.59   53.22
   0   5   9  789.68   52.53
   0   5   9  805.13   52.32
   0  -5   9  810.25   52.81
   0  -5   9  791.84   53.54
   0  -5   9  801.89   53.55
   0   5   9  771.45   53.50
   0   5   9  753.87   53.47
   0   5   9  805.12   53.40
   0  -5  -9  782.15   52.97
   0  -5   9  780.25   52.07
   0  -5   9  827.44   53.67
   0   5  -9  839.03   53.76
   0  -5  -9  778.79   53.38
   0   5   9  807.66   52.43
   0   5  -9  830.82   53.53
   0   5  -9  875.02   52.91
   0  -5  -9  812.23   53.95
   0  -5   9  796.64   52.39
   0  -5  -9  795.19   52.74
   0  -5  -9  777.33   52.13
   0   5  -9  825.45   53.63
   0  -5  -9  839.95   53.51
   0   5   9  833.67   53.04
   0  -5  -9  789.14   53.73
   0  -5  -9  820.51   53.67
   0  -5   9  778.70   53.31
   0   5   9  767.61   53.06
   0  -5 -10    9.22    5.95
   0   5 -10   14.78    6.11
   0   5  10   11.56    4.45
   0  -5 -10    6.14    5.76
   0   5 -10    6.27    5.95
   0  -5  10   16.02    6.08
   0  -5  10   14.13    5.72
   0   5  10    9.05    3.85
   0   5  10    9.45    5.91
   0   5  10   14.36    6.06
   0  -5  10   14.50    4.77
   0  -5 -10   15.09    5.08
   0  -5  10    7.28    5.49
   0   5 -10   15.60    5.82
   0   5  10    2.99    5.54
   0  -5 -10   14.90    4.91
   0  -5 -10    8.62    6.57
   0   5 -10   18.00    5.99
   0  -5 -10    5.61    5.78
   0   5 -10   12.60    4.79
   0  -5 -10   13.78    6.20
   0   5 -10   -2.37    5.39
   0   5  10   10.09    5.23
   0  -5  10   19.79    5.83
   0   5  10   13.65    5.42
   0  -5 -10   11.21    6.01
   0   5 -11  260.02   20.38
   0   5 -11  273.12   20.47
   0  -5 -11  276.71   20.48
   0   5  11  249.80   19.06
   0   5  11  254.19   20.37
   0   5  11  268.32   20.49
   0  -5  11  266.98   20.39
   0  -5  11  275.97   20.61
   0  -5  11  260.47   19.14
   0   5 -11  261.73   20.51
   0  -5 -11  255.39   19.62
   0   5  11  249.14   19.97
   0  -5  11  262.56   20.53
   0   5 -11  282.44   20.60
   0   5 -11  258.82   19.38
   0  -5 -11  240.80   20.50
   0  -5 -11  243.25   20.13
   0   5 -11  240.90   20.06
   0  -5  11  245.74   20.28
   0  -5 -11  279.35   20.09
   0   5  11  258.43   19.41
   0   5  11  277.03   20.06
   0  -5 -11  249.63   20.42
   0  -5 -11  260.83   20.47
   0  -5  11  271.29   20.21
   0   5 -12   62.21    9.63
   0   5 -12   73.05    9.94
   0  -5 -12   69.70    9.73
   0   5  12   67.52    9.41
   0  -5  12   72.48    9.76
   0  -5  12   84.10    9.82
   0   5  12   70.36   10.05
   0   5  12   76.86    9.89
   0  -5 -12   73.49    9.20
   0   5 -12   91.29   10.33
   0  -5  12   81.67    9.92
   0   5 -12   72.68    9.73
   0  -5 -12   63.06    9.36
   0  -5 -12   97.58   10.66
   0   5 -12   77.49    8.76
   0  -5 -12   62.48    9.08
   0   5 -12   69.85    9.44
   0  -5  12   75.47    9.62
   0   5  12   93.99    9.43
   0  -5 -12   78.78    9.84
   0  -5 -12   72.19   10.03
   0  -5  12   78.19    9.37
   0   5  12   98.12    9.47
   0   5 -13    8.37    6.39
   0  -5 -13   14.42    6.81
   0   5 -13    6.31    6.72
   0   5  13   14.42    7.16
   0  -5  13   12.15    6.84
   0  -5  13    8.27    6.61
   0   5  13   19.30    6.79
   0  -5  13    7.27    6.91
   0   5  13   17.46    6.55
   0  -5 -13   16.17    6.49
   0   5 -13   11.88    6.91
   0  -5 -13   10.00    7.76
   0   5 -13   25.39    6.26
   0  -5 -13   22.64    7.36
   0   5 -13    9.41    6.50
   0   5  13   10.82    5.78
   0  -5 -13   26.09    7.30
   0  -5  13   13.39    6.78
   0   5  13   11.27    6.93
   0  -5 -13   17.81    7.54
   0  -5  13    5.54    6.37
   0  -5 -13   23.77    7.85
   0  -5 -14  161.16   15.63
   0   5 -14  172.73   15.91
   0   5 -14  172.81   15.71
   0  -5  14  186.80   16.00
   0  -5  14  168.23   16.08
   0   5  14  154.44   15.64
   0   5  14  191.02   16.14
   0   5  14  169.72   15.61
   0  -5  14  162.28   15.78
   0   5 -14  163.53   15.74
   0  -5 -14  152.89   14.67
   0  -5 -14  156.55   16.00
   0   5 -14  159.03   15.53
   0  -5 -14  161.14   15.78
   0  -5  14  181.48   15.89
   0   5  14  157.79   14.55
   0  -5  14  157.13   15.10
   0  -5 -14  151.21   15.39
   0   5  14  157.93   14.60
   0  -5 -14  164.23   15.57
   0   5 -15   25.34    8.21
   0   5 -15   42.97    9.47
   0  -5 -15   39.91    9.55
   0  -5  15   15.54    8.72
   0  -5  15   31.64    8.64
   0   5  15   32.92    9.44
   0   5  15   42.91    9.39
   0  -5 -15   57.34    8.85
   0   5  15   15.76    7.85
   0  -5  15   40.79    9.20
   0   5 -15   45.27    9.57
   0   5 -15   46.61    9.47
   0  -5 -15   31.43    8.78
   0  -5 -15   33.29    9.42
   0  -5  15   40.23    8.97
   0   5  15   48.60    8.37
   0  -5 -15   50.04    9.67
   0  -5  15   35.78    8.18
   0  -5 -15   35.67    9.01
   0   5 -16  108.02   12.68
   0  -5 -16   77.96   12.16
   0   5 -16   68.06   11.86
   0  -5  16   77.66   11.94
   0  -5  16   97.08   12.31
   0   5  16   82.89   12.20
   0   5  16  109.39   12.69
   0  -5  16  102.42   12.63
   0  -5 -16   81.19   10.99
   0   5  16  101.11   12.36
   0   5 -16   90.18   12.37
   0   5 -16   84.23   12.05
   0  -5 -16   94.06   12.60
   0  -5 -16   97.36   12.47
   0  -5  16   80.62   11.93
   0  -5  16   71.36   11.46
   0  -5 -16   80.76   11.79
   0  -5 -16   87.99   11.71
   0   5  17   82.82   12.47
   0   5  17   86.59   12.86
   0  -5  17   85.31   12.54
   0  -5  17   67.97   12.02
   0   5 -17  103.22   13.16
   0  -5 -17   93.03   12.03
   0  -5  17   84.37   12.31
   0   5  17   90.99   12.29
   0   5 -17   88.56   12.99
   0  -5 -17   95.45   13.03
   0  -5 -17   99.91   12.99
   0  -5  17   96.15   12.85
   0  -5 -17   94.39   12.99
   0   5 -17   91.45   13.10
   0   5 -17   96.60   12.78
   0   5  18   60.85   11.12
   0   5  18   63.07   11.51
   0  -5  18   45.20   10.68
   0  -5  18   38.85   10.09
   0  -5  18   73.48   12.13
   0   5 -18   41.06   10.84
   0   5  18   55.63   11.18
   0   5 -18   73.25   12.38
   0  -5 -18   56.02   11.19
   0  -5 -18   39.68   11.73
   0  -5  18   56.36   11.57
   0   5 -18   53.07   10.79
   0   5 -18   59.87   11.75
   0  -5 -18   53.13   11.38
   0  -5  19   12.13    9.45
   0   5  19   33.25   10.49
   0  -5  19   20.83    9.66
   0   5  19   23.87    9.52
   0   5  19   28.62   10.27
   0   5 -19   20.85   10.39
   0  -5  19   27.31   10.77
   0   5 -19   22.10    9.66
   0  -5 -19   17.63    9.92
   0  -5 -19   40.57   10.55
   0  -5  19   28.14    9.62
   0   5 -19   25.60    9.05
   0   5 -19   14.23    9.12
   0  -5 -19   17.17   10.06
   0   5  20   45.42   11.79
   0  -5  20   46.13   11.37
   0  -5  20   17.18    9.89
   0   5  20   25.39   10.49
   0  -5  20   41.35   11.27
   0   5  20   39.03   10.61
   0   5 -20   32.00   11.40
   0  -5 -20   21.32   10.36
   0   5 -20   39.86   11.25
   0  -5 -20    6.70   10.93
   0  -5  20   52.62   11.61
   0   5 -20   47.17   11.19
   0   5 -20   21.62   10.50
   0  -5  20   33.46   10.31
   0  -5 -20   24.60   10.72
   0   5  21    4.90    9.43
   0  -5  21    3.32    9.72
   0   5  21   14.87   10.12
   0  -5  21   -1.63    9.98
   0   5  21    6.26    9.16
   0   5 -21   -1.76   10.63
   0  -5  21    4.98    9.64
   0  -5 -21   17.15   10.17
   0   5 -21  -12.17   10.31
   0  -5 -21   -8.71   10.53
   0  -5  21    8.05    9.80
   0  -5  21    8.28   10.01
   0   5 -21    3.48    9.91
   0   5 -21   13.07   10.36
   0  -5 -21   13.73   10.05
   0  -5  22   39.92   11.21
   0  -5  22   25.63   10.59
   0   6   0  215.35   15.28
   0   6   0  232.19   16.14
   0  -6   0  231.89   15.85
   0  -6   0  218.31   15.22
   0   6   0  228.04   16.15
   0   6   0  235.87   16.22
   0  -6   0  222.89   16.18
   0   6   0  218.11   16.07
   0  -6   0  220.42   15.88
   0   6   0  229.10   15.51
   0   6   0  226.66   15.19
   0   6   0  215.63   15.77
   0  -6   0  218.62   16.05
   0  -6   0  225.32   15.19
   0  -6   0  237.88   15.66
   0   6   0  218.25   15.83
   0  -6   0  214.58   16.10
   0   6   0  214.41   15.76
   0   6   0  223.88   15.68
   0  -6   0  241.34   15.92
   0  -6   0  250.46   16.04
   0  -6   0  214.92   15.52
   0   6   0  245.30   16.24
   0  -6   0  219.42   15.60
   0   6   0  227.04   15.55
   0   6  -1  209.51   14.65
   0   6   1  224.25   13.92
   0   6   1  217.64   14.34
   0  -6   1  208.79   13.90
   0   6   1  215.34   15.27
   0  -6  -1  219.38   13.89
   0  -6  -1  217.22   14.31
   0  -6   1  221.18   14.63
   0   6   1  215.43   13.89
   0  -6  -1  205.49   14.97
   0   6  -1  218.97   13.96
   0   6   1  214.50   15.39
   0  -6   1  215.03   15.37
   0   6  -1  217.78   15.45
   0   6   1  235.03   15.54
   0   6  -1  199.46   15.37
   0   6  -1  211.89   14.07
   0  -6   1  216.04   14.06
   0  -6   1  203.09   15.09
   0   6  -1  206.90   15.28
   0  -6  -1  220.32   15.08
   0  -6  -1  210.87   15.12
   0   6  -1  210.14   15.17
   0  -6  -1  188.39   15.18
   0   6   1  208.70   15.32
   0  -6   1  222.09   15.42
   0  -6   1  204.23   13.89
   0  -6  -1  212.17   14.65
   0  -6  -1  216.41   13.89
   0   6  -1  215.09   14.22
   0   6   1  200.54   15.04
   0   6   1  231.59   14.99
   0   6  -1  205.67   14.89
   0   6  -1  191.56   14.46
   0  -6   1  192.67   14.99
   0  -6  -1  197.26   15.24
   0   6  -1  207.94   13.94
   0  -6   1  214.12   14.50
   0  -6   1  228.04   14.29
   0   6   1  225.99   14.58
   0  -6  -1  215.00   15.29
   0   6   1  220.02   15.03
   0   6  -1  198.92   14.93
   0   6  -1  201.05   14.62
   0   6  -1  197.22   15.00
   0  -6   1  198.66   15.17
   0  -6   1  214.45   14.74
   0   6   1  195.75   14.83
   0  -6  -1  219.61   14.80
   0  -6  -1  202.88   15.32
   0  -6   1  199.21   14.86
   0   6   1  217.35   15.37
   0  -6   1  209.29   14.54
   0   6   1  204.58   14.87
   0  -6  -1  217.63   15.20
   0  -6  -1  217.15   15.14
   0   6  -1  233.02   15.51
   0  -6  -1  211.17   15.17
   0   6  -1  198.88   14.51
   0   6   2  485.58   30.74
   0  -6   2  480.80   31.35
   0   6   2  468.45   31.66
   0   6   2  479.02   30.74
   0   6  -2  454.61   31.38
   0  -6  -2  483.59   31.51
   0   6   2  477.41   30.82
   0  -6  -2  494.53   30.81
   0  -6   2  484.64   30.76
   0  -6  -2  464.77   30.73
   0   6  -2  471.82   30.80
   0  -6   2  483.97   31.87
   0   6   2  490.77   31.93
   0   6  -2  455.73   31.79
   0   6  -2  490.89   31.91
   0   6   2  484.99   31.89
   0   6  -2  490.76   31.59
   0  -6   2  487.24   31.86
   0  -6   2  458.77   30.88
   0   6  -2  474.99   31.84
   0   6  -2  437.33   30.92
   0  -6   2  464.01   31.57
   0   6   2  451.55   31.68
   0  -6  -2  477.49   31.49
   0  -6  -2  460.74   31.66
   0  -6  -2  482.12   31.57
   0  -6   2  478.43   30.76
   0  -6  -2  450.74   31.83
   0  -6   2  463.26   30.77
   0   6   2  489.87   31.38
   0  -6   2  467.10   31.39
   0  -6   2  480.79   30.75
   0  -6   2  480.88   30.99
   0   6  -2  475.48   30.80
   0  -6  -2  472.29   31.42
   0  -6  -2  480.99   30.74
   0   6  -2  449.85   31.27
   0   6  -2  493.43   30.98
   0  -6   2  467.53   31.50
   0   6   2  466.96   31.57
   0  -6  -2  483.66   31.29
   0  -6  -2  481.13   31.88
   0   6   2  496.50   31.38
   0  -6  -2  466.80   31.83
   0   6   2  485.78   31.55
   0   6  -2  452.18   31.62
   0   6  -2  468.82   31.07
   0  -6   2  474.47   31.08
   0  -6   2  467.21   31.59
   0   6  -2  502.53   31.48
   0  -6   2  468.35   30.95
   0  -6  -2  451.85   31.70
   0   6   2  484.21   31.59
   0  -6  -2  461.23   31.77
   0   6  -2  496.25   30.97
   0   6  -2  478.05   31.90
   0   6   2  494.52   31.58
   0  -6  -2  472.64   31.57
   0   6   2  512.39   31.90
   0  -6   3  344.89   26.28
   0   6  -3  386.39   25.78
   0  -6  -3  379.24   25.71
   0   6   3  395.02   25.68
   0  -6  -3  380.84   26.16
   0   6   3  387.00   25.53
   0  -6  -3  395.88   25.48
   0   6   3  380.73   25.66
   0  -6   3  405.13   25.70
   0   6  -3  391.56   26.44
   0   6   3  402.73   26.37
   0  -6   3  388.13   26.23
   0  -6  -3  408.33   26.49
   0   6   3  382.39   26.68
   0  -6   3  416.87   26.74
   0   6  -3  377.71   26.34
   0   6  -3  399.31   26.81
   0   6   3  414.50   26.82
   0   6  -3  389.34   26.72
   0  -6  -3  379.99   26.36
   0  -6  -3  385.50   26.12
   0  -6  -3  383.59   26.42
   0  -6  -3  384.85   25.26
   0  -6  -3  411.35   26.38
   0   6  -3  410.98   26.77
   0  -6   3  379.75   25.80
   0   6   3  406.70   26.62
   0   6  -3  390.38   26.02
   0   6   3  402.60   25.28
   0   6  -3  360.89   26.22
   0  -6   3  392.40   26.53
   0  -6   3  410.10   25.63
   0   6  -3  388.61   25.85
   0  -6   3  369.31   25.63
   0   6  -3  418.53   25.57
   0  -6  -3  386.30   26.70
   0   6  -3  384.29   25.77
   0  -6  -3  390.07   25.73
   0  -6  -3  368.54   26.40
   0   6   3  392.17   26.27
   0  -6   3  403.77   25.50
   0  -6   3  368.85   25.86
   0   6   3  389.69   26.34
   0  -6  -3  401.97   26.00
   0   6   3  400.12   26.17
   0  -6   3  390.83   25.67
   0  -6  -3  378.95   26.51
   0   6   3  386.93   26.42
   0  -6  -3  390.67   26.75
   0  -6   3  420.70   26.46
   0   6  -3  395.18   26.05
   0   6  -3  382.45   26.51
   0  -6   3  373.43   26.15
   0  -6  -3  391.28   26.35
   0  -6   3  404.93   25.61
   0   6   3  401.05   26.43
   0  -6  -3  386.05   26.66
   0  -6   3  385.59   25.54
   0   6   3  372.04   26.37
   0  -6   3  402.07   25.58
   0  -6   3  397.80   26.82
   0  -6  -3  424.96   26.90
   0   6   3  381.50   26.52
   0  -6  -4    3.48    3.29
   0  -6   4    5.20    2.78
   0   6   4    4.01    3.14
   0   6   4    2.86    2.53
   0   6  -4    1.84    3.40
   0   6   4    3.20    3.03
   0  -6   4    4.91    2.61
   0  -6  -4   -0.29    3.24
   0  -6   4    1.49    3.63
   0   6  -4    1.30    4.48
   0  -6  -4    3.92    2.46
   0  -6   4   -1.88    4.42
   0  -6  -4    4.54    3.57
   0  -6  -4   -2.02    4.05
   0  -6  -4    0.80    3.86
   0   6   4    3.66    3.86
   0   6   4    2.36    4.37
   0   6  -4   -0.47    4.40
   0  -6   4    1.45    4.84
   0   6  -4    0.75    3.70
   0   6   4   -0.93    4.22
   0   6  -4    9.29    4.49
   0  -6   4    2.61    4.40
   0  -6  -4    3.66    3.74
   0   6  -4    2.35    4.51
   0  -6   4    6.69    4.22
   0   6   4    1.29    4.38
   0  -6  -4    5.91    3.55
   0   6   4    4.16    2.19
   0  -6  -4    4.37    2.33
   0   6  -4    1.78    3.70
   0   6   4   -1.05    3.62
   0   6  -4    0.34    3.58
   0  -6   4   -0.94    2.83
   0  -6  -4    4.08    3.98
   0  -6  -4    4.85    4.70
   0  -6   4    2.75    2.40
   0   6  -4    3.86    2.70
   0   6   4    5.09    4.13
   0  -6   4    0.67    2.55
   0   6  -4    5.20    3.43
   0   6   4    3.05    4.10
   0   6   4   -0.41    4.29
   0  -6  -4    1.38    4.73
   0  -6  -4    2.19    4.47
   0  -6   4    1.67    2.26
   0  -6   4    6.27    2.54
   0   6   4    3.98    3.79
   0   6  -4    3.35    3.03
   0  -6  -4    7.85    4.41
   0   6   4    2.49    3.67
   0  -6  -4    2.42    4.71
   0  -6  -4    1.76    3.03
   0  -6   4    0.93    2.97
   0  -6   4   -1.56    3.43
   0   6  -4   -0.91    4.30
   0  -6   4    0.94    4.35
   0  -6  -4    7.51    3.93
   0  -6   4    1.75    2.40
   0  -6   4    3.12    2.21
   0  -6   4    1.96    3.55
   0  -6  -4    3.87    5.13
   0   6   4    0.43    4.23
   0  -6   4    1.05    2.21
   0   6   4   -0.41    4.00
   0  -6   4    3.51    2.26
   0  -6  -5  267.39   18.76
   0   6   5  281.51   18.36
   0   6   5  282.75   19.05
   0  -6   5  272.52   18.66
   0   6  -5  268.40   19.59
   0  -6   5  249.19   19.07
   0   6   5  277.23   18.75
   0   6   5  265.42   18.17
   0  -6  -5  273.80   18.90
   0   6  -5  264.62   18.94
   0  -6   5  272.92   19.70
   0   6  -5  274.29   19.08
   0  -6  -5  290.13   19.35
   0   6   5  274.17   19.74
   0  -6  -5  275.38   19.29
   0   6   5  260.44   19.63
   0  -6   5  290.43   19.43
   0  -6   5  277.74   19.70
   0   6   5  280.49   19.53
   0   6  -5  261.24   18.91
   0  -6   5  255.93   18.77
   0  -6  -5  267.09   18.93
   0   6  -5  264.14   19.22
   0   6   5  268.96   18.29
   0  -6  -5  246.82   18.66
   0   6   5  279.34   18.84
   0   6  -5  275.03   19.64
   0  -6  -5  258.91   18.36
   0  -6  -5  280.35   19.13
   0  -6   5  252.86   19.01
   0  -6   5  261.08   18.25
   0   6  -5  279.80   18.44
   0  -6   5  267.71   18.12
   0  -6  -5  271.28   19.59
   0   6   5  274.72   19.29
   0   6  -5  268.76   18.94
   0  -6  -5  261.65   18.90
   0   6   5  283.05   19.21
   0  -6   5  280.82   18.68
   0   6   5  284.84   18.80
   0  -6  -5  264.40   19.45
   0  -6   5  286.25   18.26
   0  -6  -5  274.00   19.22
   0   6  -5  266.12   19.65
   0  -6   5  289.38   18.10
   0  -6  -5  263.93   18.68
   0   6  -5  267.48   18.43
   0   6   5  279.93   18.94
   0  -6   5  256.19   18.48
   0  -6   5  276.27   18.02
   0  -6  -5  265.19   19.81
   0   6   5  274.10   18.86
   0   6   5  261.35   19.32
   0   6  -5  283.36   18.12
   0  -6  -5  280.39   19.18
   0  -6   5  267.22   18.04
   0  -6  -5  273.03   19.85
   0  -6   5  274.51   18.04
   0   6  -5  283.43   18.12
   0  -6  -5  273.20   19.84
   0  -6   5  273.61   19.62
   0   6  -5  258.78   19.17
   0  -6   5  293.30   19.26
   0   6   5  285.70   19.43
   0   6   5  286.61   19.35
   0  -6  -6  772.54   52.46
   0   6   6  825.24   52.30
   0   6  -6  784.28   53.01
   0   6  -6  784.30   52.52
   0  -6  -6  799.05   52.16
   0   6   6  812.40   51.78
   0  -6   6  807.80   52.26
   0   6   6  746.25   51.85
   0  -6   6  759.80   52.47
   0   6   6  811.14   52.38
   0  -6  -6  800.76   52.64
   0  -6   6  845.99   53.19
   0   6   6  819.54   53.14
   0   6   6  799.43   53.09
   0  -6  -6  775.38   52.59
   0   6  -6  838.30   52.48
   0  -6   6  787.18   52.68
   0  -6   6  829.66   53.13
   0   6  -6  822.99   52.84
   0   6   6  800.43   51.94
   0  -6  -6  786.38   52.48
   0   6   6  838.95   52.96
   0  -6  -6  807.85   51.97
   0   6  -6  815.59   53.15
   0  -6   6  829.88   52.49
   0   6  -6  834.59   52.20
   0  -6  -6  802.27   52.06
   0   6   6  862.59   52.26
   0  -6   6  804.16   52.36
   0   6   6  807.61   52.28
   0  -6   6  788.68   51.44
   0  -6   6  818.06   52.27
   0   6   6  839.78   52.54
   0  -6  -6  787.13   52.51
   0  -6   6  824.20   51.55
   0   6   6  788.66   52.68
   0   6  -6  838.49   52.63
   0  -6   6  786.36   51.85
   0  -6  -6  775.05   52.85
   0  -6  -6  802.09   53.18
   0   6  -6  795.92   52.01
   0  -6  -6  803.56   53.22
   0  -6   6  786.87   51.40
   0   6  -6  778.40   53.00
   0  -6   6  778.27   51.81
   0  -6  -6  787.60   52.47
   0   6   6  815.19   52.24
   0   6   6  837.77   52.72
   0  -6   6  773.63   51.66
   0   6   6  829.16   52.43
   0  -6  -6  820.61   52.20
   0  -6  -6  800.34   52.50
   0   6   6  821.01   52.85
   0  -6   6  820.32   53.09
   0   6  -6  801.87   51.59
   0   6  -6  776.84   52.58
   0  -6  -6  760.12   53.20
   0  -6   6  801.61   51.53
   0   6  -6  779.03   51.57
   0  -6   6  786.82   51.44
   0  -6  -6  839.19   53.39
   0  -6   6  793.96   51.52
   0   6   7  677.51   42.95
   0   6   7  683.88   43.31
   0   6   7  679.08   43.23
   0   6  -7  646.67   43.69
   0   6   7  632.43   42.67
   0   6  -7  699.86   44.25
   0  -6   7  667.67   43.29
   0  -6  -7  632.27   43.56
   0  -6   7  666.88   43.69
   0   6   7  667.37   44.17
   0   6   7  617.23   44.01
   0  -6   7  694.61   44.23
   0  -6  -7  630.36   42.96
   0  -6   7  632.96   43.96
   0   6  -7  655.30   43.27
   0   6   7  618.94   42.86
   0   6  -7  676.10   43.98
   0   6  -7  670.57   43.01
   0  -6  -7  629.94   43.07
   0   6  -7  659.96   44.12
   0  -6  -7  639.72   42.71
   0   6   7  682.55   43.96
   0  -6   7  673.03   43.18
   0   6   7  693.70   43.03
   0  -6  -7  680.60   44.39
   0   6  -7  659.31   43.07
   0   6  -7  676.67   43.77
   0  -6  -7  667.85   43.69
   0  -6   7  685.33   43.32
   0  -6  -7  664.56   43.85
   0  -6   7  661.70   42.19
   0   6   7  647.86   43.25
   0  -6   7  647.44   42.82
   0   6   7  677.96   43.43
   0   6   7  679.36   43.04
   0   6  -7  674.39   44.13
   0  -6  -7  638.38   43.03
   0  -6   7  619.94   42.46
   0  -6  -7  654.98   43.31
   0   6   7  641.00   43.37
   0  -6  -7  630.29   44.10
   0  -6  -7  670.85   43.43
   0   6   7  646.44   43.82
   0   6  -7  646.87   42.48
   0  -6  -7  612.98   44.17
   0   6  -7  647.85   42.48
   0  -6  -7  659.61   44.27
   0  -6   7  631.19   43.94
   0   6  -8 2190.04  143.12
   0   6  -8 2166.07  143.43
   0  -6  -8 2228.86  143.09
   0   6   8 2205.95  142.28
   0   6   8 2352.14  142.53
   0   6   8 2165.92  143.37
   0   6  -8 2258.29  142.50
   0   6   8 2155.39  143.36
   0  -6   8 2277.25  142.88
   0  -6   8 2227.26  143.48
   0  -6   8 2174.94  143.40
   0  -6  -8 2291.94  142.66
   0   6   8 2222.13  142.31
   0  -6   8 2207.95  142.35
   0  -6   8 2208.71  143.52
   0   6   8 2272.00  142.14
   0   6   8 2228.02  143.26
   0   6  -8 2247.59  143.40
   0  -6  -8 2123.89  142.88
   0   6  -8 2180.10  142.43
   0   6  -8 2210.90  143.12
   0  -6  -8 2255.66  143.12
   0   6   8 2203.69  142.50
   0  -6  -8 2113.87  143.51
   0  -6  -8 2197.59  142.34
   0   6   8 2214.03  142.69
   0   6  -8 2248.93  143.48
   0  -6  -8 2310.03  143.47
   0   6   8 2321.93  142.25
   0  -6  -8 2169.43  142.41
   0  -6  -8 2167.90  143.50
   0   6   8 2248.33  143.14
   0  -6  -8 2207.19  143.59
   0  -6   8 2226.76  143.30
   0  -6  -9  833.30   55.72
   0   6   9  800.56   54.80
   0   6  -9  855.69   56.15
   0   6  -9  859.68   55.91
   0   6   9  837.35   54.86
   0  -6   9  827.19   55.98
   0  -6   9  810.62   56.08
   0   6   9  830.08   56.14
   0  -6   9  856.61   55.40
   0   6   9  820.30   56.02
   0   6  -9  808.05   55.91
   0  -6   9  844.22   56.13
   0  -6   9  830.10   54.68
   0  -6  -9  876.85   55.33
   0   6   9  802.29   55.74
   0   6  -9  853.19   55.03
   0   6  -9  833.60   55.82
   0  -6  -9  892.22   56.51
   0  -6  -9  817.49   55.66
   0  -6  -9  844.29   55.39
   0   6   9  862.94   55.36
   0  -6  -9  847.95   54.89
   0   6  -9  830.62   56.03
   0  -6  -9  793.00   55.88
   0   6   9  813.81   55.71
   0  -6  -9  857.30   56.28
   0  -6   9  848.21   56.02
   0  -6  -9  866.07   56.37
   0   6 -10  549.09   38.43
   0   6  10  574.07   37.52
   0   6 -10  524.96   38.71
   0   6  10  560.41   37.25
   0  -6 -10  539.54   38.39
   0  -6  10  613.39   37.96
   0  -6  10  523.55   38.49
   0  -6  10  608.96   38.93
   0   6  10  546.66   38.70
   0   6  10  595.49   38.96
   0  -6 -10  558.52   37.91
   0   6 -10  574.19   38.83
   0   6  10  565.04   38.45
   0  -6  10  529.65   38.61
   0   6 -10  573.98   37.71
   0  -6 -10  518.34   38.33
   0   6 -10  553.99   38.41
   0  -6 -10  524.68   38.89
   0  -6 -10  537.36   37.87
   0   6 -10  566.46   38.66
   0   6  10  525.41   37.76
   0  -6 -10  573.12   38.62
   0  -6 -10  530.87   38.68
   0  -6 -10  571.52   39.01
   0  -6  10  562.44   38.51
   0   6  10  575.22   38.27
   0   6 -11  196.55   18.56
   0   6 -11  228.67   18.46
   0  -6 -11  247.56   18.79
   0   6  11  221.29   18.83
   0  -6  11  264.72   17.97
   0   6  11  241.91   19.05
   0  -6  11  253.54   18.99
   0  -6  11  225.12   18.73
   0   6  11  234.81   18.52
   0  -6  11  201.95   18.57
   0   6 -11  229.99   18.93
   0  -6 -11  261.01   18.30
   0   6 -11  237.99   18.62
   0   6 -11  221.24   17.64
   0  -6 -11  250.82   18.77
   0  -6 -11  233.15   19.62
   0  -6 -11  249.37   18.80
   0   6  11  223.81   17.69
   0   6 -11  211.86   18.62
   0  -6  11  237.43   18.59
   0   6  11  238.23   18.42
   0  -6 -11  216.87   18.93
   0  -6 -11  248.96   19.16
   0   6 -12    9.08    6.64
   0   6 -12   15.31    6.76
   0  -6 -12   12.19    7.49
   0  -6  12   19.66    6.94
   0  -6  12    6.74    6.14
   0   6  12    7.73    6.37
   0   6  12    4.90    6.72
   0   6  12    5.48    5.92
   0   6 -12   10.06    6.03
   0  -6 -12    8.74    5.38
   0  -6  12    5.96    6.03
   0  -6 -12   20.10    7.29
   0  -6 -12    2.81    6.65
   0   6 -12   13.39    6.62
   0   6 -12    6.78    6.07
   0   6  12    6.11    5.43
   0  -6  12    7.94    6.60
   0  -6 -12   15.86    7.09
   0  -6 -12   20.55    7.25
   0   6  12    3.32    5.76
   0  -6 -12    9.78    7.07
   0  -6  12    3.58    6.32
   0   6 -13  183.09   16.89
   0  -6 -13  169.13   16.50
   0   6 -13  194.51   17.00
   0  -6  13  239.99   17.51
   0  -6  13  184.50   16.86
   0   6  13  207.64   17.19
   0   6  13  189.19   17.11
   0   6 -13  189.26   17.38
   0  -6 -13  168.84   15.85
   0  -6  13  153.11   16.51
   0   6  13  210.44   16.82
   0  -6 -13  186.20   17.29
   0   6 -13  221.52   17.35
   0  -6 -13  172.14   16.34
   0   6  13  214.28   16.11
   0  -6 -13  196.01   16.72
   0  -6  13  197.35   17.09
   0   6 -13  194.46   16.90
   0  -6  13  209.78   17.07
   0   6  13  193.21   16.36
   0  -6 -13  192.51   17.17
   0  -6 -13  177.12   16.78
   0   6 -14    1.13    7.42
   0  -6 -14   11.14    7.00
   0   6 -14   10.49    7.41
   0  -6  14    6.84    7.37
   0   6  14   28.39    8.65
   0   6  14    6.73    7.41
   0  -6  14   -1.12    6.89
   0   6 -14   14.20    7.56
   0  -6 -14    6.69    6.26
   0  -6  14   13.79    7.59
   0   6  14    5.32    6.95
   0   6 -14    3.40    6.91
   0  -6 -14   11.14    7.40
   0  -6 -14   11.04    8.40
   0  -6  14   13.71    7.22
   0  -6 -14    1.95    7.22
   0  -6 -14    2.21    8.38
   0  -6 -14    2.21    7.87
   0  -6  14    7.15    7.03
   0   6  14   10.46    6.80
   0   6 -15  200.92   18.49
   0  -6 -15  199.73   18.16
   0   6 -15  212.60   18.31
   0  -6  15  197.41   18.29
   0   6  15  195.65   18.24
   0  -6  15  208.53   18.40
   0   6  15  219.54   18.33
   0   6  15  193.73   17.80
   0   6 -15  165.35   17.92
   0  -6  15  187.95   17.98
   0  -6 -15  187.58   17.19
   0  -6 -15  209.89   18.77
   0   6 -15  207.99   18.49
   0  -6 -15  175.65   18.01
   0  -6  15  210.81   18.28
   0  -6  15  195.06   17.64
   0   6  15  187.20   17.16
   0  -6 -15  201.48   18.26
   0  -6 -15  203.11   18.42
   0   6 -16    1.31    8.40
   0   6 -16    7.92    7.63
   0  -6 -16    3.88    7.97
   0   6  16   14.25    8.69
   0  -6  16   22.10    9.24
   0   6  16    7.67    8.45
   0  -6  16   11.47    8.77
   0  -6  16    2.62    8.22
   0   6  16    8.51    7.99
   0   6 -16    9.52    8.13
   0  -6 -16   22.32    9.69
   0  -6 -16   11.62    8.44
   0   6 -16    6.57    8.95
   0  -6  16    6.47    7.99
   0  -6 -16    9.82    8.36
   0  -6  16   13.75    7.65
   0  -6 -16   -8.56    8.97
   0  -6 -17   33.13   10.05
   0   6 -17   51.69   11.01
   0   6 -17   73.02   11.51
   0  -6  17   48.74   10.12
   0   6  17   35.69    9.95
   0   6  17   46.12   10.51
   0  -6  17   37.28    9.92
   0   6  17   36.17   10.08
   0  -6  17   38.84   10.13
   0   6 -17   46.34   10.60
   0  -6 -17   44.17   10.43
   0  -6 -17   54.69   11.44
   0   6 -17   32.26    9.88
   0  -6  17   47.91   10.31
   0  -6 -17   37.26    9.88
   0  -6 -17   43.57   10.01
   0  -6  18   16.05    9.09
   0   6  18   23.23    9.81
   0   6  18   37.30   10.23
   0  -6  18   22.90   10.16
   0  -6  18   19.05    9.18
   0   6  18   28.69    9.44
   0   6 -18   46.02   10.87
   0  -6 -18   23.45    9.45
   0   6 -18   22.33    9.90
   0  -6 -18   23.37   10.41
   0  -6  18   20.19    9.04
   0   6 -18   20.87    9.71
   0   6 -18   42.66   10.24
   0  -6 -18   32.26   10.35
   0  -6  19    1.51    8.92
   0  -6  19    4.61    9.22
   0   6  19   -1.53    9.24
   0   6  19    7.55    9.63
   0   6 -19   -6.47    9.97
   0  -6  19   -3.08    9.77
   0   6  19   10.05    8.84
   0   6 -19   -7.87    9.51
   0  -6 -19    7.75    9.13
   0  -6 -19   -1.64   10.13
   0  -6  19   -1.51    8.79
   0   6 -19   -3.08    8.64
   0   6 -19   -4.73    9.46
   0  -6 -19   -4.65    9.37
   0   6  20    9.60    9.67
   0  -6  20    1.61    9.84
   0   6  20   -9.49    9.86
   0  -6  20   -9.46    9.95
   0  -6  20   12.90    9.81
   0   6 -20   -3.40    9.59
   0   6  20   -9.02    9.43
   0   6 -20    3.31    9.61
   0  -6 -20   -5.12   10.31
   0  -6 -20  -13.02    9.33
   0  -6  20   -6.32    8.66
   0   6 -20   -8.28    9.82
   0   6 -20   12.87    9.60
   0  -6 -20    3.26    9.40
   0   6  21   13.19   10.98
   0  -6  21    4.93   10.25
   0   6  21    1.67    9.69
   0  -6  21   10.05   10.44
   0   6 -21  -10.62   10.43
   0  -6  21   18.47   10.21
   0   6  21   10.98    9.77
   0  -6 -21    1.77   10.85
   0   6 -21  -12.09   10.89
   0  -6 -21    1.70    9.89
   0  -6  21    6.56    8.99
   0   6 -21    5.01    9.77
   0  -6  21   -8.46   10.29
   0  -6 -21   -5.11   10.36
   0   6 -21   -1.73   10.19
   0  -7   0    3.54    1.45
   0   7   0   -4.63    4.48
   0  -7   0   -0.36    3.81
   0  -7   0    4.65    1.49
   0  -7   0    1.66    1.38
   0   7   0    0.75    3.04
   0  -7   0   -1.68    2.88
   0   7   0    3.99    4.27
   0   7   0    4.03    4.32
   0  -7   0   -0.36    3.87
   0  -7   0   -2.62    4.45
   0   7   0    3.37    4.51
   0  -7   0   -4.44    4.08
   0  -7   0    1.23    4.44
   0   7   0    3.23    4.12
   0  -7   0    1.10    1.38
   0  -7   0    6.58    3.74
   0  -7   0   -2.38    2.80
   0   7   0    2.27    2.74
   0   7   0   -0.90    3.37
   0   7   0    6.03    3.73
   0  -7   0    2.25    3.61
   0   7   0   -2.22    3.93
   0  -7   0    1.71    4.25
   0   7   0    2.99    3.43
   0   7   0    1.31    4.62
   0  -7   0    4.00    3.90
   0   7   0    0.98    3.56
   0  -7   0    3.27    3.25
   0  -7   0    3.02    4.19
   0   7   1  248.82   17.98
   0  -7  -1  245.50   17.62
   0  -7   1  268.00   17.24
   0  -7  -1  261.18   16.41
   0   7   1  249.03   16.94
   0   7  -1  245.45   17.34
   0  -7   1  273.99   16.53
   0  -7  -1  255.24   16.93
   0  -7   1  244.90   16.41
   0   7   1  255.80   16.42
   0   7   1  265.20   16.43
   0  -7   1  260.12   16.49
   0   7  -1  272.65   18.28
   0   7   1  252.13   18.06
   0  -7   1  248.95   18.09
   0   7   1  252.84   18.09
   0   7  -1  241.59   18.09
   0  -7   1  267.24   18.28
   0  -7  -1  250.04   18.00
   0  -7  -1  260.52   17.80
   0   7   1  258.68   18.05
   0   7  -1  262.94   17.84
   0  -7   1  254.22   17.77
   0  -7   1  249.76   16.56
   0   7  -1  232.35   17.86
   0   7  -1  256.57   16.60
   0  -7  -1  269.16   17.77
   0   7  -1  240.25   17.53
   0  -7   1  238.51   16.40
   0  -7   1  236.71   17.73
   0  -7  -1  248.86   16.39
   0   7   1  241.31   17.71
   0   7   1  255.29   17.21
   0  -7  -1  277.24   18.30
   0   7   1  251.89   17.60
   0   7  -1  245.50   16.81
   0  -7  -1  239.96   17.24
   0   7  -1  253.81   17.20
   0  -7   1  238.60   16.84
   0  -7  -1  263.83   18.22
   0   7  -1  229.60   17.53
   0  -7  -1  262.25   17.95
   0   7   1  239.93   17.50
   0   7  -1  231.31   17.30
   0   7  -1  270.19   17.88
   0  -7   1  257.57   17.61
   0  -7   1  259.18   17.50
   0   7   1  255.90   17.63
   0  -7  -1  246.93   17.51
   0  -7   1  258.23   18.08
   0  -7  -1  244.45   17.73
   0   7  -1  228.87   18.02
   0  -7   1  245.84   17.18
   0  -7   1  226.31   17.54
   0  -7  -1  269.30   17.86
   0   7   1  247.10   18.03
   0  -7   1  255.74   17.20
   0   7  -1  254.29   17.21
   0  -7  -1  230.23   17.63
   0   7   1  250.05   17.53
   0  -7  -2  491.92   31.29
   0  -7   2  486.93   31.30
   0   7   2  472.76   31.45
   0   7   2  508.69   31.32
   0   7  -2  493.22   31.38
   0  -7  -2  485.17   31.45
   0  -7  -2  496.16   32.24
   0   7  -2  462.42   32.07
   0   7   2  487.10   31.30
   0   7   2  504.50   32.51
   0  -7   2  496.03   32.02
   0   7  -2  490.74   32.69
   0   7  -2  487.69   32.70
   0   7   2  502.93   32.74
   0  -7   2  462.22   32.57
   0   7   2  490.00   32.72
   0  -7   2  446.94   32.50
   0  -7   2  482.45   32.37
   0  -7   2  477.89   31.46
   0   7   2  466.95   32.44
   0  -7  -2  508.58   32.33
   0  -7  -2  469.31   32.15
   0  -7  -2  480.67   32.51
   0   7  -2  500.07   32.34
   0   7  -2  465.29   32.62
   0   7  -2  489.16   31.57
   0  -7   2  498.25   31.69
   0   7   2  502.59   32.27
   0  -7  -2  473.62   31.28
   0  -7  -2  477.14   32.10
   0   7   2  448.27   32.25
   0   7  -2  460.58   31.61
   0   7   2  480.76   31.95
   0  -7   2  460.03   32.10
   0  -7   2  482.29   31.37
   0  -7   2  491.12   31.31
   0   7  -2  469.94   32.00
   0  -7  -2  490.41   32.76
   0  -7   2  492.27   31.43
   0   7  -2  484.33   31.36
   0   7   2  483.55   32.16
   0  -7  -2  480.14   32.66
   0  -7  -2  473.96   32.57
   0  -7   2  486.10   32.42
   0   7  -2  501.69   32.45
   0  -7   2  489.40   31.82
   0  -7   2  489.82   32.24
   0  -7  -2  500.27   31.97
   0   7   2  455.83   32.24
   0   7  -2  487.09   31.80
   0   7  -2  482.03   32.13
   0   7   2  490.89   32.26
   0  -7  -2  461.86   32.40
   0   7  -2  484.64   31.65
   0   7   2  502.26   32.63
   0   7  -2  492.36   32.68
   0  -7   2  483.70   31.67
   0  -7  -2  458.68   32.43
   0  -7  -2  499.99   32.41
   0  -7   3   48.52    5.85
   0   7   3   54.95    6.50
   0   7   3   58.20    5.02
   0  -7  -3   56.80    4.89
   0   7  -3   52.04    5.15
   0  -7   3   67.06    6.49
   0   7   3   58.01    5.06
   0  -7  -3   52.85    5.15
   0  -7   3   61.05    5.10
   0   7   3   50.24    4.97
   0   7  -3   58.60    6.50
   0  -7  -3   61.63    5.20
   0  -7   3   58.79    7.10
   0  -7  -3   51.64    6.11
   0  -7  -3   68.23    6.33
   0  -7  -3   56.51    6.18
   0   7  -3   59.49    6.95
   0   7   3   63.35    6.96
   0   7   3   56.86    7.02
   0   7  -3   58.62    6.82
   0  -7   3   51.09    5.06
   0   7   3   55.69    6.72
   0   7  -3   61.24    5.58
   0   7  -3   67.05    6.46
   0   7   3   56.01    4.32
   0  -7  -3   47.60    5.96
   0  -7   3   56.48    6.72
   0   7  -3   49.93    6.83
   0  -7  -3   59.89    6.51
   0  -7  -3   62.66    4.33
   0  -7  -3   58.05    6.59
   0  -7   3   42.39    5.98
   0  -7  -3   67.04    6.78
   0  -7  -3   60.35    6.95
   0  -7   3   62.37    5.10
   0   7  -3   56.45    5.23
   0  -7   3   59.46    4.94
   0   7   3   48.76    5.78
   0  -7   3   54.71    4.81
   0   7  -3   65.13    5.74
   0  -7  -3   55.02    7.08
   0  -7   3   69.56    5.18
   0   7   3   57.32    6.46
   0  -7   3   59.99    5.78
   0  -7  -3   53.77    7.33
   0  -7   3   59.59    6.18
   0  -7  -3   58.75    6.77
   0   7   3   55.13    5.98
   0  -7  -3   66.13    5.79
   0  -7   3   54.27    6.21
   0   7   3   52.60    6.32
   0  -7   3   69.27    5.26
   0   7  -3   67.04    6.81
   0   7  -3   71.72    6.15
   0  -7   3   60.05    6.93
   0  -7  -3   54.90    6.81
   0   7  -3   58.89    5.32
   0   7   3   61.12    6.45
   0   7   3   59.02    6.96
   0  -7  -3   64.32    6.53
   0  -7   3   67.38    5.15
   0  -7   3   62.22    5.09
   0   7   3   56.83    6.24
   0  -7   3   62.53    5.12
   0  -7  -4    8.39    3.31
   0   7   4    3.51    3.04
   0   7   4   -0.65    2.42
   0  -7  -4   -1.96    2.26
   0   7  -4   -0.31    3.23
   0   7   4    3.23    3.06
   0  -7   4    0.83    2.35
   0   7   4    2.96    3.75
   0  -7   4   -2.40    3.75
   0   7  -4   -3.28    4.23
   0  -7  -4    5.21    3.11
   0  -7   4    3.25    4.01
   0  -7   4    1.10    2.37
   0  -7  -4    2.21    3.45
   0   7   4    4.19    4.89
   0   7   4    0.53    4.64
   0   7  -4    3.69    4.46
   0  -7  -4   -0.89    4.24
   0   7  -4    1.68    3.89
   0  -7   4    2.49    4.53
   0  -7  -4   -2.20    4.25
   0   7  -4   -1.56    4.30
   0  -7   4   -0.97    2.72
   0   7   4    3.47    2.01
   0  -7  -4    1.72    4.10
   0   7  -4    1.10    3.22
   0  -7   4    2.29    4.42
   0   7   4   -1.45    4.59
   0   7  -4    5.49    4.05
   0   7  -4    2.62    4.70
   0  -7  -4    2.46    3.99
   0  -7  -4    0.72    3.37
   0  -7  -4   -0.34    2.03
   0   7  -4    0.28    2.85
   0   7   4   -0.45    4.03
   0  -7  -4    1.57    4.58
   0   7   4   -0.41    4.00
   0  -7  -4   -0.94    4.45
   0  -7   4    2.46    2.83
   0   7  -4    0.88    2.50
   0  -7   4    4.71    2.48
   0  -7   4   -0.40    2.23
   0   7  -4    0.62    3.21
   0  -7   4    1.89    2.81
   0  -7  -4   -2.67    5.02
   0   7   4   -0.44    3.88
   0  -7   4    1.70    3.98
   0   7  -4   -0.33    3.37
   0  -7  -4   -0.54    5.27
   0   7   4    3.23    3.87
   0  -7  -4    0.97    3.45
   0   7   4   -3.69    3.53
   0   7  -4    1.00    4.46
   0  -7   4   -0.37    3.23
   0  -7  -4    3.83    4.69
   0  -7   4    7.10    2.63
   0  -7  -4    4.18    3.98
   0  -7   4   -3.90    3.47
   0   7   4    8.04    4.50
   0  -7   4   -0.53    4.49
   0   7   4    0.49    4.27
   0  -7  -4    3.20    4.88
   0  -7   4    1.61    2.33
   0  -7   4   -1.71    2.48
   0   7   4    3.15    3.87
   0  -7   4    0.80    2.37
   0  -7   5   -0.33    2.83
   0  -7  -5    2.17    3.82
   0  -7  -5   -0.67    2.37
   0   7  -5   -0.53    4.37
   0   7   5   -4.24    3.55
   0   7   5    0.50    2.61
   0  -7  -5    1.81    3.48
   0  -7   5   -1.77    4.00
   0   7   5    1.31    3.26
   0  -7   5   -1.66    2.84
   0   7  -5    3.07    3.78
   0   7   5   -0.57    5.13
   0  -7   5    0.57    4.70
   0  -7   5   -2.33    4.88
   0  -7  -5   -0.94    4.15
   0   7  -5    2.61    4.10
   0   7   5    2.83    4.85
   0   7   5   -1.30    3.78
   0  -7  -5    3.76    3.66
   0  -7  -5    1.42    4.36
   0  -7   5    2.61    4.77
   0   7  -5    1.59    3.60
   0  -7  -5   -0.43    3.81
   0   7  -5   -1.71    4.65
   0  -7   5    0.47    4.36
   0   7   5    2.04    2.45
   0   7   5    3.13    4.74
   0   7  -5    2.66    4.02
   0  -7  -5   -3.05    4.05
   0  -7  -5   -1.79    3.36
   0  -7   5    0.76    3.07
   0  -7  -5    4.85    2.60
   0   7   5    2.07    3.88
   0  -7  -5    2.96    5.37
   0   7  -5   -1.05    2.74
   0  -7  -5    2.16    5.10
   0   7   5   -1.94    4.36
   0  -7   5   -0.21    2.33
   0  -7   5    2.36    2.57
   0  -7   5   -1.13    2.47
   0   7   5   -1.82    4.35
   0   7  -5   -1.53    3.52
   0   7   5    1.82    4.07
   0  -7  -5    2.76    4.81
   0  -7   5   -0.25    2.66
   0  -7   5    0.46    3.58
   0  -7  -5    2.35    5.53
   0  -7  -5    2.41    3.10
   0   7   5    0.82    3.98
   0   7  -5    1.11    4.42
   0  -7   5    1.85    2.27
   0   7  -5   -1.58    3.16
   0   7   5    5.60    3.83
   0  -7  -5    1.96    4.48
   0  -7   5   -0.36    2.92
   0  -7   5    1.97    2.17
   0  -7  -5   -0.44    4.10
   0  -7   5    5.96    4.10
   0  -7   5    0.57    4.84
   0   7   5   -2.91    4.76
   0  -7   5   -1.31    2.35
   0  -7   5    0.20    2.24
   0   7   5    0.52    4.61
   0  -7  -5    4.14    5.77
   0  -7   5    0.64    2.27
   0  -7   6   67.31    6.33
   0  -7   6   74.49    6.47
   0  -7  -6   71.87    6.93
   0  -7  -6   59.19    6.83
   0   7   6   68.87    6.64
   0   7  -6   73.48    6.89
   0   7   6   73.47    6.56
   0   7   6   79.23    6.13
   0   7   6   60.54    5.69
   0   7  -6   58.88    7.66
   0   7  -6   63.94    6.82
   0  -7   6   52.49    7.71
   0  -7   6   67.69    8.06
   0   7   6   80.47    8.11
   0   7   6   64.40    6.75
   0  -7   6   61.19    7.50
   0  -7  -6   76.60    6.57
   0   7   6   75.10    8.00
   0   7   6   75.41    6.63
   0   7   6   71.77    5.93
   0  -7   6   69.93    7.09
   0   7  -6   65.24    6.65
   0   7   6   65.12    7.63
   0   7  -6   59.43    6.96
   0   7  -6   74.84    7.95
   0  -7   6   56.64    6.42
   0  -7  -6   59.99    6.90
   0  -7  -6   57.83    6.54
   0  -7  -6   71.75    6.15
   0  -7  -6   58.99    6.27
   0  -7   6   60.73    5.48
   0  -7   6   64.49    5.77
   0  -7  -6   66.79    7.89
   0   7  -6   65.17    6.04
   0  -7  -6   63.14    8.15
   0  -7  -6   67.14    8.37
   0   7  -6   71.99    6.91
   0  -7   6   61.93    5.57
   0   7   6   65.85    6.90
   0  -7  -6   62.37    6.42
   0  -7  -6   70.23    7.18
   0  -7   6   69.74    5.38
   0  -7   6   58.13    5.88
   0   7  -6   67.42    5.98
   0  -7   6   69.99    6.05
   0  -7   6   74.70    5.50
   0   7  -6   69.51    7.67
   0  -7  -6   65.07    8.18
   0   7   6   75.30    7.02
   0   7   6   74.79    6.90
   0  -7   6   67.13    5.40
   0  -7  -6   65.50    6.97
   0   7  -6   73.08    5.58
   0   7   6   58.34    7.33
   0   7  -6   61.01    5.48
   0  -7   6   57.46    7.81
   0  -7   6   74.26    5.52
   0  -7  -6   63.80    8.40
   0   7  -7   51.59    6.43
   0  -7   7   42.61    5.61
   0  -7  -7   52.64    6.42
   0   7  -7   46.94    6.91
   0  -7  -7   47.01    6.27
   0  -7   7   53.83    5.69
   0   7   7   55.11    5.97
   0   7   7   42.85    5.81
   0   7   7   56.33    5.32
   0   7   7   57.51    7.58
   0   7  -7   47.21    6.07
   0   7   7   55.22    6.12
   0  -7   7   52.77    6.62
   0  -7  -7   57.52    5.84
   0   7   7   52.03    7.38
   0  -7   7   48.73    7.18
   0  -7   7   63.77    7.23
   0   7   7   48.15    5.86
   0  -7  -7   54.08    6.12
   0   7  -7   54.46    7.34
   0   7  -7   42.80    5.53
   0  -7  -7   50.81    5.51
   0   7  -7   50.46    6.92
   0  -7  -7   46.78    5.32
   0  -7   7   66.53    6.20
   0   7   7   58.08    7.05
   0  -7  -7   63.32    7.96
   0   7  -7   42.05    5.31
   0  -7  -7   54.18    7.04
   0  -7  -7   55.62    7.97
   0  -7   7   43.64    4.52
   0   7  -7   52.05    6.52
   0   7   7   50.41    5.86
   0   7   7   55.56    6.17
   0  -7  -7   61.92    6.90
   0  -7  -7   54.26    5.68
   0   7  -7   56.97    7.19
   0  -7   7   45.27    4.92
   0  -7  -7   61.24    7.82
   0  -7   7   51.24    7.39
   0  -7  -7   55.56    7.96
   0   7   7   58.64    7.16
   0   7   8  334.35   24.03
   0   7   8  330.08   23.66
   0  -7  -8  332.87   24.64
   0   7  -8  363.37   24.76
   0   7  -8  345.95   25.27
   0   7   8  348.81   25.31
   0  -7   8  359.34   25.30
   0  -7   8  349.43   24.67
   0  -7   8  342.18   25.33
   0   7   8  354.14   25.41
   0   7   8  350.30   25.03
   0  -7   8  333.65   25.28
   0   7  -8  347.17   25.37
   0  -7  -8  364.42   24.15
   0   7  -8  366.00   25.12
   0  -7  -8  331.89   23.86
   0   7   8  367.47   23.90
   0  -7   8  370.44   24.19
   0   7  -8  361.96   23.97
   0  -7  -8  336.30   25.42
   0  -7  -8  343.46   24.83
   0  -7  -8  370.06   24.78
   0   7  -8  362.30   24.79
   0  -7  -8  332.62   24.29
   0  -7  -8  362.31   23.98
   0   7   8  323.20   24.31
   0   7  -8  368.34   25.39
   0  -7  -8  344.93   25.39
   0  -7  -8  340.36   25.54
   0   7   8  327.75   24.79
   0  -7  -8  354.95   25.61
   0  -7   8  338.78   25.09
   0   7  -9  178.58   15.08
   0   7   9  195.94   14.27
   0  -7  -9  177.01   14.80
   0   7  -9  194.85   15.72
   0   7   9  196.15   15.85
   0  -7   9  197.77   15.60
   0  -7   9  190.44   14.80
   0  -7   9  205.19   15.77
   0   7   9  185.53   15.72
   0  -7   9  178.94   15.54
   0  -7  -9  213.09   14.54
   0   7  -9  189.46   15.34
   0  -7   9  192.96   14.18
   0   7   9  190.65   15.33
   0  -7  -9  173.99   15.61
   0   7  -9  187.38   14.08
   0  -7  -9  201.19   15.09
   0   7  -9  155.23   14.71
   0  -7  -9  167.36   14.83
   0  -7  -9  171.22   15.41
   0  -7  -9  175.39   14.21
   0   7  -9  175.06   15.39
   0   7   9  189.32   14.49
   0  -7   9  196.22   15.52
   0   7   9  170.24   14.97
   0  -7  -9  182.65   15.95
   0  -7  -9  198.70   16.00
   0  -7 -10   69.31    9.09
   0   7 -10   82.35    9.32
   0  -7 -10   82.93    9.11
   0   7 -10   59.66    9.32
   0   7  10   90.95    9.87
   0   7  10   78.11    9.60
   0  -7  10   75.20    9.43
   0  -7  10   86.45    9.00
   0  -7  10   68.54    9.31
   0  -7  10   72.59    9.76
   0   7  10  106.42    9.91
   0   7 -10   94.12    9.84
   0  -7 -10   77.47    8.40
   0  -7 -10   83.28   10.39
   0   7 -10   80.66    9.26
   0  -7 -10   78.49   10.04
   0  -7 -10   77.69    8.72
   0   7 -10   74.56    9.47
   0  -7 -10   95.83   10.01
   0   7  10   72.89    8.31
   0  -7 -10   83.98   10.33
   0   7  10   93.51    9.47
   0  -7  10   83.31    9.40
   0  -7 -11  469.79   31.35
   0   7 -11  428.25   31.10
   0   7 -11  452.64   31.86
   0   7  11  470.29   31.81
   0  -7  11  458.35   30.62
   0  -7  11  380.51   31.14
   0   7  11  444.76   31.73
   0  -7  11  448.87   31.57
   0   7  11  407.54   31.08
   0  -7 -11  416.91   30.41
   0  -7  11  434.98   31.54
   0   7 -11  492.88   31.90
   0  -7 -11  415.83   31.85
   0   7 -11  432.95   31.18
   0  -7 -11  416.39   30.58
   0  -7 -11  460.25   31.28
   0   7  11  439.86   30.58
   0  -7 -11  440.22   31.59
   0   7 -11  410.04   31.32
   0  -7  11  414.71   31.16
   0   7  11  460.85   31.20
   0  -7 -11  425.22   31.85
   0  -7 -11  423.17   31.81
   0   7 -12    5.73    6.15
   0  -7 -12    3.73    6.30
   0   7 -12    7.31    7.01
   0  -7  12    4.07    6.66
   0   7  12   10.11    6.76
   0   7  12    2.00    6.71
   0  -7  12    4.99    6.53
   0   7 -12   16.32    7.20
   0   7  12   16.88    6.86
   0  -7 -12   10.02    5.57
   0  -7  12    6.18    6.66
   0  -7 -12    4.12    7.47
   0  -7 -12   22.90    8.44
   0   7 -12    8.59    6.35
   0  -7 -12   10.25    6.30
   0   7 -12    7.05    6.26
   0   7  12    9.21    5.67
   0  -7 -12   18.81    7.20
   0  -7 -12   13.39    7.46
   0  -7  12    8.41    6.44
   0   7  12   -2.58    5.87
   0   7 -13   50.11    9.16
   0  -7 -13   51.98    9.05
   0   7 -13   37.06    9.00
   0  -7  13   32.12    8.54
   0  -7  13   44.80    8.69
   0   7  13   48.94    9.06
   0   7  13   53.73    8.90
   0  -7  13   54.19    9.07
   0   7 -13   60.94    9.45
   0   7  13   49.46    8.62
   0  -7 -13   49.32   10.15
   0   7 -13   66.74    9.55
   0  -7 -13   41.78    8.47
   0  -7 -13   40.54    8.55
   0  -7  13   47.52    8.81
   0   7 -13   51.82    8.82
   0  -7  13   54.78    8.81
   0   7  13   44.99    8.04
   0  -7 -13   39.42    9.11
   0  -7 -13   52.57    9.98
   0  -7 -14   25.48    7.69
   0   7 -14   17.00    7.90
   0   7 -14   16.81    8.07
   0   7  14   16.30    7.71
   0  -7  14   16.37    7.83
   0  -7  14   21.77    8.39
   0   7  14   20.70    7.70
   0  -7  14   13.01    7.41
   0   7  14   21.65    7.63
   0   7 -14   23.93    8.13
   0   7 -14   21.51    8.08
   0  -7 -14   31.00    8.53
   0  -7 -14   41.56    9.59
   0  -7 -14   22.81    8.03
   0  -7  14   22.41    7.89
   0   7  14   17.58    7.19
   0  -7  14   16.92    7.63
   0  -7 -14   38.18    9.27
   0  -7 -14   13.90    8.81
   0  -7 -15   99.28   11.73
   0   7 -15   70.89   11.03
   0   7 -15   79.32   12.02
   0  -7  15   78.60   11.37
   0   7  15   60.87   11.02
   0   7  15   78.57   11.80
   0  -7  15   79.48   11.68
   0  -7  15   89.48   11.63
   0   7  15   78.64   11.25
   0   7 -15   99.00   11.91
   0  -7 -15   76.58   12.39
   0  -7 -15   83.70   11.41
   0   7 -15   97.64   11.86
   0  -7  15   76.56   11.20
   0  -7 -15   62.09   11.28
   0  -7 -15   87.88   12.32
   0  -7  15   72.76   11.15
   0   7  15   80.74   11.13
   0   7 -16   43.24    9.92
   0   7 -16   52.91   10.01
   0  -7 -16   29.51    8.87
   0  -7  16   54.62   10.20
   0   7  16   33.91    9.60
   0   7  16   15.84    8.56
   0  -7  16   30.51    9.54
   0   7 -16   38.47    9.74
   0   7  16   27.08    8.89
   0  -7  16    4.01    8.03
   0  -7 -16   25.66    8.74
   0   7 -16   40.57    9.50
   0  -7 -16   32.84   10.52
   0  -7  16   34.60    9.74
   0  -7 -16   35.81   10.00
   0  -7  16   35.39    8.72
   0  -7 -16   28.20    9.60
   0   7 -17  178.99   16.76
   0   7 -17  164.85   16.72
   0  -7 -17  126.10   15.75
   0  -7  17  162.98   16.26
   0  -7  17  148.79   16.45
   0   7  17  156.12   16.59
   0   7  17  164.98   16.51
   0   7 -17  166.54   16.79
   0   7  17  129.17   15.66
   0  -7  17  121.81   15.63
   0  -7 -17  138.93   16.53
   0   7 -17  195.46   16.90
   0  -7 -17  137.04   15.69
   0  -7  17  148.88   16.06
   0  -7 -17  101.46   15.13
   0  -7 -17  116.49   15.98
   0   7  18    5.89    8.95
   0  -7  18    2.96    8.90
   0  -7  18    4.36    8.73
   0   7  18   17.47    9.50
   0  -7  18    1.49    9.08
   0   7  18    1.38    8.93
   0   7 -18   -1.55    9.81
   0  -7 -18   -4.77   10.03
   0   7 -18   -2.97    8.44
   0  -7 -18   -2.91    8.51
   0  -7  18    7.38    8.64
   0  -7 -18    4.37    8.69
   0   7 -18    2.97    8.39
   0   7 -18   -4.52    8.26
   0   7  19   26.29   10.55
   0  -7  19   40.45   11.42
   0  -7  19   85.43   12.57
   0   7  19   29.04   11.09
   0   7  19   37.60   10.80
   0  -7  19   51.70   11.50
   0   7 -19   53.77   11.52
   0  -7 -19   43.33   11.92
   0  -7 -19   46.10   10.22
   0   7 -19   37.61   11.20
   0  -7  19   27.84   10.39
   0   7 -19   44.17   11.12
   0  -7 -19   52.26   11.63
   0   7 -19   40.79   11.06
   0   7  20    9.70    9.84
   0   7  20   -3.20    9.84
   0  -7  20   -4.79   10.01
   0  -7  20    3.25    9.64
   0   7 -20   13.67   10.26
   0  -7  20    8.18    9.70
   0   7  20   21.14    9.80
   0   7 -20   13.15   10.37
   0  -7 -20    1.61    9.70
   0  -7 -20   -8.70   10.78
   0  -7  20   11.28    9.56
   0   7 -20    1.64    9.55
   0   7 -20    6.58    9.70
   0  -7 -20   -3.23    9.38
   0  -7  21   11.61   10.34
   0   7  21   -1.66    9.99
   0  -7  21    1.69    9.89
   0   7  21   -3.36    9.97
   0  -7  21    3.40   10.22
   0   7 -21    3.56   10.42
   0   7 -21    1.72    9.98
   0  -7 -21   -1.69    9.38
   0  -7 -21  -12.61   11.30
   0  -7  21  -15.05   10.61
   0   7 -21   22.15   10.49
   0  -7  21    3.45    9.39
   0   7 -21   -5.16    9.79
   0  -7 -21   -3.37    9.94
   0  -8   0    2.72    2.88
   0  -8   0    2.99    1.31
   0  -8   0    2.89    1.29
   0  -8   0    3.70    3.70
   0   8   0    0.49    4.33
   0  -8   0    3.07    1.39
   0   8   0    1.72    3.09
   0   8   0    4.09    4.90
   0   8   0    7.74    4.76
   0  -8   0    2.92    4.03
   0  -8   0    2.01    4.67
   0  -8   0    1.63    4.07
   0   8   0    2.43    4.68
   0  -8   0    0.99    1.37
   0  -8   0   -1.35    2.87
   0  -8   0    2.26    3.86
   0   8   0   -1.62    4.14
   0   8   0    1.28    2.78
   0  -8   0    4.74    4.32
   0   8   0    1.70    3.57
   0  -8   0    0.99    4.58
   0  -8   0   -0.36    3.79
   0   8   0    3.34    3.71
   0   8   0   -0.81    3.81
   0   8   0    2.58    3.88
   0  -8   0    0.75    3.97
   0  -8   0    7.52    4.32
   0  -8   0    3.41    4.28
   0   8   0    8.47    3.80
   0   8   0    2.01    4.46
   0   8  -1  852.59   54.08
   0  -8   1  860.99   53.22
   0   8   1  827.89   53.12
   0   8   1  859.11   53.14
   0  -8   1  852.97   53.21
   0   8   1  835.13   53.72
   0  -8   1  836.56   53.93
   0  -8  -1  847.79   53.12
   0   8   1  829.98   54.68
   0  -8   1  817.45   53.14
   0  -8  -1  833.61   53.68
   0  -8  -1  763.42   54.25
   0   8   1  873.98   54.93
   0   8  -1  832.25   54.83
   0   8  -1  840.45   54.84
   0   8   1  874.50   54.93
   0  -8   1  792.01   54.75
   0   8  -1  819.53   53.31
   0   8  -1  864.76   54.82
   0  -8   1  802.42   54.77
   0  -8  -1  869.52   54.49
   0  -8   1  824.53   53.28
   0  -8  -1  820.38   54.36
   0  -8   1  880.64   54.52
   0  -8  -1  810.54   54.71
   0   8   1  834.76   54.70
   0   8  -1  851.64   53.63
   0   8   1  808.36   53.86
   0   8  -1  825.23   53.97
   0  -8  -1  826.85   54.00
   0  -8   1  787.76   54.46
   0  -8  -1  812.28   53.10
   0   8   1  846.10   54.25
   0  -8   1  849.13   53.64
   0   8   1  835.22   54.45
   0  -8  -1  863.76   54.84
   0   8  -1  850.14   54.31
   0  -8   1  813.82   53.13
   0   8  -1  859.05   54.12
   0  -8   1  832.14   54.26
   0  -8  -1  764.03   54.71
   0   8  -1  824.67   54.46
   0  -8  -1  831.91   54.17
   0   8  -1  808.33   54.36
   0   8   1  828.43   54.28
   0  -8   1  810.19   54.66
   0   8   1  808.00   54.29
   0  -8   1  868.84   54.34
   0   8   1  863.77   54.49
   0  -8  -1  804.86   54.58
   0  -8  -1  800.59   54.39
   0  -8  -1  859.18   54.50
   0  -8   1  821.59   54.02
   0   8   1  812.71   54.22
   0  -8  -1  797.04   54.39
   0  -8   1  822.00   54.00
   0   8  -1  834.66   54.87
   0   8   1  875.33   54.87
   0  -8   1  815.99   54.50
   0   8  -1  869.38   53.99
   0   8   2    8.24    2.16
   0  -8  -2    7.57    2.63
   0  -8   2    6.20    3.08
   0   8   2    9.52    2.30
   0  -8  -2   10.71    2.28
   0   8   2    3.41    2.53
   0   8  -2    2.70    3.77
   0  -8  -2    9.00    2.28
   0  -8   2    8.11    2.29
   0   8   2    2.86    4.32
   0   8  -2    7.19    2.33
   0   8   2    5.88    5.03
   0   8  -2    6.94    4.66
   0   8   2    4.77    4.94
   0  -8   2    5.79    5.08
   0   8  -2    8.97    4.73
   0  -8  -2    1.22    4.13
   0  -8   2    7.45    3.76
   0  -8   2    8.20    4.69
   0   8  -2    4.81    2.71
   0   8  -2    7.32    3.84
   0  -8   2    8.29    4.06
   0  -8  -2    9.68    4.44
   0  -8   2    7.17    2.34
   0  -8  -2    6.46    4.96
   0  -8  -2   10.92    4.43
   0   8  -2    9.29    4.79
   0   8   2    6.90    4.67
   0   8  -2   11.98    3.10
   0  -8  -2    6.17    4.77
   0  -8  -2    8.24    3.92
   0   8   2   18.84    4.37
   0   8   2   16.40    4.70
   0  -8   2   11.76    4.14
   0  -8   2    6.85    2.59
   0  -8   2    6.15    2.17
   0   8  -2    8.80    2.31
   0  -8   2    7.62    2.54
   0   8   2    5.43    3.23
   0   8  -2    8.08    3.80
   0  -8   2    3.59    2.36
   0  -8  -2    6.36    5.03
   0  -8  -2    4.14    3.56
   0   8   2   10.10    3.98
   0  -8  -2   14.03    5.30
   0  -8   2   10.26    4.36
   0   8  -2    3.25    4.41
   0  -8   2   12.91    4.10
   0   8  -2   10.35    3.92
   0  -8  -2    6.55    5.24
   0   8  -2    6.38    3.04
   0   8   2   11.18    4.84
   0  -8  -2   11.36    4.73
   0  -8   2    8.57    2.92
   0  -8  -2   14.74    4.76
   0  -8   2    6.22    2.75
   0   8   2   12.25    4.13
   0   8   2    5.13    4.42
   0   8  -2   11.59    3.39
   0   8  -2    1.59    5.17
   0  -8   3  667.16   43.29
   0   8  -3  674.57   44.27
   0   8  -3  679.13   43.39
   0  -8   3  649.65   43.92
   0   8   3  690.42   44.43
   0  -8  -3  671.53   43.23
   0   8   3  672.21   43.30
   0  -8   3  651.96   44.19
   0  -8  -3  655.91   43.28
   0   8   3  647.91   43.24
   0  -8  -3  608.68   43.95
   0   8   3  654.16   43.24
   0   8  -3  692.93   44.76
   0   8  -3  686.88   44.79
   0   8   3  663.57   44.76
   0  -8  -3  694.21   44.39
   0  -8  -3  676.29   44.34
   0  -8   3  669.06   44.69
   0   8   3  673.97   44.73
   0   8   3  719.43   44.64
   0  -8  -3  699.64   44.27
   0   8  -3  699.05   44.25
   0  -8   3  691.43   44.63
   0  -8  -3  684.00   44.11
   0  -8  -3  659.74   44.45
   0   8  -3  677.93   44.72
   0   8  -3  640.53   43.60
   0  -8   3  633.54   44.24
   0  -8   3  667.98   43.47
   0  -8   3  721.05   43.24
   0  -8  -3  648.45   43.28
   0   8  -3  702.93   43.86
   0   8   3  662.64   43.95
   0  -8   3  673.25   43.48
   0  -8   3  646.50   43.26
   0   8  -3  673.56   43.38
   0  -8   3  655.55   43.96
   0  -8  -3  631.50   44.61
   0  -8   3  665.69   43.25
   0  -8  -3  647.13   44.15
   0   8   3  681.33   44.08
   0  -8   3  643.23   43.58
   0   8  -3  672.09   44.00
   0  -8   3  643.55   44.22
   0  -8  -3  653.63   44.59
   0  -8  -3  683.15   43.86
   0  -8   3  690.72   44.33
   0   8   3  675.42   44.30
   0  -8  -3  673.00   44.73
   0   8  -3  677.44   44.52
   0   8   3  676.83   44.25
   0   8   3  646.74   44.20
   0   8   3  686.53   44.61
   0  -8   3  695.89   43.45
   0   8  -3  691.79   44.79
   0  -8   3  675.73   43.47
   0  -8   3  679.78   43.43
   0  -8  -3  702.63   44.31
   0  -8  -3  638.07   44.55
   0  -8  -3  690.23   44.65
   0   8  -3  678.27   43.59
   0   8   3  640.66   44.16
   0  -8   3  712.58   44.88
   0  -8  -4  541.46   32.15
   0   8   4  523.78   31.43
   0   8  -4  501.14   32.49
   0  -8   4  494.03   31.38
   0  -8  -4  477.46   31.42
   0   8   4  492.92   31.37
   0   8  -4  506.49   31.58
   0  -8   4  525.83   32.29
   0   8   4  483.05   32.27
   0  -8  -4  490.99   31.10
   0   8   4  479.05   31.17
   0  -8   4  496.32   32.13
   0  -8   4  492.05   32.71
   0   8   4  480.85   32.85
   0  -8  -4  500.17   32.36
   0   8   4  517.42   32.93
   0  -8  -4  535.35   32.50
   0   8  -4  480.96   32.79
   0   8  -4  506.06   32.88
   0   8   4  513.01   30.86
   0   8  -4  492.35   31.81
   0   8  -4  461.67   32.71
   0  -8  -4  494.47   30.84
   0  -8  -4  472.83   32.34
   0   8  -4  525.24   32.19
   0  -8   4  502.44   32.22
   0  -8   4  471.79   31.55
   0  -8   4  502.08   32.55
   0   8   4  513.67   32.71
   0  -8  -4  497.70   31.98
   0  -8  -4  507.20   32.26
   0  -8  -4  517.24   32.97
   0  -8   4  490.89   31.77
   0   8   4  434.88   31.96
   0   8   4  488.64   32.10
   0   8  -4  486.76   31.52
   0  -8  -4  496.93   32.49
   0  -8  -4  492.75   31.46
   0  -8   4  481.60   31.24
   0   8  -4  503.48   31.64
   0  -8   4  508.56   31.23
   0  -8   4  471.85   31.34
   0  -8   4  509.60   31.14
   0   8  -4  510.34   31.23
   0   8   4  506.94   32.06
   0  -8   4  504.06   32.22
   0   8   4  518.53   32.30
   0  -8  -4  460.68   32.50
   0  -8   4  506.92   31.41
   0  -8  -4  493.44   32.98
   0   8   4  480.16   32.29
   0  -8  -4  502.39   31.78
   0  -8   4  464.57   32.19
   0   8  -4  484.09   31.87
   0   8  -4  500.70   32.68
   0  -8  -4  509.85   32.96
   0  -8   4  484.53   31.18
   0   8   4  528.13   32.87
   0  -8   4  498.42   32.87
   0   8   4  512.95   32.38
   0  -8  -4  528.34   32.99
   0  -8   4  477.70   31.23
   0  -8   4  526.63   31.26
   0   8   4  479.17   32.26
   0  -8   4   94.11   30.70
   0  -8  -4  506.58   32.32
   0   8  -5  536.30   35.28
   0  -8  -5  506.70   34.58
   0  -8   5  502.96   34.96
   0  -8   5  552.35   35.69
   0   8  -5  530.66   36.06
   0   8   5  542.40   35.06
   0   8   5  533.98   35.74
   0  -8  -5  537.71   35.47
   0  -8  -5  537.54   35.22
   0  -8   5  487.75   35.48
   0   8   5  548.35   35.09
   0   8   5  523.53   34.71
   0   8  -5  569.35   36.43
   0  -8   5  559.89   36.43
   0   8   5  550.62   36.43
   0  -8   5  541.55   36.20
   0   8  -5  528.05   35.63
   0   8  -5  554.24   36.38
   0   8   5  530.09   36.39
   0  -8   5  528.03   36.42
   0   8  -5  538.24   36.32
   0   8  -5  516.03   35.47
   0  -8  -5  537.66   35.67
   0  -8   5  538.67   35.94
   0  -8  -5  521.18   35.32
   0   8  -5  546.06   35.62
   0  -8  -5  529.22   35.82
   0  -8  -5  528.42   34.59
   0   8   5  562.13   36.24
   0  -8   5  528.64   35.23
   0   8  -5  536.68   35.28
   0  -8  -5  513.53   35.18
   0  -8   5  543.29   35.07
   0  -8   5  524.96   35.04
   0   8  -5  571.00   34.83
   0  -8   5  517.89   34.64
   0  -8  -5  538.36   36.21
   0   8   5  586.02   35.85
   0  -8   5  533.24   34.65
   0  -8  -5  540.19   36.36
   0  -8   5  533.36   34.90
   0  -8  -5  519.11   36.01
   0  -8   5  531.14   34.73
   0   8   5  497.30   35.52
   0   8  -5  579.27   36.41
   0  -8  -5  525.23   35.23
   0   8   5  516.05   35.42
   0   8  -5  536.72   35.23
   0  -8  -5  564.76   36.61
   0  -8   5  513.41   35.34
   0  -8  -5  521.17   35.64
   0  -8   5  533.26   34.58
   0  -8   5  548.55   34.62
   0  -8   5  512.89   36.36
   0  -8   5  535.70   34.68
   0  -8  -5  509.33   36.31
   0   8   5  531.28   36.13
   0  -8  -5  498.85   36.29
   0  -8   6  152.96   11.02
   0   8   6  134.04   11.56
   0  -8  -6  145.59   11.40
   0   8  -6  147.18   11.49
   0   8   6  136.50   11.08
   0   8   6  153.16   11.20
   0   8  -6  143.78   12.31
   0  -8  -6  142.63   11.41
   0   8   6  135.10   10.54
   0  -8   6  132.41   12.49
   0  -8   6  152.86   12.81
   0  -8   6  141.28   12.26
   0   8   6  133.64   12.33
   0   8   6  142.25   12.56
   0  -8   6  154.52   11.34
   0  -8   6  157.95   12.16
   0   8   6  145.48   12.41
   0  -8  -6  150.54   11.72
   0   8  -6  149.60   11.44
   0   8  -6  139.23   12.46
   0  -8  -6  143.90   10.65
   0  -8  -6  154.75   11.36
   0   8  -6  138.06   11.69
   0  -8  -6  140.55   12.51
   0  -8   6  152.69   10.99
   0   8  -6  158.30   10.80
   0   8  -6  154.19   11.58
   0  -8  -6  153.40   11.49
   0  -8  -6  146.07   12.70
   0  -8  -6  141.88   12.84
   0  -8   6  158.55   10.43
   0  -8   6  139.71   10.62
   0  -8   6  146.76   10.90
   0   8  -6  137.04   12.40
   0  -8  -6  149.45   12.97
   0   8  -6  143.17   10.96
   0   8   6  154.89   11.70
   0  -8   6  144.48   10.39
   0  -8  -6  134.25   12.08
   0  -8   6  150.12   11.18
   0  -8  -6  144.58   11.13
   0   8   6  149.46   11.63
   0  -8   6  145.15   10.40
   0   8   6  158.69   12.47
   0  -8   6  137.95   12.43
   0  -8  -6  149.36   12.86
   0  -8   7  720.32   46.56
   0  -8  -7  743.66   46.62
   0  -8  -7  715.68   46.93
   0   8   7  719.55   46.58
   0   8   7  716.62   46.15
   0   8  -7  696.28   46.91
   0   8   7  744.21   47.01
   0   8  -7  694.63   47.67
   0   8   7  717.35   47.76
   0  -8   7  733.49   48.08
   0  -8   7  664.06   47.66
   0   8   7  721.17   47.86
   0  -8   7  679.46   47.38
   0   8  -7  734.94   47.35
   0  -8   7  689.23   47.03
   0  -8  -7  710.40   46.83
   0   8  -7  704.36   46.64
   0   8   7  683.45   47.45
   0  -8  -7  711.76   46.27
   0   8  -7  722.63   47.87
   0   8  -7  700.42   46.94
   0  -8   7  695.19   46.51
   0   8  -7  721.73   46.26
   0  -8  -7  690.22   47.56
   0  -8  -7  722.72   46.94
   0   8   7  740.50   46.64
   0  -8  -7  631.49   47.54
   0  -8  -7  717.92   47.24
   0  -8  -7  715.90   46.48
   0   8  -7  735.32   47.81
   0  -8   7  659.45   46.23
   0   8   7  702.50   46.86
   0   8   7  726.36   46.72
   0  -8  -7  685.31   47.78
   0  -8   7  677.28   47.61
   0  -8  -7  729.51   48.01
   0   8   7  688.03   47.47
   0  -8  -7  699.44   47.95
   0  -8  -8   34.95    5.75
   0   8  -8   36.50    5.65
   0  -8  -8   34.39    5.79
   0   8  -8   40.41    6.74
   0   8   8   32.12    7.08
   0   8   8   31.92    5.31
   0  -8   8   26.43    6.11
   0   8   8   34.88    6.85
   0  -8   8   29.41    6.80
   0  -8   8   41.22    7.09
   0  -8   8   32.38    5.39
   0  -8  -8   29.54    4.71
   0   8  -8   24.47    6.67
   0   8   8   27.87    6.26
   0  -8  -8   29.65    4.92
   0   8  -8   24.98    5.82
   0   8  -8   21.62    5.32
   0  -8  -8   23.13    7.16
   0  -8  -8   32.31    6.78
   0  -8  -8   19.01    6.87
   0  -8  -8   23.10    7.15
   0  -8  -8   31.75    5.85
   0   8  -8   20.20    6.18
   0   8   8   32.15    5.46
   0  -8   8   27.37    6.40
   0   8   8   30.40    5.91
   0  -8  -8   32.20    7.50
   0   8  -9 1041.75   67.43
   0   8  -9  979.41   67.96
   0   8   9 1028.69   66.81
   0  -8  -9 1031.36   67.33
   0  -8   9  989.40   67.30
   0   8   9 1012.48   68.01
   0   8   9 1003.58   67.93
   0  -8   9 1078.71   68.12
   0  -8   9  983.93   67.93
   0   8   9 1047.46   67.84
   0   8  -9  951.94   67.83
   0  -8   9  987.07   67.99
   0   8  -9 1029.66   67.74
   0  -8   9 1015.63   66.87
   0  -8  -9 1054.89   66.74
   0  -8  -9 1083.00   67.42
   0  -8  -9 1016.11   68.19
   0  -8  -9 1027.12   67.54
   0   8  -9 1043.13   67.44
   0  -8  -9  984.06   66.96
   0   8  -9 1015.77   67.97
   0  -8  -9  990.25   67.99
   0   8   9 1060.05   67.15
   0  -8  -9 1042.47   68.27
   0  -8  -9  987.75   68.16
   0   8   9  991.39   67.54
   0  -8   9 1060.38   68.06
   0   8 -10  184.29   15.14
   0  -8 -10  161.21   14.30
   0   8 -10  164.52   14.39
   0  -8  10  198.48   15.62
   0  -8  10  174.57   15.11
   0  -8  10  176.94   14.17
   0   8  10  202.87   15.64
   0   8  10  165.55   15.03
   0   8  10  184.27   14.82
   0   8 -10  171.29   14.94
   0  -8  10  166.37   15.33
   0   8 -10  153.35   14.26
   0  -8 -10  150.25   15.21
   0  -8 -10  175.43   14.55
   0  -8 -10  178.95   14.86
   0  -8 -10  166.92   15.49
   0   8  10  179.14   13.97
   0  -8 -10  148.45   14.83
   0   8 -10  170.88   15.11
   0   8  10  157.56   14.31
   0  -8  10  179.02   15.02
   0  -8 -10  154.62   15.52
   0  -8 -11  222.06   18.93
   0   8 -11  234.46   19.03
   0   8 -11  255.55   19.72
   0   8  11  251.27   19.64
   0  -8  11  251.38   19.77
   0  -8  11  250.14   19.64
   0  -8  11  255.35   18.78
   0   8  11  248.19   19.68
   0  -8  11  245.64   19.68
   0   8 -11  239.46   19.30
   0   8  11  220.91   18.92
   0  -8 -11  267.92   20.22
   0  -8 -11  245.74   18.85
   0  -8 -11  226.17   18.86
   0   8 -11  235.79   19.14
   0   8 -11  241.49   19.64
   0   8  11  223.83   18.14
   0  -8 -11  225.27   19.43
   0   8  11  236.81   18.89
   0  -8 -11  243.37   19.82
   0  -8  11  220.12   19.14
   0  -8 -11  227.08   19.84
   0   8 -12   -0.95    6.03
   0   8 -12    6.48    7.05
   0  -8 -12   12.97    6.24
   0   8  12   -1.05    6.88
   0   8  12   -2.07    6.73
   0  -8  12    3.17    6.82
   0  -8  12   11.38    6.83
   0   8 -12    2.07    6.82
   0   8  12    5.79    6.37
   0  -8  12   -1.07    6.71
   0  -8 -12    3.37    7.36
   0   8 -12    5.72    6.26
   0  -8 -12    9.75    7.52
   0  -8 -12   -0.93    6.37
   0   8 -12    2.09    6.22
   0  -8 -12   12.00    7.70
   0  -8  12   10.77    7.24
   0  -8 -12   10.84    7.81
   0   8  12    4.47    6.14
   0  -8 -13  194.44   17.22
   0   8 -13  177.35   17.69
   0   8 -13  192.80   17.20
   0   8  13  184.09   17.58
   0   8  13  185.11   17.56
   0  -8  13  226.73   18.01
   0  -8  13  199.75   17.78
   0   8  13  189.37   17.33
   0   8 -13  191.67   17.34
   0  -8  13  234.49   18.61
   0  -8 -13  214.64   17.37
   0   8 -13  188.41   17.24
   0  -8 -13  208.66   18.35
   0  -8 -13  199.64   17.89
   0   8 -13  206.88   17.84
   0  -8 -13  181.34   17.61
   0   8  13  200.32   16.82
   0  -8 -13  184.86   17.76
   0  -8  13  213.83   17.45
   0  -8 -14   20.90    7.98
   0   8 -14    3.39    7.23
   0   8 -14   14.85    8.09
   0  -8  14   17.69    7.67
   0   8  14   15.38    7.86
   0  -8  14   10.83    8.16
   0   8  14   17.95    8.20
   0   8 -14   13.30    8.20
   0  -8  14   13.41    7.89
   0   8  14    5.53    7.80
   0  -8 -14   27.48    8.08
   0  -8 -14   15.49    9.05
   0   8 -14   21.42    7.46
   0   8 -14   13.08    7.65
   0  -8 -14   29.64    8.57
   0  -8  14   20.73    8.19
   0  -8  14   14.27    7.79
   0  -8 -14    9.70    8.63
   0  -8 -14   12.10    8.61
   0   8  14   23.13    7.21
   0   8 -15  197.39   18.38
   0  -8 -15  204.20   17.90
   0   8 -15  188.74   17.67
   0  -8  15  186.74   18.14
   0  -8  15  186.75   18.03
   0   8  15  217.52   18.87
   0   8  15  201.18   18.41
   0   8 -15  185.50   18.13
   0  -8  15  172.39   17.97
   0   8  15  213.04   18.00
   0  -8 -15  207.69   17.93
   0  -8 -15  170.55   18.31
   0   8 -15  199.44   17.92
   0  -8 -15  200.07   17.96
   0  -8  15  223.86   18.71
   0  -8 -15  191.36   18.76
   0  -8 -15  151.51   17.78
   0  -8  15  189.84   17.63
   0   8 -16   71.06   11.40
   0  -8 -16   62.40   10.72
   0   8 -16   50.92    9.98
   0   8  16   32.35   10.19
   0  -8  16   58.30   11.12
   0   8  16   57.30   10.53
   0  -8  16   59.79   10.80
   0   8 -16   41.58   10.19
   0  -8  16   38.43    9.88
   0   8  16   48.68   10.25
   0  -8 -16   64.90   10.24
   0   8 -16   49.53   10.43
   0  -8 -16   70.03   12.06
   0  -8  16   41.04    9.68
   0  -8 -16   68.12   11.70
   0  -8  16   51.08   10.67
   0  -8 -16   29.30   10.20
   0   8 -17   57.09   10.39
   0   8 -17   72.00   11.63
   0  -8 -17   48.94   10.42
   0  -8  17   38.68   10.35
   0   8  17   32.74   10.38
   0   8  17   42.21   10.49
   0  -8  17   39.33   10.17
   0   8 -17   55.96   11.08
   0  -8  17   56.46   10.99
   0   8  17   55.41   10.49
   0  -8 -17   47.77   11.60
   0   8 -17   40.33   10.46
   0  -8 -17   31.24    9.95
   0  -8  17   47.59   10.77
   0  -8 -17   47.20   11.23
   0  -8  17   59.82   10.62
   0  -8 -17   61.38   11.82
   0   8 -18   42.87   10.65
   0   8 -18   24.68   10.12
   0  -8 -18   33.16   10.12
   0   8  18   26.66   10.18
   0  -8  18   32.50   10.21
   0   8  18   43.44   10.89
   0  -8  18   10.55    9.17
   0   8 -18   18.70    8.80
   0  -8  18   31.97   10.31
   0   8  18   29.17   10.07
   0  -8 -18   37.30   11.50
   0  -8 -18   28.83   10.30
   0   8 -18   25.10    9.75
   0  -8  18   37.82   10.50
   0  -8 -18   30.40    9.82
   0  -8 -18   21.66    9.89
   0  -8  19    4.74    9.55
   0   8  19    1.55    9.39
   0  -8  19    6.19    9.48
   0   8  19    6.28    9.49
   0  -8  19    7.97   10.00
   0   8  19   10.19    8.52
   0   8 -19   16.39    9.85
   0   8 -19    4.67    9.59
   0  -8 -19    1.70    9.79
   0  -8 -19   -1.52    9.03
   0  -8  19   -6.32    8.67
   0   8 -19   10.91    9.18
   0   8 -19    3.22    9.75
   0  -8 -19   -3.04    9.32
   0  -8  20   -3.23    9.51
   0  -8  20    1.65   10.02
   0   8  20   -6.54   10.60
   0   8  20    3.23    9.59
   0   8 -20   18.89   10.83
   0  -8  20   -4.99    9.52
   0  -8 -20   -4.79    9.59
   0  -8 -20    3.54   10.48
   0   8 -20  -11.43    9.81
   0  -8  20    1.64    9.49
   0  -8 -20   17.58    9.96
   0   8 -20    6.54    9.31
   0   8 -20   -6.71    9.81
   0  -8  21   -1.68   10.00
   0  -8  21   -1.71   10.46
   0   8  21   -1.68   10.34
   0   8  21   -3.39   10.32
   0  -8  21    8.62   10.15
   0   8 -21  -16.10   10.95
   0   8 -21    3.41    9.84
   0  -8 -21   -3.66   10.70
   0  -8  21    8.51   10.41
   0   8 -21  -11.95   10.51
   0   8 -21    6.95    9.45
   0  -9   0    0.54    1.20
   0   9   0    5.46    3.27
   0   9   0   -0.55    4.68
   0  -9   0   -1.46    1.23
   0  -9   0    0.60    2.82
   0  -9   0    7.77    4.16
   0  -9   0    1.17    1.34
   0   9   0    0.58    5.14
   0   9   0    0.59    4.96
   0  -9   0    3.41    5.03
   0   9   0    4.95    5.07
   0  -9   0   -4.63    4.27
   0  -9   0    0.45    3.78
   0  -9   0    5.70    5.03
   0  -9   0    6.45    5.17
   0   9   0    3.13    2.85
   0  -9   0    0.75    1.30
   0   9   0    4.05    3.97
   0  -9   0    0.30    2.82
   0  -9   0    2.13    4.05
   0   9   0    1.51    3.56
   0   9   0    2.30    4.16
   0   9   0    4.63    4.14
   0  -9   0    0.56    5.20
   0  -9   0   -0.81    3.80
   0   9   0   -0.57    5.17
   0  -9   0   -1.42    4.13
   0  -9   0    1.27    4.19
   0   9   0   -1.51    3.48
   0  -9   0    8.04    4.40
   0   9   0    1.64    3.73
   0  -9   1   86.92    7.65
   0   9   1   88.36    6.35
   0   9   1   91.42    7.40
   0  -9  -1   87.40    7.29
   0  -9   1  100.24    6.53
   0  -9  -1   97.14    6.37
   0  -9   1   95.33    8.59
   0   9   1   95.76    6.38
   0   9   1  102.33    9.19
   0  -9   1   94.73    6.49
   0   9  -1   97.49    7.88
   0  -9   1   98.18    6.45
   0   9   1   84.78    9.20
   0   9  -1   96.04    9.28
   0   9  -1   96.77    9.30
   0  -9  -1   76.62    8.08
   0   9   1   90.37    9.28
   0  -9   1   90.43    9.21
   0  -9   1   92.39    6.59
   0   9   1  103.17    9.02
   0  -9  -1   91.52    8.31
   0  -9  -1  115.57    8.77
   0  -9  -1   98.14    9.38
   0  -9   1   95.38    9.29
   0  -9   1  100.45    8.66
   0   9  -1  106.48    9.23
   0   9  -1   88.30    6.65
   0  -9   1   80.51    8.63
   0   9   1   83.10    7.47
   0   9  -1   89.04    7.18
   0   9   1   81.12    7.99
   0  -9  -1   93.25    8.65
   0   9   1   82.49    8.22
   0   9  -1   92.54    7.81
   0  -9   1   82.71    6.39
   0  -9  -1   87.09    7.76
   0  -9   1   88.60    7.11
   0  -9  -1   96.68    6.38
   0   9  -1   84.57    8.12
   0  -9  -1   80.37    8.91
   0  -9  -1   69.94    9.22
   0   9   1  102.60    8.54
   0  -9   1   94.73    8.29
   0   9  -1   87.59    8.31
   0  -9  -1   90.33    8.00
   0  -9   1   90.58    8.85
   0   9  -1   80.78    8.44
   0   9   1   89.09    8.33
   0   9  -1   89.95    9.19
   0   9   1   92.57    8.32
   0  -9  -1   86.05    8.78
   0  -9   1   89.34    8.45
   0  -9   1  104.74    7.89
   0   9   1   86.63    8.08
   0  -9   1   99.52    7.85
   0   9  -1   92.35    7.85
   0  -9  -1   98.55    8.75
   0  -9  -1   96.63    8.82
   0   9   1   81.35    8.92
   0  -9   1   91.71    8.16
   0   9  -1   76.36    7.66
   0  -9  -2  364.90   24.10
   0  -9   2  368.95   24.98
   0  -9  -2  365.94   24.49
   0   9   2  381.16   24.14
   0   9   2  372.37   24.12
   0   9  -2  366.83   25.28
   0   9   2  375.30   24.58
   0   9  -2  379.82   24.25
   0  -9  -2  383.82   25.47
   0   9   2  352.24   25.74
   0  -9   2  345.52   24.10
   0   9  -2  407.68   26.36
   0   9   2  367.87   26.14
   0   9  -2  384.45   26.19
   0   9   2  347.80   26.01
   0  -9   2  386.56   26.22
   0   9  -2  394.93   25.68
   0  -9  -2  400.20   25.65
   0  -9   2  389.03   25.49
   0  -9  -2  358.99   25.92
   0  -9  -2  387.70   25.52
   0   9  -2  358.34   24.43
   0   9  -2  384.29   26.10
   0  -9   2  353.94   24.32
   0  -9   2  365.11   26.03
   0  -9   2  376.45   25.58
   0   9   2  348.73   25.84
   0  -9  -2  352.56   26.00
   0  -9  -2  369.26   25.23
   0   9  -2  401.83   25.34
   0  -9   2  373.45   24.41
   0   9   2  367.30   25.06
   0  -9   2  395.13   25.69
   0  -9   2  350.68   24.12
   0   9  -2  377.93   24.87
   0   9   2  379.87   25.63
   0   9  -2  370.60   24.23
   0   9   2  388.38   25.53
   0  -9  -2  385.81   24.14
   0  -9   2  350.79   24.42
   0  -9   2  393.33   25.47
   0  -9   2  357.78   25.01
   0   9  -2  356.20   24.97
   0   9  -2  376.97   25.75
   0   9  -2  357.99   25.34
   0  -9   2  355.23   25.71
   0  -9  -2  383.51   25.16
   0  -9  -2  357.20   25.95
   0  -9  -2  402.23   26.31
   0   9   2  395.72   25.63
   0   9   2  371.66   25.39
   0  -9   2  363.95   24.85
   0  -9  -2  361.04   25.53
   0   9   2  372.90   25.39
   0   9  -2  368.46   24.81
   0  -9   2  369.81   24.86
   0   9   2  387.03   26.11
   0  -9  -2  382.16   25.87
   0  -9  -2  354.47   25.68
   0   9  -2  376.73   26.15
   0   9  -3  395.15   27.29
   0   9   3  405.58   27.63
   0   9   3  422.62   26.18
   0   9   3  387.35   26.11
   0   9   3  393.60   26.25
   0  -9   3  410.27   27.04
   0   9  -3  406.78   26.29
   0  -9  -3  398.66   27.18
   0  -9   3  372.16   26.10
   0  -9  -3  379.55   26.12
   0  -9  -3  414.63   26.21
   0   9  -3  399.21   27.94
   0   9   3  428.53   28.10
   0  -9   3  388.21   27.86
   0   9   3  386.31   27.89
   0   9  -3  404.59   27.96
   0  -9  -3  388.07   27.16
   0   9  -3  394.29   26.55
   0  -9  -3  400.90   27.32
   0   9  -3  393.52   27.90
   0   9  -3  387.21   27.32
   0  -9  -3  389.52   27.69
   0   9   3  423.72   27.94
   0  -9   3  405.62   27.26
   0  -9   3  413.74   27.90
   0  -9   3  395.99   27.36
   0  -9   3  391.43   26.36
   0  -9   3  400.77   27.18
   0  -9   3  395.74   26.18
   0  -9  -3  374.50   26.12
   0  -9   3  379.54   26.11
   0  -9   3  400.13   26.50
   0  -9  -3  379.37   27.86
   0  -9   3  403.96   26.15
   0  -9  -3  409.17   27.32
   0   9  -3  393.74   26.26
   0   9   3  402.31   27.01
   0   9   3  390.29   27.30
   0   9  -3  409.71   26.94
   0  -9   3  394.41   27.19
   0   9  -3  374.74   27.55
   0  -9  -3  398.82   27.90
   0  -9  -3  418.77   28.02
   0  -9  -3  416.80   26.95
   0   9  -3  406.25   27.11
   0  -9   3  411.02   27.63
   0   9   3  419.76   27.21
   0  -9   3  392.45   26.69
   0   9  -3  394.84   26.61
   0  -9  -3  377.82   27.72
   0   9   3  374.88   27.65
   0  -9   3  402.77   28.04
   0  -9  -3  404.87   27.91
   0   9  -3  398.70   27.92
   0  -9   3  428.17   26.52
   0  -9   3  424.85   26.56
   0  -9   3  406.47   26.47
   0   9   3  408.74   27.33
   0  -9  -3  418.38   27.48
   0  -9   4   23.08    4.89
   0   9  -4   29.70    5.31
   0  -9   4   26.82    3.56
   0  -9  -4   33.40    3.99
   0  -9  -4   27.41    3.84
   0   9  -4   32.19    4.04
   0  -9   4   28.57    3.53
   0   9   4   17.95    5.29
   0   9   4   23.41    3.52
   0   9  -4   22.13    5.68
   0   9   4   39.84    6.51
   0   9  -4   27.72    5.65
   0  -9  -4   31.83    5.11
   0  -9   4   30.86    5.85
   0   9   4   34.29    6.30
   0  -9  -4   27.76    4.89
   0  -9   4   25.47    5.93
   0  -9  -4   29.42    2.61
   0   9  -4   22.14    4.28
   0  -9  -4   24.71    5.64
   0   9  -4   33.34    6.16
   0  -9   4   16.74    4.73
   0  -9  -4   26.81    5.21
   0   9   4   18.45    5.44
   0   9  -4   30.05    5.11
   0  -9   4   28.69    3.74
   0   9   4   23.71    4.82
   0  -9   4   23.04    4.16
   0  -9  -4   24.07    5.39
   0   9  -4   28.64    3.88
   0   9  -4   19.41    4.19
   0  -9   4   29.29    3.54
   0  -9  -4   13.72    5.56
   0  -9  -4   24.75    5.93
   0  -9   4   28.90    3.63
   0  -9  -4   27.58    5.80
   0  -9  -4   25.50    4.37
   0   9  -4   24.61    4.60
   0  -9   4   25.63    5.02
   0   9   4   24.92    4.97
   0  -9  -4   27.46    6.48
   0   9  -4   32.36    5.84
   0  -9   4   29.04    3.56
   0  -9  -4   41.81    6.48
   0  -9   4   32.69    3.76
   0  -9   4   20.78    3.48
   0   9   4   27.25    5.94
   0  -9   4   25.27    3.70
   0  -9   4   24.46    6.33
   0  -9   5   86.20    7.78
   0   9  -5  107.78    8.46
   0  -9  -5   96.61    8.15
   0   9   5  112.25    9.51
   0   9  -5  100.96    9.51
   0   9   5   99.38    7.70
   0  -9  -5   96.42    8.66
   0   9  -5  100.72    9.83
   0   9  -5  113.26   10.08
   0   9   5  110.27   10.43
   0  -9   5  107.85    9.97
   0   9   5  104.43    9.88
   0  -9  -5   95.88    9.36
   0  -9   5   90.38    9.29
   0  -9  -5  107.73    8.79
   0  -9   5   91.70    7.99
   0   9  -5  109.86    8.84
   0  -9  -5   96.23    7.31
   0   9   5  117.73    9.99
   0   9  -5   92.92    9.75
   0  -9   5  112.51    8.18
   0   9  -5   95.92    8.29
   0  -9  -5  116.03    9.93
   0  -9   5  103.10    7.72
   0  -9  -5   96.35   10.24
   0  -9  -5  114.78   10.16
   0   9  -5  103.73    7.73
   0  -9   5   98.82    8.20
   0  -9   5   90.62    7.86
   0  -9  -5   91.59    8.19
   0  -9   5   88.97    8.48
   0  -9  -5  115.73    9.89
   0   9  -5  102.74    8.57
   0   9  -5   85.64    9.36
   0   9   5  108.93    9.05
   0  -9  -5   91.41   10.47
   0  -9   5  104.59    7.87
   0  -9  -5   99.66    8.27
   0  -9  -5  107.24   10.27
   0  -9   5  101.98   10.10
   0  -9   5   95.53    7.65
   0   9   5  102.82    9.69
   0   9  -6  551.69   36.85
   0   9  -6  526.11   35.93
   0  -9  -6  522.19   35.75
   0   9   6  567.07   36.51
   0   9   6  550.92   37.20
   0  -9   6  523.64   37.15
   0  -9   6  578.98   37.26
   0  -9   6  499.22   36.74
   0   9   6  535.64   37.04
   0   9  -6  534.62   37.05
   0  -9   6  517.91   36.50
   0   9  -6  520.48   36.23
   0  -9  -6  570.65   36.51
   0  -9   6  515.56   35.73
   0   9   6  541.10   36.80
   0  -9  -6  582.71   35.97
   0  -9  -6  503.85   36.88
   0  -9   6  544.47   35.53
   0  -9  -6  538.29   35.80
   0  -9  -6  533.21   36.82
   0   9  -6  549.64   35.99
   0  -9   6  517.39   35.80
   0   9   6  546.40   36.16
   0  -9  -6  481.01   36.46
   0  -9  -6  563.38   37.39
   0  -9  -6  542.00   35.77
   0   9  -6  501.87   36.76
   0   9   6  547.21   36.83
   0  -9  -6  576.41   37.44
   0  -9   6  555.31   37.19
   0  -9  -6  565.56   37.36
   0   9  -7   12.40    4.40
   0  -9  -7   10.70    4.37
   0  -9  -7    9.67    4.42
   0   9  -7   11.87    5.44
   0   9   7   21.69    4.95
   0  -9   7   10.88    6.21
   0   9   7   23.43    6.21
   0   9   7   13.91    5.85
   0  -9   7   21.61    5.82
   0  -9   7    8.76    5.62
   0  -9  -7   10.06    4.51
   0   9  -7   12.53    5.97
   0   9   7   17.70    5.39
   0   9  -7   13.10    5.15
   0  -9   7   10.97    5.16
   0  -9  -7   20.02    6.01
   0   9  -7   13.99    4.33
   0  -9  -7    7.52    5.49
   0  -9  -7   22.02    7.03
   0   9   7   17.75    5.02
   0  -9   7   14.75    3.88
   0  -9  -7   10.37    5.27
   0   9  -7   12.93    5.74
   0  -9  -7   20.10    6.65
   0  -9   7   20.08    6.24
   0   9   7   16.07    5.61
   0  -9  -7   13.84    6.30
   0  -9  -8  237.73   17.27
   0   9  -8  232.50   18.19
   0   9  -8  208.50   17.00
   0   9   8  236.62   17.08
   0  -9   8  220.74   18.08
   0   9   8  228.50   18.17
   0   9   8  230.21   18.31
   0  -9   8  236.38   17.88
   0  -9   8  209.58   18.17
   0  -9   8  217.49   17.04
   0   9  -8  216.60   18.05
   0  -9  -8  239.17   17.07
   0   9  -8  189.05   17.16
   0   9   8  216.76   17.88
   0  -9  -8  248.81   18.49
   0  -9  -8  239.87   17.20
   0   9  -8  247.05   17.31
   0  -9  -8  239.70   18.18
   0  -9  -8  205.60   17.18
   0   9   8  226.97   17.07
   0   9  -8  244.15   18.35
   0  -9  -8  245.47   18.63
   0  -9  -8  250.90   18.90
   0  -9  -8  214.38   18.67
   0  -9   8  246.87   18.28
   0   9   8  235.81   17.98
   0   9  -9  164.98   14.66
   0  -9  -9  177.29   13.59
   0   9   9  186.93   13.36
   0   9  -9  147.58   13.45
   0   9   9  188.94   15.21
   0  -9   9  163.08   14.58
   0   9   9  180.20   14.84
   0  -9   9  170.65   14.00
   0  -9   9  164.92   14.60
   0   9   9  170.56   14.40
   0   9  -9  162.37   14.02
   0   9  -9  142.18   14.23
   0  -9   9  175.26   13.39
   0  -9  -9  153.22   14.34
   0   9  -9  137.57   13.34
   0  -9  -9  162.08   15.14
   0  -9  -9  158.09   14.78
   0  -9  -9  160.44   13.48
   0  -9  -9  165.24   14.86
   0  -9  -9  158.54   13.55
   0   9  -9  150.64   14.28
   0   9   9  177.48   13.59
   0  -9  -9  173.27   15.19
   0  -9   9  149.69   14.39
   0   9   9  165.31   14.14
   0  -9 -10   36.03    7.28
   0  -9 -10   51.83    7.51
   0   9 -10   45.36    7.32
   0   9 -10   37.53    7.53
   0   9  10   41.58    7.81
   0  -9  10   41.10    7.16
   0   9  10   43.93    8.33
   0  -9  10   29.98    7.42
   0  -9  10   30.30    7.67
   0   9  10   29.61    7.25
   0   9 -10   37.51    7.23
   0   9 -10   49.14    8.24
   0  -9  10   34.18    7.80
   0  -9 -10   45.47    8.49
   0   9 -10   42.17    7.05
   0  -9 -10   47.77    7.82
   0  -9 -10   50.32    9.65
   0  -9 -10   65.23   10.05
   0   9 -10   34.28    7.68
   0  -9 -10   48.32    9.46
   0  -9  10   38.50    8.03
   0   9  10   34.03    7.11
   0   9 -11   99.59    9.69
   0   9 -11   81.00   10.09
   0  -9 -11   75.94    9.52
   0   9  11   65.27    9.92
   0   9  11   75.69   10.22
   0  -9  11   72.21   10.30
   0  -9  11   78.65    9.34
   0  -9  11   59.60    9.75
   0  -9  11   68.89   10.13
   0   9  11   84.81    9.87
   0   9 -11   93.90   10.31
   0  -9 -11   64.23    9.13
   0  -9 -11   69.42    9.68
   0   9 -11   82.14    9.29
   0  -9 -11   72.83   10.76
   0  -9 -11   86.83   11.18
   0   9 -11   68.34    9.63
   0  -9 -11   98.00   10.98
   0  -9  11   79.59   10.18
   0  -9 -11   79.23   11.12
   0   9  11   63.37    9.24
   0  -9 -12   55.14    8.79
   0   9 -12   68.11   10.14
   0   9 -12   80.91    9.82
   0   9  12   60.92    9.67
   0  -9  12   75.82   10.25
   0   9  12   47.36    9.39
   0  -9  12   50.60    9.42
   0   9 -12   51.19    9.21
   0   9  12   65.74    9.63
   0  -9  12   51.21    9.07
   0  -9 -12   69.37   10.84
   0  -9 -12   59.99   10.19
   0   9 -12   59.85    9.19
   0  -9 -12   65.23    9.03
   0   9 -12   64.24    9.79
   0  -9 -12   76.48   10.84
   0   9  12   69.85    9.07
   0  -9 -12   61.40   10.39
   0  -9  12   52.35    9.45
   0   9 -13   46.58    9.50
   0  -9 -13   48.20    8.47
   0   9 -13   45.67    8.58
   0   9  13   74.59   10.73
   0  -9  13   50.40    9.32
   0  -9  13   43.24    8.76
   0   9  13   34.81    8.99
   0   9 -13   58.89    9.38
   0   9  13   56.39    9.54
   0  -9  13   45.02    9.08
   0  -9 -13   60.25    9.21
   0   9 -13   40.42    8.45
   0  -9 -13   58.88   10.52
   0  -9 -13   59.42   10.41
   0  -9 -13   43.37    9.60
   0   9 -13   48.73    9.29
   0   9  13   43.28    8.74
   0  -9 -13   40.83    9.99
   0  -9  13   57.43    9.75
   0   9 -14   55.16    9.18
   0  -9 -14   49.06    8.89
   0   9 -14   28.01    8.85
   0   9  14   54.20   10.13
   0  -9  14   49.88   10.02
   0   9  14   36.55    9.14
   0  -9  14   40.96    9.41
   0  -9  14   64.20   10.72
   0   9  14   55.47    9.85
   0   9 -14   59.80   10.05
   0  -9 -14   50.25   10.67
   0  -9 -14   54.53    9.20
   0   9 -14   39.32    8.64
   0  -9  14   30.24    9.06
   0   9 -14   48.01    9.48
   0  -9 -14   46.36    9.78
   0   9  14   41.52    8.57
   0  -9 -14   55.71   10.64
   0  -9 -14   36.74    9.85
   0  -9  14   52.49    9.74
   0   9 -15  173.37   16.32
   0   9 -15  155.46   16.50
   0  -9 -15  169.30   15.94
   0   9  15  138.17   16.22
   0  -9  15  176.14   16.85
   0  -9  15  157.13   16.64
   0   9  15  159.29   16.74
   0   9 -15  190.99   17.11
   0   9  15  146.52   15.81
   0  -9  15  138.65   16.29
   0  -9 -15  182.83   17.31
   0  -9 -15  181.04   16.26
   0   9 -15  173.12   16.26
   0   9 -15  169.10   16.29
   0  -9  15  164.12   16.72
   0  -9 -15  143.52   16.06
   0  -9  15  176.17   16.18
   0  -9 -15  139.60   16.90
   0  -9 -15  161.83   16.88
   0  -9 -16    1.26    8.00
   0   9 -16   -1.30    8.24
   0   9 -16    2.86    8.91
   0  -9  16   -8.33    9.01
   0   9  16  -13.79    9.33
   0   9  16   -1.36    8.60
   0  -9  16    2.72    8.92
   0   9 -16    9.77    8.91
   0   9  16   -6.35    8.37
   0  -9  16   -5.63    8.34
   0   9 -16    3.89    7.99
   0  -9 -16    1.26    8.27
   0  -9 -16   -1.49    9.01
   0  -9  16   -7.03    9.23
   0  -9 -16    8.34    9.40
   0  -9 -16    8.31    9.18
   0  -9  16   -5.02    7.83
   0  -9 -17  129.19   13.97
   0   9 -17  114.88   13.83
   0   9 -17  130.87   15.27
   0  -9  17  111.18   14.56
   0  -9  17   97.50   14.30
   0   9  17  146.51   15.35
   0   9  17   84.24   13.61
   0  -9  17  111.10   14.00
   0   9  17   93.64   13.51
   0   9 -17   96.39   13.94
   0   9 -17   95.32   13.29
   0  -9 -17  100.52   14.68
   0  -9 -17  122.44   14.02
   0  -9  17   88.77   13.88
   0  -9  17  108.80   13.52
   0  -9 -17  112.70   15.24
   0  -9 -17  111.52   14.42
   0   9 -18   14.20    9.95
   0   9 -18   17.61    9.43
   0   9  18    6.09    9.28
   0  -9  18   19.95    9.40
   0  -9  18   27.09   10.30
   0   9  18   33.15   10.90
   0   9  18   21.07    9.18
   0   9 -18   14.10    9.30
   0  -9  18   13.99    9.86
   0   9 -18   19.04    9.52
   0  -9 -18   37.98   11.67
   0  -9  18   15.49    9.61
   0  -9 -18    7.49   10.35
   0  -9 -18   18.02   10.27
   0   9 -19   71.17   11.95
   0   9 -19   55.99   12.16
   0   9  19   52.02   11.87
   0  -9  19   37.75   11.79
   0  -9  19   49.72   11.76
   0   9  19   38.24   11.28
   0   9 -19   44.49   11.96
   0  -9  19   34.07   11.31
   0  -9 -19   55.18   12.75
   0   9 -19   50.99   11.51
   0  -9  19   69.46   12.53
   0  -9 -19   43.24   11.74
   0  -9  20   -4.91    9.51
   0  -9  20   16.70   10.28
   0   9  20  -11.48    9.53
   0   9  20    4.97    9.70
   0  -9  20  -10.13   10.01
   0   9 -20   -1.72    9.95
   0  -9 -20  -10.77   11.19
   0   9 -20   -3.24    9.15
   0  -9  20   -6.71    9.48
   0   9 -20   -1.62    9.49
   0   9 -20   -5.13    9.52
   0  10   0   41.22    4.80
   0 -10   0   31.16    4.15
   0  10   0   43.25    6.30
   0 -10   0   28.59    2.50
   0 -10   0   27.00    2.49
   0  10   0   24.28    6.14
   0  10   0   37.65    6.64
   0 -10   0   37.62    6.71
   0  10   0   25.84    5.97
   0 -10   0   37.57    5.76
   0 -10   0   28.78    6.38
   0 -10   0   25.65    4.11
   0 -10   0   32.23    5.22
   0  10   0   26.81    4.12
   0 -10   0   42.13    6.47
   0  10   0   36.18    5.17
   0 -10   0   31.35    6.67
   0  10   0   40.43    5.75
   0 -10   0   31.89    4.98
   0  10   0   40.17    4.85
   0  10   0   43.22    5.24
   0  10   0   27.52    6.15
   0 -10   0   31.59    5.32
   0 -10   0   33.79    5.62
   0  10   1 2156.31  138.23
   0  10   1 2203.95  137.09
   0 -10   1 2218.30  136.34
   0  10  -1 2140.39  137.42
   0 -10   1 2123.56  136.32
   0 -10   1 2070.82  137.22
   0 -10  -1 2209.54  137.02
   0 -10  -1 2120.46  136.21
   0  10  -1 2142.62  138.43
   0  10   1 2197.40  138.51
   0  10   1 2203.57  138.48
   0 -10   1 2127.21  138.39
   0  10  -1 2150.70  138.40
   0 -10  -1 2100.17  138.36
   0 -10   1 2088.86  138.33
   0  10   1 2170.33  138.26
   0  10  -1 2100.14  136.46
   0 -10  -1 2278.60  137.92
   0  10  -1 2223.22  138.37
   0 -10  -1 2113.21  136.21
   0  10  -1 2153.44  137.33
   0 -10   1 2110.29  136.95
   0  10   1 2153.67  137.61
   0 -10   1 2060.28  138.02
   0  10  -1 2108.92  136.88
   0  10  -1 2189.29  137.74
   0  10   1 2139.07  137.21
   0 -10  -1 2080.27  137.29
   0 -10  -1 2141.05  138.32
   0 -10  -1 2251.80  137.58
   0  10   1 2167.19  137.70
   0  10  -1 2172.88  137.94
   0 -10   1 2151.13  137.74
   0 -10   1 2190.44  137.71
   0 -10   1 2048.48  138.16
   0 -10  -1 2138.64  138.08
   0  10  -1 2203.66  137.53
   0  10   1 2099.19  137.74
   0 -10  -1 2138.35  138.36
   0 -10  -1 2135.44  137.88
   0 -10  -1 2185.95  137.91
   0  10  -1 2229.57  138.51
   0 -10   1 2132.03  137.52
   0  10  -1 2152.76  137.31
   0 -10   1 2160.28  137.51
   0  10   1 2155.44  138.38
   0  10   1 2146.32  137.56
   0 -10   2  131.60    8.87
   0 -10   2  122.35    9.79
   0 -10   2  130.37    8.89
   0  10   2  120.79    9.33
   0 -10  -2  126.46    9.32
   0  10  -2  119.91   10.22
   0 -10  -2  122.47    8.69
   0  10   2  137.07   11.23
   0  10  -2  123.56   11.46
   0  10   2  147.87   11.81
   0 -10   2  115.26   11.29
   0  10   2  123.08   11.33
   0  10  -2  133.39   11.42
   0 -10   2  121.92   11.20
   0  10  -2  127.54    9.18
   0 -10  -2  115.23   11.18
   0  10  -2  146.88   11.46
   0  10   2  129.53   11.25
   0 -10   2  120.23    9.18
   0 -10  -2  133.99   11.47
   0 -10  -2  115.46   10.93
   0  10   2  124.42    9.97
   0 -10   2  116.53   10.57
   0  10   2  132.59   10.54
   0 -10  -2  125.92    8.70
   0 -10  -2  121.60   10.19
   0  10  -2  121.59   10.25
   0  10  -2  130.92    9.74
   0 -10  -2  123.92   11.27
   0 -10  -2  133.57   10.20
   0 -10  -2  133.54   11.71
   0 -10   2  125.87   10.42
   0  10  -2  126.72   10.97
   0 -10   2  135.92   11.35
   0  10  -2  123.46    9.88
   0  10   2  120.58   10.43
   0 -10   2  145.79   10.31
   0  10  -2  120.69    9.70
   0  10   2  112.91   11.09
   0 -10   2  122.54    9.72
   0 -10   2  131.69    9.77
   0 -10  -2  112.77   10.83
   0  10   2  113.89   10.37
   0  10  -2  115.78   11.34
   0 -10  -3  393.74   26.25
   0  10   3  410.92   28.01
   0  10  -3  417.56   26.44
   0  10  -3  371.98   27.42
   0  10   3  416.80   26.53
   0 -10   3  389.83   27.16
   0  10   3  403.01   28.41
   0  10  -3  412.49   28.32
   0  10   3  406.02   28.39
   0 -10   3  373.96   28.10
   0  10  -3  393.00   28.28
   0  10   3  411.69   28.17
   0  10  -3  407.36   26.72
   0 -10   3  393.08   28.24
   0 -10  -3  380.37   28.03
   0  10  -3  403.02   28.35
   0 -10  -3  393.59   27.54
   0 -10   3  410.33   27.59
   0  10  -3  411.40   26.42
   0  10  -3  402.14   27.22
   0  10   3  399.56   27.16
   0 -10  -3  388.96   26.24
   0 -10   3  427.64   26.48
   0 -10  -3  385.03   28.28
   0 -10   3  394.05   26.78
   0  10   3  400.46   27.41
   0  10  -3  384.43   27.35
   0 -10  -3  365.15   27.04
   0 -10   3  410.61   27.91
   0  10  -3  426.02   28.05
   0 -10  -3  410.33   28.35
   0 -10  -3  404.65   28.31
   0 -10   3  398.30   27.04
   0  10   3  418.48   28.26
   0 -10   3  377.39   26.71
   0 -10   3  393.20   26.70
   0 -10   3  412.93   26.75
   0 -10  -3  404.49   28.14
   0  10  -3  369.94   28.27
   0 -10  -3  421.27   28.28
   0  10  -3  429.35   27.03
   0  10   4   80.71    8.43
   0  10  -4   82.29    7.99
   0  10  -4   81.10    6.58
   0 -10  -4   74.75    6.42
   0  10  -4   78.71    8.70
   0  10  -4   68.76    8.35
   0 -10   4   74.62    8.78
   0  10   4   81.12    8.85
   0  10   4   70.39    8.71
   0 -10   4   77.99    8.68
   0  10   4   68.70    8.30
   0  10  -4   73.09    6.80
   0  10  -4   67.45    8.53
   0 -10  -4   70.44    8.26
   0 -10   4   76.32    6.43
   0  10  -4   84.07    7.25
   0 -10   4   86.75    7.38
   0 -10  -4   89.91    6.59
   0 -10  -4   71.96    7.89
   0 -10   4   80.68    6.30
   0 -10  -4   71.97    8.84
   0  10   4   61.40    7.20
   0 -10  -4   84.32    8.98
   0  10  -4   74.50    6.50
   0 -10   4   81.24    8.20
   0  10   4   80.07    7.61
   0 -10  -4   88.95    9.38
   0 -10  -4   70.88    8.70
   0 -10  -4   71.67    7.25
   0  10  -4   75.39    8.38
   0  10  -4   71.35    7.20
   0 -10   4   72.83    8.74
   0 -10   4   77.80    6.64
   0 -10  -4   80.04    8.89
   0  10   4   88.95    8.65
   0 -10   4   71.79    6.38
   0 -10  -5  350.19   23.14
   0  10  -5  347.76   23.25
   0  10  -5  355.31   24.42
   0  10   5  368.77   24.36
   0  10   5  335.17   24.82
   0 -10   5  355.10   24.81
   0  10   5  335.33   24.90
   0  10  -5  329.85   24.86
   0  10  -5  370.49   24.93
   0  10   5  321.06   24.45
   0  10  -5  353.76   23.67
   0  10  -5  317.51   24.66
   0 -10  -5  331.58   24.25
   0 -10   5  346.65   24.58
   0 -10  -5  335.90   23.11
   0  10  -5  341.98   23.21
   0 -10   5  359.81   23.54
   0 -10  -5  347.34   25.03
   0 -10  -5  316.76   24.17
   0 -10  -5  380.68   25.30
   0 -10   5  330.10   22.95
   0  10   5  348.07   23.81
   0 -10  -5  317.95   23.30
   0  10  -5  325.39   24.47
   0 -10  -5  338.00   24.61
   0 -10   5  313.34   23.81
   0  10  -5  337.49   23.49
   0 -10   5  359.16   25.13
   0 -10  -5  345.46   24.87
   0 -10  -5  351.40   24.96
   0  10   5  340.10   24.55
   0  10  -6    5.09    3.85
   0  10  -6    5.66    4.96
   0  10   6    6.80    4.73
   0 -10  -6    2.14    3.69
   0 -10  -6    3.85    3.53
   0  10   6    7.85    6.02
   0 -10   6    8.11    5.41
   0  10  -6    1.56    5.56
   0  10  -6   -0.79    5.37
   0 -10   6    6.33    5.62
   0 -10   6    2.22    5.28
   0  10   6    6.34    5.45
   0  10  -6    9.45    5.97
   0 -10  -6   -3.13    5.17
   0  10  -6    3.88    3.96
   0  10   6    2.87    5.40
   0 -10   6    2.69    5.22
   0  10  -6    4.62    3.78
   0 -10   6    5.12    3.16
   0 -10  -6   -3.90    5.96
   0 -10  -6    3.22    5.90
   0 -10  -6    2.83    5.20
   0 -10   6    3.20    3.93
   0  10   6    2.15    4.55
   0 -10  -6    4.24    5.09
   0 -10  -6    8.93    6.18
   0  10  -6    1.50    4.99
   0 -10  -6    5.63    6.31
   0  10   6   10.08    5.90
   0 -10   6    7.95    5.44
   0  10   7  337.26   24.25
   0  10  -7  345.70   24.96
   0  10  -7  335.18   23.91
   0 -10  -7  343.68   23.81
   0 -10   7  355.85   25.28
   0 -10   7  341.45   25.26
   0  10   7  341.39   25.33
   0 -10   7  357.99   25.06
   0  10   7  333.61   25.24
   0  10   7  339.69   24.99
   0 -10  -7  341.80   24.32
   0  10  -7  361.20   25.40
   0 -10   7  349.48   24.59
   0  10  -7  347.98   24.37
   0 -10  -7  347.27   25.22
   0  10  -7  318.67   23.83
   0 -10  -7  359.76   25.20
   0 -10  -7  371.64   23.91
   0 -10  -7  341.86   24.75
   0  10  -7  342.62   25.11
   0 -10  -7  340.15   25.53
   0  10   7  329.40   24.03
   0 -10   7  338.83   23.74
   0 -10  -7  312.26   25.22
   0  10   7  335.99   24.76
   0 -10   7  305.16   24.97
   0 -10  -7  345.39   25.48
   0  10  -8    2.47    4.46
   0 -10  -8    6.41    4.42
   0  10   8    5.75    4.77
   0  10  -8   -3.40    5.72
   0 -10  -8   -0.58    4.44
   0  10   8   11.56    6.43
   0 -10   8   15.93    6.00
   0 -10   8    4.72    5.62
   0 -10   8    5.43    5.85
   0  10   8   -1.76    6.19
   0  10  -8   -0.89    5.74
   0 -10  -8    6.84    5.24
   0 -10   8    4.09    4.84
   0  10  -8    8.59    5.04
   0  10   8   11.27    6.00
   0 -10  -8    0.93    6.97
   0 -10  -8    6.02    6.06
   0  10  -8    6.16    4.56
   0 -10  -8    6.71    6.46
   0  10   8    7.29    4.74
   0 -10  -8   -4.36    5.24
   0  10  -8    8.68    5.85
   0 -10  -8    0.92    6.36
   0  10   8   12.66    6.31
   0 -10   8    3.51    5.85
   0 -10  -8    7.43    6.36
   0 -10  -9  192.76   16.87
   0  10  -9  225.18   18.14
   0  10  -9  240.04   17.33
   0  10   9  231.99   17.14
   0 -10   9  211.28   18.30
   0 -10   9  214.14   18.19
   0 -10   9  240.20   18.04
   0  10   9  208.36   18.29
   0  10   9  204.92   18.22
   0  10  -9  231.58   17.67
   0  10   9  235.42   18.14
   0 -10   9  221.48   17.27
   0  10  -9  242.48   18.53
   0 -10  -9  215.82   18.13
   0  10  -9  230.54   17.26
   0 -10  -9  238.83   18.83
   0 -10  -9  203.88   16.95
   0 -10  -9  199.37   18.40
   0  10  -9  232.84   18.37
   0 -10  -9  234.74   17.61
   0 -10  -9  224.83   18.75
   0 -10   9  222.34   18.32
   0 -10  -9  203.74   18.46
   0  10   9  231.52   18.02
   0  10 -10  104.47   10.83
   0  10 -10  109.73   11.90
   0 -10 -10  105.57   10.97
   0 -10  10  113.82   11.67
   0 -10  10  107.65   12.03
   0  10  10  106.39   11.85
   0 -10  10  106.91   12.04
   0  10  10   94.37   11.74
   0  10 -10  129.61   12.46
   0 -10  10  131.30   12.63
   0  10  10   98.35   11.68
   0  10 -10   98.01   11.26
   0 -10 -10  130.34   12.46
   0  10 -10  121.41   11.31
   0 -10 -10  133.68   12.90
   0 -10 -10  114.38   12.80
   0 -10 -10  108.50   10.85
   0  10 -10  148.50   12.79
   0 -10 -10  114.15   12.65
   0 -10 -10  121.80   13.00
   0  10  10  128.86   11.66
   0 -10  10  131.22   12.15
   0  10 -11  203.81   17.41
   0  10 -11  233.15   18.88
   0 -10 -11  183.41   17.28
   0 -10  11  225.24   18.52
   0  10  11  196.21   18.32
   0 -10  11  206.97   17.83
   0  10  11  244.85   18.74
   0 -10  11  205.17   18.47
   0  10 -11  198.64   17.93
   0  10  11  257.99   18.79
   0 -10  11  249.91   19.05
   0 -10 -11  211.51   17.49
   0  10 -11  223.93   17.62
   0 -10 -11  224.91   19.20
   0 -10 -11  228.61   18.40
   0  10 -11  184.15   18.13
   0 -10 -11  224.11   19.19
   0  10  11  226.30   18.00
   0 -10  11  223.13   18.60
   0 -10 -11  227.30   19.12
   0 -10 -11  237.46   19.32
   0  10 -12    1.90    5.88
   0  10 -12    3.46    7.27
   0 -10 -12   10.92    6.26
   0 -10  12    1.14    7.35
   0  10  12    4.48    7.23
   0 -10  12   12.33    7.55
   0  10  12    4.53    7.26
   0  10 -12   12.66    7.29
   0 -10  12   12.75    7.68
   0  10  12   -1.03    6.87
   0 -10 -12   -9.52    8.53
   0  10 -12    0.95    6.28
   0 -10 -12    4.55    6.00
   0 -10 -12    1.18    7.90
   0  10 -12    1.13    7.10
   0 -10 -12   14.61    8.65
   0  10  12    1.94    6.45
   0 -10  12    6.46    7.07
   0 -10 -12    7.14    8.26
   0  10 -13  140.28   14.94
   0  10 -13  118.82   13.30
   0  10  13  118.90   14.29
   0  10  13  155.68   15.02
   0 -10  13  143.68   14.53
   0 -10  13   99.34   14.13
   0  10  13  141.29   14.12
   0 -10  13  121.57   14.23
   0  10 -13  162.29   14.67
   0 -10 -13  171.35   15.83
   0 -10 -13  128.03   15.21
   0  10 -13  142.28   13.86
   0  10 -13  155.05   14.67
   0 -10 -13  134.88   14.68
   0  10  13  153.27   14.30
   0 -10 -13  140.46   15.39
   0 -10  13  136.98   14.21
   0  10 -14   18.33    8.66
   0  10 -14   21.26    7.95
   0 -10  14   12.81    8.21
   0 -10  14   27.63    9.07
   0  10  14   12.57    8.50
   0  10  14   20.33    8.80
   0  10  14   27.84    8.28
   0  10 -14   13.54    8.06
   0 -10  14   22.10    9.09
   0 -10 -14    6.77    8.66
   0  10 -14   25.69    7.72
   0  10 -14   21.62    8.55
   0 -10 -14   22.01    8.95
   0 -10  14   23.75    8.88
   0 -10 -14   23.77    9.65
   0  10  14    4.29    7.28
   0 -10 -14   10.55    8.82
   0  10 -15  165.06   16.73
   0  10 -15  142.18   15.36
   0  10  15  143.33   16.41
   0 -10  15  156.45   16.28
   0  10  15  151.53   16.27
   0 -10  15  128.52   15.94
   0 -10  15  137.25   16.03
   0  10  15  165.52   15.96
   0  10 -15  177.89   16.66
   0 -10 -15  189.72   17.59
   0  10 -15  174.44   16.26
   0 -10 -15  172.48   16.82
   0 -10  15  130.63   15.80
   0  10 -15  137.00   15.74
   0 -10  15  174.04   16.52
   0 -10 -15  177.06   17.35
   0 -10 -15  168.38   17.22
   0  10 -16   29.28    9.59
   0  10  16   24.01    9.45
   0 -10  16   12.82    8.76
   0  10  16   18.17    9.35
   0 -10  16   16.75    8.85
   0  10  16   20.68    9.10
   0  10 -16   29.50    9.21
   0 -10  16   24.57    9.52
   0 -10 -16   16.71    9.67
   0 -10  16   21.70    9.37
   0 -10 -16   14.42    8.88
   0 -10 -16   24.56   10.38
   0 -10  16   29.85    8.65
   0 -10 -16    4.33    9.75
   0  10 -17   40.02   10.45
   0 -10  17   50.83   11.32
   0  10  17   41.51   10.91
   0 -10  17   57.15   11.10
   0  10  17   29.34   10.04
   0  10  17   35.29    9.78
   0 -10  17   37.94   10.61
   0  10 -17   35.79   10.39
   0 -10 -17   51.24   12.33
   0 -10  17   53.14   11.58
   0 -10  17   21.60    9.15
   0 -10 -17   28.46   10.87
   0 -10 -17   45.05   11.32
   0  10 -18    8.06   10.31
   0  10  18   31.05   10.63
   0 -10  18   21.90   10.17
   0  10  18    9.22    9.54
   0 -10  18    9.21    9.59
   0 -10  18    1.59    9.31
   0  10  18   21.31    9.35
   0  10 -18   -1.57    9.23
   0 -10 -18    5.04    9.98
   0 -10  18   20.61   10.59
   0 -10 -18   10.89   10.60
   0 -10 -18    7.75   10.13
   0  10 -19    5.04    9.96
   0 -10  19    1.63    9.28
   0 -10  19    9.60   10.09
   0  10  19   16.02   10.10
   0  10  19   -3.24    9.59
   0  10 -19    6.61    9.40
   0 -10  19   -1.65    9.81
   0 -10 -19  -14.01   10.79
   0 -10  19   -1.65    9.39
   0 -10 -19    3.20    9.54
   0 -10 -19   -4.81    9.45
   0 -10  20    1.66    9.65
   0  10  20   13.30   10.42
   0  10  20   -5.04   10.03
   0 -10  20  -16.94   10.62
   0  10 -20   -5.18    9.76
   0 -10  20    1.72    9.97
   0 -10 -20   -3.64   10.86
   0 -10  20    3.42    9.59
   0  10 -20   -5.23    9.84
   0  11   0    3.43    5.67
   0  11   0   -3.11    3.46
   0  11   0    0.72    5.20
   0 -11   0   -0.71    5.65
   0  11   0   -3.64    5.44
   0 -11   0    2.13    5.77
   0  11   0    7.49    5.16
   0 -11   0   -3.66    4.71
   0  11   0    3.16    3.82
   0 -11   0    3.33    5.27
   0 -11   0    1.81    3.31
   0 -11   0    0.96    3.95
   0 -11   0    1.39    5.54
   0  11   0    5.08    4.59
   0 -11   0    1.56    4.52
   0  11   0    2.25    3.60
   0 -11   0    2.92    5.00
   0  11   0   -0.49    3.95
   0  11   0    1.42    5.22
   0  11   1   26.00    4.09
   0 -11   1   16.16    4.05
   0  11   1   38.61    6.64
   0  11  -1   24.03    4.61
   0  11   1   36.93    6.68
   0 -11   1   29.46    6.19
   0  11  -1   23.37    6.04
   0  11   1   18.30    6.30
   0  11  -1   22.40    6.18
   0 -11   1   21.42    6.02
   0 -11  -1   23.29    5.81
   0  11   1   23.74    5.74
   0  11  -1   22.12    6.02
   0 -11   1   15.69    4.64
   0  11  -1   24.39    4.41
   0 -11  -1   21.16    5.26
   0  11   1   20.33    4.76
   0 -11   1   24.98    3.55
   0 -11  -1   28.53    4.59
   0 -11  -1   23.67    6.12
   0 -11   1   25.50    6.08
   0 -11  -1   22.71    5.98
   0  11  -1   23.56    5.62
   0 -11   1   23.89    5.05
   0 -11  -1   25.71    4.84
   0 -11   1   25.20    6.49
   0  11   1   24.61    5.30
   0  11  -1   26.62    6.44
   0  11  -1   20.78    4.75
   0  11   1   20.73    4.78
   0  11  -1   17.14    4.20
   0 -11   1   25.54    4.74
   0 -11  -1   12.53    5.48
   0  11   1   26.84    6.09
   0 -11   1   37.88    5.40
   0 -11  -1   31.39    5.98
   0  11   2  127.40   10.29
   0  11  -2  146.23   11.29
   0  11   2  119.06   11.94
   0 -11   2  139.26   10.76
   0 -11   2  137.64   12.62
   0  11   2  138.29   12.42
   0  11  -2  146.20   12.79
   0  11   2  147.12   12.72
   0  11  -2  140.09   12.51
   0  11  -2  139.05   12.40
   0 -11  -2  148.17   12.54
   0  11   2  129.94   12.12
   0 -11   2  145.15   12.71
   0 -11   2  134.38   11.83
   0 -11  -2  143.09   12.82
   0 -11   2  144.46   10.23
   0 -11  -2  144.84   11.30
   0 -11   2  142.65   12.41
   0 -11  -2  159.86   11.46
   0 -11   2  135.54   11.22
   0 -11  -2  106.45   11.90
   0  11   2  133.40   11.52
   0  11  -2  150.86   12.20
   0 -11  -2  139.70   12.69
   0  11  -2  152.28   11.06
   0  11   2  135.60   12.30
   0  11  -2  142.55   12.68
   0 -11  -2  129.42   11.98
   0 -11   2  151.29   10.92
   0 -11   2  154.38   10.94
   0 -11  -2  142.99   12.22
   0 -11   3  130.65   10.20
   0  11  -3  118.01   10.63
   0  11   3  144.21   11.64
   0  11  -3  119.23   11.65
   0  11   3  120.91   11.59
   0  11  -3  116.35   11.60
   0  11   3  140.91   11.99
   0 -11   3  127.94   11.85
   0 -11   3  135.37   11.87
   0  11   3  141.97   11.66
   0  11  -3  112.28   11.43
   0 -11  -3  134.44   11.52
   0 -11  -3  127.75   11.44
   0  11   3  130.21   10.17
   0 -11  -3  112.28   10.53
   0 -11   3  130.21   10.77
   0 -11  -3  130.07   12.13
   0  11  -3  115.46   10.25
   0  11   3  123.31   10.61
   0  11  -3  127.68   11.08
   0 -11   3  118.47   11.24
   0 -11  -3  138.46   10.36
   0 -11  -3  129.83   11.86
   0 -11  -3  127.66   11.85
   0 -11   3  119.46   10.01
   0  11  -3  117.03   11.71
   0 -11   3  134.13    9.84
   0  11   3  129.40   11.67
   0 -11  -3  119.23   11.29
   0 -11   3  122.36    9.70
   0  11   4   42.96    6.98
   0  11  -4   45.22    6.65
   0  11   4   33.76    7.29
   0 -11   4   46.75    7.37
   0  11  -4   50.95    7.64
   0  11  -4   48.11    7.56
   0  11   4   67.69    8.13
   0 -11  -4   52.34    7.41
   0  11  -4   52.98    5.48
   0 -11   4   56.97    7.66
   0  11   4   65.03    7.74
   0  11  -4   58.12    7.63
   0 -11   4   52.07    5.04
   0 -11  -4   57.45    8.00
   0 -11  -4   52.05    7.00
   0 -11  -4   38.32    7.30
   0 -11   4   48.85    6.28
   0  11  -4   60.32    7.43
   0 -11   4   43.81    6.79
   0 -11  -4   53.12    8.01
   0 -11  -4   47.30    7.62
   0  11   4   55.80    6.74
   0 -11  -4   48.50    7.59
   0 -11   4   41.46    7.52
   0 -11   4   53.04    5.36
   0  11   4   53.54    7.39
   0  11  -5  214.27   16.89
   0  11   5  231.30   17.10
   0  11  -5  230.91   17.56
   0  11   5  233.80   17.83
   0  11   5  204.37   17.45
   0 -11   5  220.77   17.46
   0  11  -5  215.21   17.51
   0  11   5  209.83   17.34
   0 -11  -5  225.46   17.05
   0  11  -5  240.95   17.67
   0 -11   5  222.31   17.35
   0  11  -5  205.23   15.85
   0 -11  -5  193.64   16.78
   0 -11  -5  203.53   17.48
   0 -11   5  237.85   16.14
   0  11   5  216.72   16.40
   0 -11  -5  209.17   17.57
   0  11  -5  206.79   17.14
   0 -11   5  221.28   16.72
   0 -11  -5  210.06   17.25
   0  11   5  222.44   17.31
   0 -11   5  237.41   17.78
   0 -11  -5  202.50   17.40
   0 -11  -5  231.64   17.68
   0  11   6  319.49   21.67
   0  11  -6  275.14   21.55
   0  11  -6  291.30   22.22
   0  11  -6  297.14   22.22
   0 -11   6  282.84   22.15
   0  11   6  323.53   22.66
   0 -11   6  319.49   22.31
   0 -11   6  302.07   22.35
   0  11   6  281.37   22.31
   0  11  -6  322.51   22.40
   0 -11   6  298.68   21.83
   0  11   6  283.08   21.85
   0 -11  -6  298.90   21.57
   0  11  -6  283.90   20.88
   0 -11   6  285.27   20.43
   0 -11  -6  274.62   21.75
   0 -11  -6  241.76   21.93
   0  11   6  306.21   21.17
   0  11  -6  278.75   21.87
   0 -11  -6  290.16   22.45
   0 -11  -6  267.84   21.82
   0 -11   6  292.23   21.00
   0 -11  -6  308.74   22.44
   0 -11   6  313.24   22.45
   0 -11  -6  278.59   22.38
   0  11   6  294.76   21.95
   0  11  -7  278.01   20.40
   0  11   7  279.61   19.80
   0  11   7  275.71   20.72
   0 -11   7  257.04   20.25
   0  11   7  267.76   20.63
   0 -11   7  244.64   20.38
   0 -11   7  252.49   20.56
   0  11  -7  213.48   19.09
   0  11   7  275.78   20.47
   0 -11  -7  277.92   19.84
   0  11  -7  286.55   20.83
   0 -11   7  288.68   20.17
   0 -11  -7  245.83   20.61
   0 -11  -7  243.73   20.17
   0 -11  -7  252.91   20.70
   0 -11  -7  284.95   20.37
   0 -11   7  276.96   19.12
   0  11   7  255.92   19.11
   0  11  -7  244.97   20.34
   0 -11  -7  253.28   20.74
   0 -11  -7  267.64   20.87
   0  11   7  267.43   20.15
   0 -11   7  274.81   20.80
   0  11  -8    8.85    5.95
   0  11   8   16.01    5.82
   0  11   8   16.86    7.11
   0 -11   8   11.94    6.16
   0 -11   8    6.60    6.14
   0 -11   8    5.79    6.35
   0  11   8    7.57    6.65
   0  11  -8    3.63    5.08
   0  11   8    9.40    6.41
   0 -11   8   18.75    5.77
   0  11  -8   10.43    6.75
   0 -11  -8   14.45    5.42
   0 -11  -8    0.98    6.94
   0 -11  -8    8.03    6.36
   0 -11  -8   -0.91    6.50
   0  11  -8    9.16    5.90
   0 -11  -8   -2.39    5.73
   0 -11  -8    8.78    7.20
   0 -11  -8    9.82    7.51
   0 -11   8   11.27    6.28
   0  11   8    6.77    6.14
   0  11  -9  194.69   17.29
   0  11   9  205.57   16.34
   0 -11   9  249.45   17.66
   0  11   9  237.90   18.11
   0 -11   9  197.95   17.71
   0 -11   9  228.85   18.01
   0  11   9  215.59   17.74
   0  11  -9  215.01   16.86
   0  11  -9  187.83   17.58
   0 -11   9  207.53   16.63
   0  11   9  200.40   17.25
   0 -11  -9  201.25   18.47
   0 -11  -9  213.53   17.77
   0 -11  -9  202.10   17.75
   0 -11  -9  215.98   18.24
   0  11  -9  181.97   17.12
   0 -11  -9  183.32   16.58
   0 -11  -9  202.06   18.32
   0  11   9  215.84   17.17
   0 -11   9  209.22   17.76
   0  11 -10  116.79   12.86
   0  11  10  131.71   12.90
   0 -11  10  131.28   13.24
   0 -11  10  125.99   12.43
   0  11  10  157.42   13.66
   0 -11  10  139.51   13.25
   0  11 -10  111.59   11.88
   0  11 -10  118.10   13.06
   0  11  10  130.72   12.94
   0 -11 -10  106.80   12.37
   0 -11 -10  123.09   13.36
   0 -11 -10  127.90   13.58
   0 -11 -10  139.34   13.96
   0  11 -10  103.23   12.54
   0  11  10  132.35   12.56
   0 -11  10  133.81   13.09
   0 -11 -10  114.54   13.63
   0  11 -11   69.98   10.09
   0 -11  11   66.82   10.22
   0  11  11   75.08   10.43
   0 -11  11   72.05    9.64
   0  11  11   53.57    9.60
   0 -11  11   72.06   10.38
   0  11 -11   73.25   10.04
   0  11 -11   81.14    9.71
   0 -11  11   53.67    9.66
   0  11  11   62.62    9.39
   0 -11 -11   78.24   11.28
   0 -11 -11   59.31    9.76
   0 -11 -11   63.66   10.57
   0 -11 -11   69.14   10.74
   0  11 -11   63.21   10.08
   0 -11  11   62.56    9.79
   0 -11 -11   68.35   11.10
   0  11  11   66.00    9.43
   0  11 -12   22.59    7.80
   0 -11  12    8.36    7.75
   0 -11  12   11.70    7.51
   0  11  12    1.18    7.26
   0  11  12   26.83    8.32
   0  11 -12   18.10    7.32
   0 -11  12    6.04    7.66
   0  11  12   21.36    7.49
   0 -11 -12   14.14    8.14
   0 -11 -12   26.13    9.64
   0 -11 -12    8.51    8.75
   0  11 -12    7.06    7.02
   0 -11 -12   28.44    8.57
   0 -11  12   12.43    7.54
   0  11  12   10.16    7.35
   0 -11 -12   -1.24    8.33
   0  11 -13   36.73    9.07
   0 -11  13   11.33    8.30
   0  11  13   14.94    8.17
   0  11  13   30.80    8.59
   0 -11  13   18.50    7.60
   0  11 -13   21.88    7.77
   0 -11  13   19.13    8.45
   0  11  13    9.04    7.51
   0 -11 -13   15.59    8.42
   0 -11 -13   17.03    9.25
   0 -11 -13   19.76    9.16
   0  11 -13   26.15    8.64
   0  11  13   19.13    7.91
   0 -11 -13    1.31    9.03
   0 -11  13   30.75    8.48
   0  11 -14   24.22    9.29
   0  11  14   12.98    8.44
   0  11  14   10.50    8.24
   0 -11  14    9.28    8.51
   0 -11  14   15.59    8.44
   0  11 -14   17.34    8.14
   0 -11  14   13.44    8.54
   0  11  14    9.54    7.67
   0 -11 -14   15.22    9.08
   0 -11 -14   14.13    8.48
   0  11 -14   13.15    8.50
   0 -11 -14   13.74    9.21
   0 -11 -14   21.96    9.34
   0  11  14   32.24    8.41
   0 -11  14   18.55    8.55
   0  11 -15  106.66   13.46
   0  11  15   68.31   13.16
   0  11  15  131.14   14.13
   0 -11  15  153.32   15.01
   0 -11  15  106.54   13.65
   0  11 -15   86.20   12.91
   0  11  15  119.19   13.80
   0 -11  15  116.00   13.95
   0 -11 -15  111.47   14.48
   0 -11 -15   95.76   13.92
   0  11 -15  114.83   14.03
   0 -11  15  106.22   13.99
   0 -11  15  134.14   13.90
   0 -11 -15   93.16   14.02
   0 -11 -15   79.03   13.57
   0  11 -16   -3.00    8.53
   0  11  16   11.47    9.04
   0 -11  16   -4.30    9.40
   0  11  16    1.45    9.45
   0 -11  16   -5.85    9.16
   0 -11  16    4.46    8.75
   0  11 -16   -7.06    9.11
   0  11  16    1.32    8.26
   0 -11 -16   -1.55    9.36
   0 -11 -16   -2.74    9.05
   0 -11  16    1.49    8.28
   0  11 -16   -4.35    8.37
   0 -11 -16   -5.98    9.70
   0 -11 -16   -5.99   10.14
   0 -11  16    5.37    9.04
   0  11 -17  147.92   17.11
   0 -11  17  139.27   16.40
   0  11  17  148.58   16.73
   0 -11  17  116.96   16.05
   0  11  17  159.23   17.19
   0  11 -17  181.02   17.27
   0  11  17  157.25   16.40
   0 -11  17  166.38   17.59
   0 -11 -17  188.97   18.58
   0 -11  17  164.92   17.53
   0 -11 -17  129.01   17.23
   0 -11  17  153.08   16.58
   0 -11 -17  128.63   17.07
   0  11 -18   13.16   10.60
   0 -11  18    4.70    9.45
   0 -11  18   12.78   10.06
   0  11  18   23.73   10.64
   0  11  18   20.36    9.92
   0  11 -18   31.55   10.22
   0 -11  18   22.71   10.22
   0 -11 -18    1.71   10.92
   0 -11  18   19.48    9.55
   0 -11 -18    9.62   10.33
   0 -11 -18   12.86   11.14
   0  11 -19   54.75   12.12
   0 -11  19   40.68   10.95
   0 -11  19   44.80   11.82
   0  11  19   37.43   10.78
   0  11  19   39.46   11.45
   0 -11  19   25.27   10.35
   0  11 -19   43.04   11.19
   0 -11 -19   24.90   12.04
   0 -11  19   30.35   10.91
   0 -11 -19   29.67   11.20
   0 -11 -19   71.16   13.35
   0  11 -20   -7.09   11.04
   0 -11  20   -6.87   10.25
   0 -11  20    1.68    9.52
   0  11  20    8.43   10.57
   0  11  20    5.11   10.55
   0  11 -20    3.46    9.54
   0 -11  20    6.98   10.20
   0 -11 -20  -14.74   11.00
   0 -11  20    1.74    9.77
   0 -11 -20    3.37    9.94
   0 -11 -20   -1.70   10.75
   0  12   0    5.47    3.59
   0  12   0    3.96    5.60
   0 -12   0   10.89    5.71
   0  12   0    5.60    5.56
   0 -12   0    7.02    5.60
   0  12   0    2.24    5.58
   0 -12   0    1.57    3.27
   0  12   0    4.38    4.06
   0 -12   0    5.13    5.55
   0 -12   0    5.70    4.90
   0  12   0    5.55    4.99
   0 -12   0   -0.77    5.59
   0 -12   0    2.84    4.85
   0  12   0   11.13    3.99
   0 -12   0    4.47    5.12
   0  12   0    6.25    5.60
   0  12   1 1601.26  104.35
   0  12  -1 1605.94  103.30
   0 -12  -1 1667.49  104.60
   0  12   1 1597.87  104.62
   0  12   1 1639.57  104.74
   0  12  -1 1632.64  104.62
   0 -12   1 1603.88  104.58
   0  12  -1 1661.46  104.68
   0  12  -1 1679.66  104.61
   0  12   1 1632.01  104.44
   0 -12   1 1677.80  104.68
   0 -12  -1 1585.13  104.48
   0 -12  -1 1610.95  103.18
   0 -12  -1 1484.10  104.27
   0 -12   1 1587.92  104.21
   0 -12   1 1599.81  104.41
   0 -12  -1 1528.30  104.43
   0 -12   1 1555.00  103.74
   0  12   1 1639.75  103.86
   0 -12  -1 1541.46  104.05
   0  12  -1 1582.91  103.87
   0 -12  -1 1599.21  103.88
   0 -12  -1 1538.13  103.76
   0 -12   1 1565.86  103.44
   0  12  -1 1661.65  104.77
   0 -12   1 1621.51  103.48
   0  12   1 1643.67  104.59
   0  12   2    6.66    5.23
   0  12  -2    3.67    3.86
   0  12   2   -3.26    6.09
   0  12  -2    3.25    5.51
   0 -12   2   -4.82    5.78
   0  12   2    8.06    5.65
   0  12  -2   11.26    6.21
   0 -12  -2   -0.77    6.06
   0  12   2    3.74    5.94
   0  12  -2    0.78    5.75
   0 -12   2   -2.37    5.40
   0 -12   2   -2.86    4.51
   0 -12  -2    4.05    5.41
   0 -12   2    0.67    5.27
   0 -12  -2   -0.79    6.22
   0 -12  -2    3.00    4.26
   0 -12   2   -1.47    5.52
   0 -12  -2    1.59    6.13
   0 -12  -2    4.39    5.76
   0  12   2   -1.18    4.83
   0  12  -2   -0.67    4.78
   0  12  -2    4.03    6.00
   0 -12   2    0.95    3.94
   0  12   2    3.12    5.40
   0 -12   2    8.85    4.05
   0 -12  -2   13.44    5.62
   0  12  -3  904.53   60.71
   0  12   3  932.29   61.43
   0  12  -3  962.37   61.85
   0  12   3  964.76   61.83
   0 -12   3  879.26   61.60
   0  12  -3  959.53   61.87
   0  12   3  983.31   62.05
   0  12  -3  873.64   61.48
   0 -12  -3  940.55   61.63
   0 -12   3  921.15   61.58
   0  12   3  899.51   61.43
   0 -12  -3  888.72   60.64
   0 -12  -3  916.22   61.73
   0 -12   3  925.14   60.97
   0 -12  -3  910.91   61.63
   0 -12  -3  836.24   61.36
   0 -12   3  966.94   60.47
   0  12  -3  908.01   61.20
   0 -12   3  894.05   61.24
   0  12   3  978.73   60.86
   0  12   3  924.94   61.63
   0  12  -3  996.45   61.99
   0 -12   3  938.29   60.13
   0 -12  -3  887.91   61.30
   0 -12   3  939.62   60.10
   0 -12  -3  861.14   61.18
   0  12  -4  142.07   12.25
   0  12   4  136.31   12.47
   0  12  -4  142.68   13.03
   0  12   4  128.06   12.97
   0  12  -4  131.35   12.95
   0  12   4  131.97   13.11
   0 -12   4  156.41   13.50
   0  12  -4  156.63   13.24
   0  12   4  146.77   12.93
   0 -12  -4  132.83   12.85
   0 -12   4  149.63   13.40
   0 -12  -4  147.27   12.41
   0 -12  -4  134.27   13.09
   0 -12   4  131.23   11.85
   0 -12  -4  153.68   13.01
   0 -12   4  131.99   11.09
   0 -12   4  169.36   12.86
   0  12  -4  140.87   12.60
   0 -12  -4  144.56   12.96
   0  12   4  144.44   11.96
   0 -12  -4  167.43   13.56
   0 -12  -4  149.32   13.22
   0  12   4  142.43   12.79
   0 -12   4  162.27   13.66
   0  12   5  238.49   19.91
   0  12  -5  266.66   19.98
   0  12   5  286.37   21.09
   0 -12   5  275.36   20.72
   0  12  -5  279.46   21.00
   0  12  -5  276.81   20.84
   0  12   5  256.55   20.82
   0  12  -5  242.39   20.49
   0 -12   5  265.27   20.58
   0 -12  -5  273.97   20.47
   0  12   5  269.10   20.58
   0 -12   5  273.67   19.41
   0 -12  -5  271.93   20.98
   0 -12  -5  273.90   20.11
   0 -12  -5  269.11   20.95
   0  12   5  285.25   19.64
   0 -12  -5  273.77   20.78
   0 -12   5  238.91   19.73
   0  12  -5  284.88   20.64
   0 -12   5  270.65   20.93
   0  12   5  269.41   20.62
   0 -12  -5  270.49   20.84
   0 -12  -5  252.03   20.77
   0  12  -6  183.08   15.70
   0  12   6  204.08   15.74
   0  12  -6  177.82   16.12
   0  12  -6  209.92   16.55
   0  12   6  202.31   16.70
   0  12   6  206.78   16.68
   0 -12   6  209.19   16.51
   0 -12   6  177.70   15.92
   0  12   6  186.09   15.99
   0  12  -6  214.19   16.79
   0 -12  -6  178.37   15.68
   0 -12  -6  210.01   16.84
   0 -12  -6  160.39   15.34
   0  12   6  193.79   15.00
   0 -12  -6  200.17   16.81
   0  12  -6  184.82   15.99
   0 -12   6  187.59   15.12
   0 -12  -6  205.92   16.32
   0 -12  -6  199.59   16.64
   0 -12  -6  188.27   16.71
   0  12   6  200.44   16.21
   0 -12   6  199.65   16.64
   0  12  -7  225.70   17.73
   0  12   7  198.98   17.08
   0 -12   7  217.04   17.93
   0  12   7  232.50   18.36
   0  12   7  208.36   18.19
   0 -12   7  240.82   18.63
   0 -12   7  207.22   18.16
   0 -12  -7  206.43   17.34
   0  12  -7  227.99   18.37
   0  12  -7  201.61   16.63
   0 -12   7  235.61   17.86
   0  12   7  244.15   18.20
   0 -12  -7  209.84   17.62
   0 -12  -7  202.71   18.31
   0 -12  -7  221.26   18.77
   0 -12   7  247.63   16.98
   0 -12  -7  217.08   17.98
   0  12  -7  217.56   17.96
   0 -12  -7  204.67   18.28
   0  12   7  210.43   17.95
   0 -12  -7  227.53   18.72
   0 -12   7  216.84   18.42
   0  12   8   12.83    5.63
   0  12  -8   32.22    7.52
   0  12   8   14.94    7.06
   0 -12   8   29.41    7.02
   0 -12   8   25.71    7.61
   0  12   8   32.19    7.54
   0 -12   8   16.06    6.53
   0  12  -8   18.09    7.09
   0 -12  -8   15.09    6.06
   0  12   8   17.22    6.36
   0  12  -8   19.04    5.43
   0 -12   8   22.11    6.74
   0 -12  -8   16.59    8.20
   0 -12  -8   18.46    7.16
   0 -12  -8   19.55    7.55
   0 -12  -8   31.25    7.15
   0 -12  -8   19.70    8.02
   0  12  -8   15.43    6.78
   0 -12  -8   22.76    8.48
   0 -12   8   23.07    7.17
   0  12   8   23.46    6.93
   0  12   9  151.86   13.17
   0  12  -9  116.42   13.42
   0  12   9  147.47   14.51
   0 -12   9  147.94   14.12
   0 -12   9  162.69   14.63
   0  12   9  148.99   14.63
   0 -12   9  157.93   14.58
   0 -12   9  160.78   13.46
   0  12  -9  145.23   14.22
   0  12  -9  141.17   13.14
   0  12   9  140.77   13.91
   0 -12  -9  172.44   14.83
   0 -12  -9  150.85   14.95
   0 -12  -9  153.98   14.57
   0 -12  -9  176.48   15.31
   0  12  -9  140.50   14.17
   0 -12  -9  154.12   13.89
   0  12   9  149.27   13.96
   0 -12   9  129.61   14.15
   0 -12  -9  152.84   14.98
   0  12 -10   49.20    8.62
   0  12  10   30.01    8.38
   0 -12  10   40.92    8.99
   0 -12  10   38.61    8.17
   0 -12  10   32.80    8.52
   0  12  10   32.99    8.50
   0  12 -10   33.52    8.59
   0  12 -10   37.80    7.33
   0  12  10   39.99    8.44
   0 -12 -10   39.69    9.46
   0 -12 -10   27.06    8.41
   0 -12 -10   24.78    8.29
   0 -12 -10   39.95    8.97
   0  12 -10   28.32    7.95
   0  12  10   55.66    8.52
   0 -12  10   34.87    8.81
   0 -12 -10   20.98    9.14
   0  12 -11   36.68    8.53
   0 -12  11   34.57    7.79
   0  12  11   19.87    8.36
   0 -12  11   25.55    8.04
   0 -12  11   26.10    8.40
   0  12  11   21.97    8.27
   0  12 -11   17.74    6.75
   0  12 -11   22.39    8.23
   0  12  11   36.85    8.37
   0 -12  11   16.71    8.09
   0 -12 -11   20.96    8.69
   0 -12 -11   28.59    8.44
   0 -12 -11   35.73    9.63
   0 -12 -11   35.85    9.45
   0  12 -11   26.56    8.22
   0 -12  11   23.87    8.35
   0 -12 -11   30.80    9.77
   0  12  11   30.56    7.81
   0  12 -12   -2.45    7.76
   0 -12  12   -4.98    7.67
   0  12  12    2.43    7.49
   0 -12  12   -8.54    8.05
   0  12  12    6.15    7.76
   0  12  12   -1.11    7.19
   0 -12  12    1.26    7.46
   0  12 -12    2.14    6.60
   0 -12 -12  -11.22    9.05
   0 -12 -12   -7.56    7.46
   0 -12 -12   -6.49    8.55
   0 -12 -12    4.99    8.81
   0  12 -12    1.22    7.79
   0  12  12   -1.06    7.04
   0 -12  12   -7.11    7.61
   0 -12 -12    2.59    9.25
   0  12 -13  100.26   12.56
   0 -12  13   65.43   11.80
   0 -12  13   58.91   11.30
   0  12  13   79.30   11.81
   0  12  13   80.15   11.88
   0 -12  13   71.42   11.59
   0  12 -13   75.32   10.81
   0  12  13  127.08   12.53
   0 -12 -13   98.37   12.65
   0 -12 -13   68.20   12.42
   0 -12 -13   86.96   12.65
   0  12 -13   65.78   10.88
   0 -12  13   80.33   11.55
   0 -12 -13  107.64   13.01
   0  12  13   85.23   10.89
   0  12 -14   -2.76    8.03
   0  12  14   -2.71    7.90
   0  12  14   14.77    8.68
   0 -12  14    9.60    8.86
   0 -12  14    2.69    7.99
   0  12 -14    3.73    8.09
   0  12  14    6.13    8.09
   0 -12  14   15.28    8.72
   0 -12 -14   16.94    9.32
   0 -12 -14   10.77    9.26
   0  12 -14    9.50    7.90
   0 -12  14    3.86    8.13
   0  12  14   13.82    7.73
   0 -12 -14   22.81    9.66
   0 -12 -14   -2.85    9.07
   0  12 -15   56.82   11.16
   0  12  15   32.36    9.97
   0 -12  15   36.61   10.02
   0 -12  15   38.78   10.34
   0  12  15   66.83   11.41
   0  12  15   26.98    9.10
   0  12 -15   49.29   10.51
   0 -12  15   69.95   12.01
   0 -12 -15   61.29   12.18
   0  12 -15   49.84   10.75
   0 -12 -15   25.03   10.52
   0 -12  15   46.82   10.43
   0 -12 -15   46.22   10.99
   0 -12 -15   83.21   12.52
   0  12 -16   -9.20   10.21
   0 -12  16   -6.01    9.36
   0  12  16  -10.42    8.94
   0  12  16   -2.94    8.61
   0 -12  16    4.42    9.44
   0  12  16    5.38    8.52
   0 -12  16    1.53    8.87
   0  12 -16    7.08    8.40
   0 -12 -16   -1.58    9.47
   0 -12  16    3.05    8.88
   0 -12 -16  -11.48    9.66
   0  12 -16   -4.47    8.71
   0 -12 -16    6.19   10.36
   0 -12 -16  -10.86   10.22
   0 -12  16    4.16    8.65
   0  12 -17   27.29   10.03
   0 -12  17   21.94    9.80
   0  12  17   17.09    9.77
   0  12  17   33.82   10.64
   0 -12  17   39.92   11.08
   0  12 -17   25.49    9.92
   0 -12  17   25.49   10.53
   0 -12 -17   19.87   10.64
   0 -12  17   33.49   10.98
   0 -12 -17    4.80   10.69
   0 -12 -17   -9.64   11.58
   0 -12  17   18.65    9.60
   0  12 -18   -1.67    9.39
   0  12  18    8.08    9.58
   0 -12  18   15.98    9.84
   0  12  18    1.60    9.66
   0 -12  18    1.63    9.41
   0  12 -18    4.74    8.86
   0 -12  18  -13.25    9.42
   0 -12 -18    5.19   10.45
   0 -12  18    9.96    9.90
   0 -12 -18   -1.65   10.61
   0 -12 -18   -1.66   10.71
   0  12 -19    5.22    9.98
   0  12  19    8.37    9.33
   0 -12  19    1.66    9.29
   0 -12  19   35.47   11.38
   0  12  19    3.31    9.83
   0  12 -19    1.66    9.89
   0 -12  19    8.59   10.13
   0 -12 -19   -1.80   10.40
   0 -12 -19    1.70   10.65
   0 -12 -19   -1.70   11.06
   0 -12  19   10.32   10.78
   0  12 -20    1.72    9.90
   0 -12 -20   12.20   11.86
   0 -12 -20   13.89   10.58
   0  13   0    7.77    6.40
   0  13   0   -4.36    5.87
   0 -13   0    3.40    5.72
   0  13   0   -0.81    5.42
   0 -13   0    1.70    5.68
   0 -13   0   -3.71    4.58
   0 -13   0    3.99    6.17
   0  13   0   -1.34    4.75
   0 -13   0   -2.51    6.12
   0  13   0    2.56    5.62
   0 -13   0    1.23    4.77
   0 -13   0   -0.70    5.24
   0  13   1   51.32    7.84
   0  13  -1   60.84    6.51
   0 -13  -1   52.13    7.91
   0  13  -1   40.70    7.74
   0  13  -1   39.38    8.16
   0  13   1   37.29    7.70
   0 -13   1   61.99    8.24
   0  13   1   46.47    8.13
   0 -13   1   50.51    8.38
   0 -13  -1   53.40    8.25
   0  13   1   45.39    7.45
   0  13  -1   53.62    7.94
   0 -13  -1   50.26    7.29
   0 -13   1   50.67    7.50
   0 -13   1   55.17    6.59
   0 -13  -1   51.46    8.32
   0 -13  -1   47.60    8.49
   0  13   1   37.67    6.75
   0  13  -1   50.69    6.90
   0 -13   1   50.83    7.74
   0 -13  -1   54.86    8.07
   0  13   1   29.69    7.45
   0 -13  -1   48.71    7.25
   0 -13   1   54.30    6.51
   0  13  -1   53.43    8.26
   0 -13   1   62.40    7.50
   0  13   2   63.83    8.19
   0  13  -2   53.03    6.41
   0 -13   2   56.85    8.15
   0  13   2   48.76    8.24
   0  13   2   40.36    7.75
   0  13  -2   54.92    8.41
   0  13  -2   40.27    7.83
   0 -13  -2   55.75    8.33
   0  13   2   56.19    8.04
   0  13  -2   53.04    8.04
   0 -13   2   60.32    8.57
   0 -13   2   61.87    7.70
   0 -13   2   52.19    6.32
   0 -13  -2   67.99    8.40
   0 -13  -2   47.82    7.54
   0 -13  -2   48.73    6.33
   0  13   2   57.32    7.15
   0 -13  -2   41.02    7.70
   0 -13   2   48.26    7.53
   0  13  -2   52.26    7.71
   0 -13  -2   42.36    7.92
   0  13   2   59.44    8.00
   0 -13   2   46.16    6.25
   0 -13  -2   62.81    7.67
   0 -13   2   45.48    6.85
   0  13  -2   56.96    8.38
   0  13  -3   82.22    8.51
   0  13   3   73.22    9.31
   0  13   3   87.58   10.12
   0 -13   3  104.16   10.57
   0  13  -3   87.34    9.97
   0  13  -3   90.17   10.15
   0  13   3   95.72   10.13
   0 -13  -3   79.06    9.57
   0  13  -3   77.87    9.73
   0  13   3   85.69    9.71
   0 -13   3   74.53    9.85
   0 -13  -3   91.90   10.15
   0 -13   3   93.78    9.17
   0 -13  -3   79.44    8.34
   0 -13  -3   92.11    9.68
   0 -13   3   90.63    9.54
   0  13  -3   72.48    9.05
   0 -13  -3  101.96   10.61
   0  13   3   75.85    8.56
   0 -13  -3   77.07    9.80
   0 -13  -3   87.17    9.53
   0  13   3   71.07    9.41
   0  13  -3   60.01    9.46
   0 -13   3   80.63    8.00
   0  13   4   11.25    5.99
   0  13  -4    3.40    4.68
   0  13  -4    6.46    6.00
   0 -13   4    7.26    6.30
   0  13   4   10.16    6.57
   0  13  -4    1.83    5.90
   0  13   4   -0.92    6.11
   0  13  -4   15.19    6.29
   0  13   4    2.52    5.91
   0 -13   4    0.87    6.45
   0 -13  -4   -0.84    6.20
   0 -13  -4   -1.85    7.20
   0 -13  -4    0.66    4.90
   0 -13   4    7.40    4.98
   0 -13  -4   13.43    6.86
   0  13  -4    2.42    5.26
   0 -13   4    1.54    5.63
   0 -13  -4    2.66    6.51
   0  13   4   14.56    5.12
   0 -13  -4    9.82    6.69
   0 -13  -4    5.02    5.73
   0 -13   4   -0.94    6.33
   0  13   4    1.74    5.97
   0  13  -5   25.35    5.99
   0  13   5   33.76    6.83
   0  13   5   26.65    7.53
   0  13  -5   43.72    7.74
   0  13  -5   16.00    6.94
   0  13   5   40.56    7.71
   0 -13   5   36.10    7.34
   0 -13   5   21.07    6.97
   0  13  -5   30.64    7.42
   0 -13  -5   36.71    6.84
   0  13   5   36.16    7.93
   0 -13  -5   36.88    7.58
   0 -13  -5   42.02    8.43
   0 -13   5   37.76    6.06
   0 -13  -5   22.61    6.24
   0 -13  -5   35.35    7.48
   0 -13  -5   31.91    8.12
   0 -13   5   39.11    6.85
   0  13  -5   33.21    7.09
   0 -13   5   23.20    7.24
   0 -13  -5   29.61    7.61
   0  13   5   25.64    6.99
   0  13   6   39.50    7.14
   0  13  -6   34.99    6.98
   0  13   6   42.37    8.35
   0  13   6   27.33    7.84
   0 -13   6   24.58    7.55
   0  13  -6   49.17    8.06
   0  13  -6   41.94    7.97
   0  13   6   34.66    7.66
   0 -13   6   24.70    7.30
   0 -13  -6   25.76    6.61
   0  13  -6   46.55    7.93
   0 -13  -6   25.65    8.19
   0 -13  -6   40.06    7.10
   0 -13  -6   37.50    8.16
   0  13  -6   34.29    7.32
   0 -13  -6   39.47    7.74
   0 -13   6   40.30    6.71
   0 -13  -6   35.68    8.44
   0  13   6   30.80    7.24
   0 -13   6   31.92    7.88
   0 -13  -6   42.19    8.74
   0  13  -7   25.64    7.22
   0  13   7   36.45    7.27
   0 -13   7   38.63    8.34
   0 -13   7   25.18    7.63
   0  13   7   27.65    7.72
   0 -13   7   51.21    8.41
   0  13   7   35.51    8.31
   0  13  -7   30.39    7.86
   0  13  -7   43.90    8.13
   0 -13  -7   52.93    7.55
   0  13  -7   38.54    7.75
   0  13   7   21.21    7.46
   0 -13   7   37.21    7.78
   0 -13  -7   30.68    8.03
   0 -13  -7   38.65    8.89
   0 -13  -7   49.19    9.11
   0  13  -7   48.77    8.22
   0 -13  -7   40.91    8.18
   0 -13  -7   43.83    8.62
   0 -13   7   53.66    8.65
   0 -13  -7   39.86    8.82
   0  13   7   42.87    8.08
   0  13  -8   48.74    8.32
   0  13   8   39.13    7.49
   0  13   8   36.33    8.78
   0 -13   8   42.66    8.67
   0 -13   8   42.43    8.14
   0  13   8   33.86    8.27
   0 -13   8   32.78    8.25
   0 -13  -8   36.15    6.82
   0  13  -8   38.30    8.34
   0 -13   8   50.63    7.90
   0  13   8   35.52    7.99
   0 -13  -8   39.09    8.25
   0 -13  -8   31.59    8.75
   0 -13  -8   44.00    8.97
   0 -13  -8   30.72    8.96
   0  13  -8   50.68    7.99
   0 -13  -8   39.42    8.43
   0 -13  -8   51.07    9.59
   0  13   8   32.67    8.21
   0 -13   8   38.47    8.72
   0  13   9   22.18    6.38
   0  13  -9   17.51    7.04
   0 -13   9   20.04    7.79
   0  13   9   20.99    8.22
   0 -13   9    7.97    7.38
   0  13   9   24.54    8.27
   0 -13   9   13.12    7.68
   0 -13   9   23.13    7.25
   0  13   9   20.03    7.44
   0  13  -9   24.57    7.74
   0 -13  -9   17.56    7.73
   0 -13  -9    6.92    8.22
   0 -13  -9    7.53    7.39
   0 -13  -9   23.01    9.01
   0  13  -9    4.30    6.85
   0 -13  -9   14.21    7.21
   0 -13  -9   16.14    8.54
   0 -13   9   -1.11    7.06
   0  13   9   27.85    7.48
   0  13 -10  209.90   17.97
   0 -13  10  189.69   17.56
   0 -13  10  234.42   18.81
   0  13  10  189.27   17.90
   0 -13  10  203.66   18.32
   0  13  10  210.47   18.31
   0  13 -10  194.67   18.10
   0  13  10  185.46   17.78
   0 -13 -10  195.29   19.03
   0 -13 -10  202.40   18.20
   0 -13 -10  208.56   18.61
   0 -13 -10  233.29   19.39
   0 -13 -10  204.61   17.52
   0  13 -10  215.93   18.32
   0 -13 -10  208.32   19.39
   0  13  10  184.27   17.35
   0 -13  10  224.50   18.61
   0  13 -11   16.54    8.30
   0 -13  11   15.83    8.63
   0  13  11   23.00    8.62
   0  13  11   19.57    7.56
   0 -13  11    7.46    7.50
   0 -13  11   16.84    7.88
   0  13  11   27.44    8.28
   0 -13  11    7.48    7.51
   0  13 -11   24.62    8.52
   0 -13 -11   14.68    8.09
   0 -13 -11   20.29    8.84
   0 -13 -11   18.00    9.51
   0  13 -11    4.80    7.29
   0 -13 -11   17.59    8.98
   0 -13 -11   15.42    9.47
   0  13  11   18.18    7.73
   0 -13  11   21.53    8.40
   0  13 -12   27.69    8.56
   0 -13  12   14.31    9.01
   0  13  12   17.76    8.88
   0 -13  12   17.82    8.48
   0  13  12    6.41    8.71
   0  13  12   14.94    7.80
   0 -13  12   31.42    9.29
   0 -13 -12   25.33    8.77
   0 -13 -12   25.67   10.05
   0 -13 -12   26.78    8.67
   0  13 -12   44.35    9.48
   0 -13 -12   34.01   10.25
   0  13  12   18.85    8.01
   0 -13  12   29.84    8.83
   0 -13 -12   29.69   10.04
   0  13 -13   41.42   10.07
   0 -13  13   61.18   10.83
   0 -13  13   38.61   10.04
   0  13  13   67.72   11.20
   0  13  13   53.68   10.67
   0  13 -13   52.35    9.33
   0 -13  13   68.67   11.40
   0  13  13   62.60   10.03
   0 -13 -13   42.11   11.13
   0 -13 -13   55.25   11.93
   0 -13 -13   42.14   11.07
   0  13 -13   76.02   11.28
   0 -13  13   42.62   10.42
   0 -13 -13   49.55   11.24
   0  13  13   52.98    9.41
   0  13 -14   -2.83    8.55
   0 -13  14    1.42    9.27
   0  13  14   -1.40    8.60
   0  13  14    6.94    8.92
   0 -13  14    2.78    9.23
   0  13  14   -2.52    8.22
   0 -13  14    1.44    8.59
   0  13 -14   11.24    8.24
   0 -13 -14    4.44    9.87
   0 -13 -14   14.40    9.94
   0  13 -14   14.00    8.63
   0 -13 -14   22.51   10.66
   0 -13  14   18.75    9.12
   0 -13 -14    4.43    9.70
   0  13 -15   62.55   11.59
   0 -13  15   56.64   11.59
   0  13  15   55.13   10.93
   0  13  15   49.86   11.03
   0 -13  15   63.67   11.57
   0  13 -15   44.04   10.15
   0  13  15   52.63   11.02
   0 -13  15   72.10   11.99
   0 -13 -15   76.11   12.40
   0  13 -15   63.01   11.55
   0 -13 -15   53.69   12.19
   0 -13  15   72.14   12.15
   0 -13 -15   33.95   11.78
   0 -13 -15   61.62   12.36
   0  13 -16   -9.39    9.40
   0  13  16    3.03    9.14
   0  13  16    3.06    9.13
   0 -13  16  -16.98    9.85
   0 -13  16  -12.10   10.34
   0  13 -16   -5.67    9.10
   0 -13  16    6.27    9.83
   0 -13 -16   12.81    9.62
   0 -13 -16    1.49    9.96
   0 -13  16    1.57    9.65
   0  13 -16    1.53    8.40
   0 -13 -16    6.39   10.19
   0 -13 -16   -3.20   11.06
   0 -13  16   -5.74    8.40
   0  13 -17   52.37   11.86
   0 -13  17   47.17   11.48
   0  13  17   52.45   11.50
   0 -13  17   67.41   12.49
   0  13  17   42.46   10.82
   0  13 -17   50.99   11.28
   0 -13  17   68.54   12.39
   0 -13 -17   31.91   12.15
   0 -13  17   53.89   11.52
   0 -13 -17   38.28   11.54
   0 -13  17   63.58   11.62
   0 -13 -17   57.77   12.57
   0 -13 -17   49.73   13.21
   0  13 -18   -5.11   10.04
   0 -13  18   11.64    9.80
   0  13  18   17.95   10.76
   0 -13  18    1.63    9.34
   0  13  18    4.95   10.10
   0  13 -18   20.52    9.96
   0 -13  18   18.62   10.30
   0 -13 -18    8.76   10.52
   0 -13  18    3.39    9.99
   0 -13 -18   -5.12   10.59
   0 -13 -18  -11.91   11.86
   0  13 -19   31.80   11.23
   0 -13  19   38.76   10.91
   0 -13  19   44.70   11.61
   0  13  19   28.96   10.97
   0  13  19   13.49   10.43
   0  13 -19   24.76   11.05
   0 -13  19   38.48   10.93
   0 -13 -19    9.10   10.82
   0 -13  19   43.82   11.83
   0 -13 -19   29.77   11.45
   0 -13 -19   29.64   11.95
   0  14   0  364.32   27.31
   0  14   0  380.03   27.43
   0 -14   0  342.09   27.06
   0  14   0  362.99   26.92
   0 -14   0  363.08   27.24
   0 -14   0  362.45   27.01
   0  14   0  402.60   26.58
   0 -14   0  362.57   26.50
   0 -14   0  314.47   26.78
   0  14   0  379.04   27.33
   0 -14   0  378.22   26.23
   0 -14   0  386.06   26.22
   0 -14  -1  791.36   52.96
   0 -14   1  820.71   53.18
   0  14  -1  845.72   53.20
   0  14   1  782.80   53.01
   0  14  -1  807.30   53.14
   0  14   1  788.67   53.04
   0 -14  -1  738.24   52.79
   0 -14   1  761.07   52.91
   0  14  -1  819.73   52.94
   0  14   1  785.87   52.68
   0 -14   1  722.82   52.36
   0 -14  -1  785.76   52.85
   0 -14  -1  769.26   52.34
   0 -14   1  793.36   52.06
   0 -14  -1  738.10   52.78
   0  14   1  808.42   52.01
   0  14  -1  763.77   52.04
   0 -14   1  724.09   52.61
   0 -14   1  753.21   51.54
   0 -14  -1  759.59   51.98
   0  14   1  805.82   52.97
   0 -14  -1  756.23   51.94
   0  14  -1  805.99   53.06
   0 -14   1  749.45   51.54
   0  14   2   96.48   10.57
   0  14  -2   89.16   10.76
   0 -14   2   88.10   10.95
   0  14   2  111.11   11.15
   0  14  -2   91.91   10.66
   0 -14  -2  107.75   10.92
   0  14   2  101.74   11.26
   0 -14  -2   87.95   10.55
   0  14   2  111.69   10.95
   0  14  -2   99.03   11.01
   0 -14   2   91.49   10.91
   0 -14   2  103.42   10.45
   0 -14  -2  108.69   11.31
   0 -14  -2  121.54   10.68
   0 -14  -2  103.28   10.61
   0  14   2   78.94    9.44
   0 -14   2   90.96   10.53
   0  14  -2   77.82    9.64
   0 -14  -2   79.60   10.44
   0  14   2  103.06   10.93
   0 -14   2  103.46    9.58
   0  14  -2  107.23   11.55
   0 -14  -2   97.93   10.17
   0  14  -3  274.65   20.84
   0  14   3  312.33   22.18
   0  14  -3  291.67   22.36
   0  14  -3  301.90   22.62
   0 -14   3  245.42   22.14
   0  14   3  325.62   22.98
   0  14   3  268.30   22.41
   0 -14  -3  269.09   22.11
   0  14  -3  302.68   22.28
   0  14   3  304.86   22.09
   0 -14   3  288.35   22.30
   0 -14  -3  303.71   22.65
   0 -14   3  299.23   21.54
   0  14   3  303.50   21.30
   0  14  -3  277.14   21.66
   0 -14   3  302.49   22.09
   0 -14  -3  259.62   22.08
   0 -14  -3  271.49   21.98
   0 -14  -3  298.37   21.97
   0  14   3  271.26   22.06
   0  14  -3  282.39   22.37
   0 -14  -3  250.21   21.51
   0  14   4  214.07   16.71
   0  14  -4  206.36   15.90
   0  14  -4  187.06   16.68
   0  14   4  192.13   16.98
   0  14   4  232.67   17.39
   0 -14   4  189.10   16.99
   0  14  -4  173.04   16.72
   0  14  -4  193.80   16.86
   0  14   4  204.90   16.62
   0 -14   4  219.92   17.21
   0 -14  -4  212.82   16.95
   0 -14  -4  174.71   16.99
   0 -14  -4  194.73   15.85
   0 -14   4  189.14   15.66
   0 -14  -4  205.48   17.13
   0 -14  -4  192.08   16.90
   0  14  -4  173.17   16.05
   0 -14   4  192.24   16.31
   0 -14  -4  208.39   16.88
   0 -14  -4  196.17   16.82
   0 -14   4  184.11   16.83
   0  14   4  186.43   16.66
   0  14  -5  243.96   20.65
   0  14   5  271.38   21.24
   0  14  -5  257.05   21.71
   0 -14   5  270.21   21.83
   0  14   5  318.55   22.48
   0  14  -5  292.00   22.10
   0  14   5  282.27   22.13
   0  14  -5  284.01   22.17
   0  14   5  258.32   21.36
   0 -14  -5  301.55   21.88
   0 -14   5  285.00   21.91
   0 -14   5  281.06   20.58
   0 -14  -5  304.90   21.23
   0 -14  -5  277.72   22.28
   0 -14   5  284.72   21.16
   0  14  -5  288.17   21.57
   0 -14  -5  256.66   21.99
   0 -14  -5  269.85   21.93
   0 -14  -5  252.21   21.66
   0 -14   5  261.54   21.93
   0 -14  -5  268.24   21.93
   0  14   5  284.48   21.92
   0  14  -6  300.09   23.29
   0  14   6  291.73   23.51
   0 -14   6  281.36   23.86
   0  14  -6  315.42   24.40
   0  14   6  311.83   24.22
   0  14   6  312.59   24.34
   0  14  -6  351.97   24.70
   0  14  -6  342.43   24.54
   0  14   6  333.65   24.25
   0 -14   6  331.93   24.18
   0 -14  -6  339.79   23.97
   0 -14  -6  307.26   23.38
   0 -14  -6  286.08   24.21
   0  14  -6  294.60   23.77
   0 -14  -6  320.68   24.60
   0 -14   6  319.55   23.19
   0 -14  -6  273.29   23.85
   0 -14  -6  293.02   24.14
   0  14   6  310.60   24.05
   0 -14  -6  312.19   24.36
   0 -14   6  318.19   24.50
   0  14  -7  461.06   32.42
   0  14   7  428.61   32.15
   0  14   7  446.67   33.12
   0 -14   7  446.38   32.83
   0  14  -7  478.32   33.23
   0 -14   7  430.16   33.06
   0  14   7  454.37   33.01
   0 -14   7  513.58   33.50
   0  14  -7  432.50   32.88
   0 -14   7  420.99   32.34
   0 -14  -7  481.43   32.40
   0  14  -7  471.30   33.09
   0  14   7  476.63   32.82
   0 -14  -7  440.17   32.39
   0 -14  -7  417.66   33.12
   0  14  -7  424.72   32.52
   0 -14  -7  438.94   32.67
   0 -14  -7  440.59   33.25
   0 -14  -7  410.36   32.82
   0 -14  -7  434.99   33.07
   0  14   7  491.24   33.05
   0 -14   7  467.76   33.32
   0  14   8   64.00    8.90
   0  14  -8   39.60    8.33
   0  14   8   66.76    9.98
   0 -14   8   52.12    9.42
   0  14   8   52.68    9.63
   0 -14   8   56.52   10.00
   0 -14   8   63.36    9.51
   0  14  -8   60.69    9.65
   0 -14  -8   61.43    8.91
   0 -14   8   66.17    9.54
   0  14   8   62.89    9.37
   0 -14  -8   67.37   10.41
   0 -14  -8   55.92   10.05
   0 -14  -8   49.15    8.98
   0 -14  -8   71.83   10.83
   0  14  -8   69.09    9.62
   0 -14  -8   57.63    9.52
   0 -14  -8   46.70    9.91
   0  14   8   43.91    8.90
   0 -14   8   49.99    9.59
   0  14  -9   89.40   11.34
   0 -14   9  103.41   11.76
   0 -14   9   86.60   12.07
   0  14   9  105.88   12.03
   0 -14   9  111.66   12.39
   0  14   9   93.23   11.92
   0 -14   9   93.07   11.19
   0  14   9   98.00   11.59
   0  14  -9   82.26   11.48
   0 -14  -9  136.37   13.98
   0 -14  -9  135.37   13.31
   0 -14  -9   93.40   11.79
   0 -14  -9   97.82   11.49
   0  14  -9   70.72   10.98
   0 -14  -9   92.08   12.73
   0  14   9   95.73   11.38
   0 -14  -9   86.74   12.89
   0 -14   9  112.80   12.57
   0  14 -10    2.28    7.28
   0  14  10   11.04    7.84
   0 -14  10    1.10    7.43
   0 -14  10    1.22    7.64
   0 -14  10    7.51    8.04
   0  14  10   -4.86    7.58
   0  14 -10   -7.37    7.94
   0  14  10   10.96    7.58
   0 -14 -10   17.61    9.42
   0 -14 -10    6.85    8.33
   0 -14 -10   33.11   10.40
   0  14 -10    8.29    7.26
   0 -14 -10    6.14    7.34
   0 -14 -10   17.69    9.69
   0 -14 -10   17.79    9.63
   0  14  10   11.95    7.13
   0 -14  10    1.22    7.77
   0  14 -11    8.51    7.96
   0  14  11   18.99    8.46
   0 -14  11   10.06    7.56
   0 -14  11   11.72    8.23
   0 -14  11    1.27    7.92
   0  14  11   20.46    8.97
   0  14 -11   12.85    8.45
   0  14  11   17.15    7.69
   0 -14 -11   19.55    8.90
   0 -14 -11   21.41    9.77
   0 -14 -11   13.20    8.97
   0  14 -11   33.68    8.63
   0 -14 -11   23.72    9.75
   0 -14 -11   32.10   10.06
   0 -14  11    8.81    7.77
   0  14  11   29.16    8.21
   0  14 -12    6.46    7.81
   0 -14  12   10.84    8.50
   0 -14  12   -1.33    7.71
   0  14  12    1.33    7.97
   0  14  12   -2.64    8.62
   0  14 -12    1.34    8.02
   0  14  12    3.58    7.86
   0 -14  12   -9.53    8.23
   0 -14 -12   -9.12    8.68
   0 -14 -12    9.77    8.06
   0 -14 -12   -1.40    9.87
   0  14 -12   -3.94    7.88
   0 -14 -12    1.37    9.07
   0 -14 -12   11.22    9.19
   0 -14  12   -5.21    8.26
   0  14  12   19.68    7.71
   0  14 -13   31.50    9.34
   0 -14  13    4.15    8.70
   0  14  13   16.54    9.02
   0  14  13   32.02    9.63
   0 -14  13   28.23    9.57
   0 -14  13   11.39    8.47
   0  14  13   37.33   10.20
   0 -14 -13   27.92   10.54
   0 -14 -13   20.76    9.20
   0  14 -13   22.04    8.87
   0 -14 -13   34.09   10.69
   0 -14 -13   45.51   11.04
   0  14  13   15.57    7.70
   0 -14  13   33.70    9.47
   0  14 -14   -2.89    8.07
   0 -14  14   20.14    9.09
   0 -14  14    5.87    8.89
   0  14  14    1.44    8.97
   0  14  14   13.07    8.90
   0 -14  14   -7.42    9.64
   0  14  14   12.96    8.96
   0 -14 -14   23.46    9.98
   0 -14 -14    6.13    9.78
   0  14 -14    5.77    8.10
   0 -14 -14   20.54   10.04
   0 -14 -14    4.59    9.71
   0 -14  14    6.97    9.10
   0  14 -15   42.58   10.64
   0 -14  15   26.95   10.49
   0  14  15   40.80   10.78
   0  14  15   32.89   10.28
   0 -14  15   36.68   10.80
   0 -14  15   34.03   10.13
   0 -14 -15   55.69   11.46
   0  14 -15   21.11   10.15
   0 -14 -15   51.49   12.23
   0 -14  15   51.78   10.74
   0 -14 -15   55.70   12.41
   0 -14 -15   41.43   11.99
   0  14 -16    4.78    9.20
   0 -14  16    3.17    9.77
   0  14  16   20.20   10.03
   0 -14  16   13.99    9.52
   0  14  16   23.56   10.36
   0 -14  16    6.44    9.03
   0 -14 -16   17.87   10.94
   0 -14 -16  -18.65   11.49
   0 -14  16    1.61    9.66
   0  14 -16    9.42    9.38
   0 -14 -16   -4.95   11.46
   0 -14 -16   -9.88   11.15
   0 -14  16    4.45    9.13
   0  14 -17    4.99    9.34
   0 -14  17    6.44    9.56
   0  14  17   14.50    9.55
   0 -14  17    3.29    9.94
   0  14  17   -8.14   10.03
   0 -14  17    1.67    9.77
   0 -14 -17   17.01   11.34
   0  14 -17    9.77    9.72
   0 -14 -17   -1.59   10.43
   0 -14  17    8.35   10.10
   0 -14 -17    6.81   10.61
   0 -14 -17   -1.71   10.83
   0  14 -18  -15.57   10.85
   0 -14  18    4.99    9.40
   0 -14  18    5.09    9.59
   0  14  18    3.37   10.11
   0  14  18    9.99    9.87
   0 -14  18   -3.46   10.38
   0 -14 -18   14.17   11.80
   0 -14  18   -6.92   10.32
   0 -14 -18    1.75   11.44
   0 -14 -18   20.98   11.03
   0 -14 -19   -8.98   11.34
   0 -14 -19   -8.94   11.29
   0 -15   0    3.98    6.42
   0  15   0    3.06    6.87
   0  15   0   -7.07    6.80
   0  15   0   -3.79    6.35
   0 -15   0    2.99    6.98
   0 -15   0    4.66    6.59
   0 -15   0   11.40    5.97
   0 -15   0   -0.98    7.01
   0  15   0   -1.54    5.62
   0 -15   0    0.81    5.98
   0 -15   0    0.71    5.39
   0  15   0    6.99    6.75
   0  15   1    8.10    6.18
   0 -15   1    8.05    6.93
   0  15  -1   10.24    6.80
   0  15  -1    5.06    6.96
   0  15   1    2.05    6.51
   0 -15  -1   13.79    7.14
   0  15   1   -5.66    6.81
   0 -15   1    2.01    7.26
   0 -15  -1    8.94    6.67
   0  15  -1    5.76    6.51
   0 -15   1   16.19    6.69
   0 -15  -1    6.75    6.41
   0 -15  -1    8.43    5.61
   0 -15  -1   12.92    7.26
   0 -15   1    5.77    7.06
   0 -15  -1    3.42    6.11
   0  15   1   15.00    5.81
   0 -15   1    7.59    5.81
   0  15  -1    9.58    5.50
   0 -15  -1   16.04    6.18
   0  15  -1    6.05    6.84
   0  15   1    0.99    6.73
   0  15   2  157.22   14.44
   0  15   2  186.99   15.55
   0  15  -2  166.21   14.91
   0  15   2  174.74   15.03
   0  15  -2  164.26   14.92
   0 -15  -2  152.49   14.51
   0 -15   2  144.92   15.06
   0  15  -2  167.81   15.04
   0 -15   2  119.85   14.38
   0 -15  -2  148.41   15.03
   0  15   2  160.76   14.57
   0 -15   2  149.06   14.07
   0 -15  -2  166.58   15.14
   0 -15  -2  131.14   14.51
   0 -15   2  154.87   14.84
   0 -15  -2  159.08   14.60
   0  15  -2  172.69   14.32
   0  15   2  168.98   13.86
   0  15   2  160.62   14.77
   0 -15   2  163.80   13.70
   0 -15  -2  155.72   14.22
   0  15  -2  169.59   15.31
   0 -15  -2  185.94   14.42
   0  15   3   25.41    7.07
   0  15   3   17.62    7.20
   0  15  -3   23.03    7.48
   0  15  -3    7.24    6.62
   0 -15  -3    7.77    6.60
   0 -15   3    8.28    6.84
   0  15   3   11.52    6.88
   0 -15   3   22.28    7.18
   0  15  -3   35.92    7.67
   0  15   3   21.92    7.04
   0 -15  -3   20.68    7.30
   0 -15  -3   37.02    7.62
   0 -15  -3   16.48    8.00
   0 -15   3    6.66    6.35
   0 -15   3   12.05    6.64
   0 -15  -3   16.36    7.18
   0 -15  -3   16.23    7.79
   0  15  -3   13.87    6.34
   0  15  -3   14.55    7.15
   0 -15  -3   20.20    6.90
   0  15   3   24.91    7.03
   0  15   4   30.95    7.15
   0  15  -4   18.13    7.39
   0  15  -4   32.73    7.86
   0  15   4   30.64    7.84
   0  15   4   33.09    8.11
   0 -15   4   33.66    8.09
   0  15  -4   17.43    6.95
   0 -15   4   27.46    7.75
   0  15   4   28.03    7.44
   0 -15  -4   32.36    7.66
   0 -15  -4   29.17    8.06
   0 -15  -4   25.49    7.98
   0 -15   4   23.15    6.50
   0 -15  -4   45.26    8.48
   0 -15  -4   11.41    7.50
   0  15  -4   27.26    6.94
   0 -15   4   28.17    7.10
   0 -15  -4   19.70    7.03
   0 -15   4   34.72    7.87
   0  15   4   40.24    8.45
   0  15   5    7.49    6.44
   0  15  -5   21.14    6.54
   0  15   5   18.38    7.26
   0  15   5   20.74    7.45
   0  15  -5   10.91    7.40
   0  15  -5    9.73    7.19
   0 -15   5   11.76    7.47
   0 -15   5   15.31    7.66
   0  15  -5   17.99    7.67
   0  15   5   10.83    7.05
   0 -15  -5   12.69    6.67
   0 -15  -5   17.04    7.56
   0 -15  -5   16.42    7.65
   0 -15   5    6.23    6.30
   0  15  -5   27.68    6.99
   0 -15  -5   21.01    7.65
   0 -15  -5   24.34    8.54
   0 -15   5    4.44    7.27
   0 -15  -5   19.98    7.68
   0  15   5   12.23    6.57
   0  15  -6   29.94    7.13
   0  15   6   45.84    8.30
   0  15  -6   56.61    9.38
   0 -15   6   55.46    9.17
   0  15   6   56.05    9.64
   0  15  -6   71.72    9.55
   0  15   6   43.32    8.98
   0 -15  -6   36.89    8.26
   0  15   6   38.28    8.62
   0  15  -6   42.72    8.74
   0 -15   6   30.77    8.33
   0 -15  -6   51.80    9.56
   0 -15  -6   45.79    8.94
   0 -15  -6   34.36    8.24
   0 -15  -6   45.57    9.57
   0 -15  -6   40.40    8.78
   0  15  -6   46.18    8.09
   0 -15   6   45.09    7.74
   0 -15  -6   45.67    9.10
   0 -15   6   60.34    9.31
   0  15   6   49.77    8.53
   0  15   7    5.62    6.63
   0  15  -7    2.85    6.18
   0  15  -7    5.77    7.58
   0 -15   7    7.12    7.79
   0  15   7    4.58    7.99
   0  15  -7   11.45    7.44
   0  15   7    4.62    7.17
   0 -15   7   10.43    8.08
   0 -15   7    2.21    7.27
   0 -15   7    5.14    7.24
   0  15  -7   12.51    7.75
   0 -15  -7    1.93    6.49
   0  15   7   -1.04    6.95
   0 -15  -7    9.27    7.85
   0 -15  -7   11.20    7.02
   0 -15  -7   10.16    7.88
   0 -15  -7   17.47    8.35
   0  15  -7   13.74    7.16
   0 -15  -7   -1.07    7.35
   0 -15  -7    4.50    7.74
   0  15   7   -1.06    6.99
   0 -15   7   11.70    7.52
   0  15   8   60.08    9.55
   0  15  -8   83.88   10.09
   0  15   8   62.76   10.80
   0 -15   8   76.54   10.56
   0 -15   8   71.09   10.63
   0 -15   8   76.56   10.89
   0  15   8   68.14   10.85
   0  15  -8   59.22   10.49
   0 -15  -8   64.21    9.70
   0 -15   8   80.32   10.55
   0  15   8   56.64    9.89
   0 -15  -8   73.67   11.64
   0 -15  -8   66.70   10.41
   0 -15  -8  101.48   12.95
   0 -15  -8   86.57   12.24
   0 -15  -8   82.36   10.95
   0  15  -8   60.06   10.37
   0 -15  -8   78.60   11.61
   0 -15   8   84.30   11.54
   0  15   8   69.34   10.21
   0  15  -9    6.59    6.90
   0  15   9   19.65    8.36
   0 -15   9    5.07    7.38
   0 -15   9   -1.24    7.73
   0 -15   9   -4.58    7.65
   0  15   9   -4.96    8.10
   0  15  -9    2.47    7.93
   0  15   9    6.64    7.58
   0 -15   9   13.39    7.87
   0 -15  -9    3.65    8.70
   0 -15  -9   15.25    8.16
   0 -15  -9    3.78    9.03
   0 -15  -9   12.73    8.96
   0 -15  -9   14.19    8.01
   0  15  -9   11.71    7.57
   0  15   9   14.44    7.22
   0 -15   9    8.69    8.70
   0 -15  -9    7.54    9.17
   0  15 -10  194.45   17.91
   0 -15  10  206.13   18.16
   0 -15  10  214.48   19.05
   0  15  10  211.51   18.81
   0  15  10  203.23   18.60
   0 -15  10  191.87   18.56
   0  15 -10  189.03   18.27
   0  15  10  222.40   18.44
   0 -15 -10  168.21   17.75
   0 -15 -10  190.42   18.59
   0 -15 -10  238.34   19.90
   0  15 -10  183.51   18.00
   0 -15 -10  193.80   17.75
   0 -15 -10  221.24   19.50
   0  15  10  182.81   17.69
   0 -15 -10  189.17   18.98
   0 -15  10  198.35   18.61
   0  15 -11   22.46    8.20
   0 -15  11   29.59    9.14
   0 -15  11   38.63    9.75
   0 -15  11   21.79    9.29
   0  15  11   34.76    9.17
   0  15  11   33.10    9.82
   0  15  11   16.67    8.45
   0  15 -11   34.86    9.77
   0 -15 -11   33.04    9.86
   0 -15 -11   37.54   10.38
   0 -15 -11   31.22    9.36
   0  15 -11   19.41    8.30
   0 -15 -11   17.92    9.16
   0 -15  11   25.08    9.37
   0 -15 -11   54.18   11.16
   0  15  11   19.97    8.93
   0  15 -12    1.32    7.81
   0  15  12    6.95    8.13
   0 -15  12   -7.07    9.33
   0  15  12    4.13    8.63
   0 -15  12   -2.77    8.63
   0  15  12    2.47    7.89
   0 -15  12    9.91    8.34
   0  15 -12   -2.79    9.01
   0 -15 -12    1.33    9.26
   0 -15 -12    5.82    9.54
   0 -15 -12    9.05    9.13
   0 -15 -12    2.86    9.17
   0  15 -12   -2.71    8.51
   0 -15 -12   11.62    9.73
   0  15  12    8.47    7.63
   0 -15  12    6.81    8.34
   0  15 -13   96.66   13.28
   0 -15  13   73.32   12.55
   0  15  13   96.72   13.04
   0  15  13   97.21   13.29
   0 -15  13   81.82   12.37
   0  15  13   83.51   12.19
   0 -15  13   94.35   13.03
   0 -15 -13   90.20   12.71
   0 -15 -13   66.91   13.17
   0  15 -13   83.81   12.65
   0 -15 -13   97.76   13.54
   0 -15 -13  104.80   14.25
   0 -15  13   87.10   12.86
   0  15  13   88.39   12.28
   0  15 -14    8.86    9.10
   0  15  14    4.46    8.81
   0 -15  14   -5.96    9.56
   0 -15  14    1.52    9.31
   0  15  14    1.50    9.19
   0 -15  14   -3.07    9.39
   0 -15 -14   15.83   10.44
   0 -15 -14   14.89    9.72
   0  15 -14   14.84    9.15
   0 -15 -14   15.27    9.86
   0 -15 -14   14.22   10.70
   0 -15  14    2.90    8.70
   0  15 -15   31.00   10.14
   0 -15  15   23.63    9.73
   0  15  15   36.97   11.26
   0 -15  15   21.61   10.37
   0  15  15   32.68   10.82
   0 -15  15   11.14   10.35
   0 -15 -15   37.66   10.37
   0 -15 -15   23.59   10.61
   0  15 -15   13.93    9.73
   0 -15 -15   23.00   11.02
   0 -15  15   38.75   10.62
   0 -15 -15   27.89   11.50
   0  15 -16   -1.62    9.24
   0 -15  16    6.52    9.97
   0  15  16    1.61    9.87
   0  15  16   19.14   10.12
   0 -15  16    1.60    9.66
   0 -15  16   14.86   10.17
   0 -15 -16    8.23   10.26
   0 -15 -16    1.61   10.45
   0  15 -16    3.22    8.89
   0 -15 -16  -16.99   11.27
   0 -15  16   12.25    9.66
   0 -15 -16   15.25   11.24
   0  15 -17   11.83    9.90
   0 -15  17    9.89   10.10
   0  15  17    5.00    9.75
   0  15  17   -4.95   10.47
   0 -15  17   15.14   10.62
   0 -15  17   10.26   10.21
   0 -15 -17   15.47   10.33
   0 -15 -17   19.74   10.86
   0 -15  17   -1.71    9.86
   0  15 -17   14.97    9.74
   0 -15 -17   15.77   11.56
   0 -15 -17  -10.49   11.47
   0  15 -18   24.56   10.99
   0 -15  18   27.72   10.98
   0 -15  18   44.13   11.43
   0  15  18   32.60   11.78
   0  15  18   27.17   11.55
   0 -15  18   26.43   11.42
   0 -15 -18   53.61   12.26
   0 -15  18   26.43   11.29
   0 -15 -18   41.37   12.40
   0 -15 -18   19.70   11.40
   0 -16   0  270.33   22.95
   0  16   0  264.90   22.93
   0  16   0  300.01   23.45
   0  16   0  318.01   23.36
   0 -16   0  290.38   23.27
   0 -16   0  290.94   22.97
   0  16   0  272.72   22.18
   0 -16   0  304.20   23.33
   0 -16   0  301.37   22.40
   0  16   0  318.17   23.64
   0  16  -1   19.54    8.03
   0 -16   1   29.17    8.52
   0  16   1   24.98    7.97
   0  16  -1   49.41    8.75
   0  16   1   50.55    8.69
   0 -16  -1   30.69    8.29
   0  16  -1   22.59    7.50
   0 -16   1   33.36    8.98
   0 -16  -1   41.60    8.66
   0  16   1   40.41    7.82
   0 -16  -1   27.89    7.73
   0 -16  -1   26.04    7.34
   0 -16   1   35.75    8.47
   0  16  -1   26.32    7.00
   0 -16  -1   19.13    7.34
   0 -16   1   40.28    8.72
   0 -16   1   29.24    7.06
   0 -16  -1   30.89    7.58
   0  16   1   39.42    8.38
   0  16  -1   30.27    8.07
   0 -16  -1   35.64    7.36
   0  16  -2  268.91   21.76
   0  16   2  308.85   22.30
   0  16  -2  286.51   21.91
   0 -16  -2  288.81   21.83
   0 -16   2  255.90   21.82
   0  16   2  295.64   22.10
   0 -16  -2  261.18   21.64
   0 -16   2  244.35   21.51
   0  16   2  255.84   21.48
   0  16  -2  259.75   21.40
   0 -16   2  254.43   21.07
   0 -16  -2  257.98   21.64
   0 -16  -2  243.16   21.71
   0 -16   2  283.38   21.74
   0  16  -2  282.06   20.91
   0 -16  -2  254.71   21.22
   0 -16  -2  265.50   20.77
   0 -16  -2  275.22   21.01
   0  16   2  244.87   21.50
   0  16  -2  263.79   21.79
   0  16   3   93.01   10.89
   0  16   3   99.82   11.90
   0  16  -3  105.29   11.79
   0 -16   3   83.17   11.33
   0  16   3  108.73   12.19
   0 -16  -3   99.13   11.39
   0  16  -3   81.92   10.96
   0 -16  -3  113.23   11.93
   0  16   3   73.23   10.49
   0  16  -3   89.43   11.24
   0 -16   3   80.30   11.44
   0 -16  -3   82.45   11.75
   0 -16   3   74.49   10.33
   0 -16  -3  103.27   11.28
   0 -16  -3  109.32   11.64
   0  16  -3   96.45   10.84
   0 -16  -3   83.26   11.45
   0 -16   3   86.79   11.11
   0 -16  -3  104.72   11.14
   0  16   3   88.63   11.40
   0 -16   3   96.70   12.03
   0  16  -3   93.42   11.90
   0  16   4  106.64   11.93
   0  16   4  112.84   12.74
   0  16  -4  102.61   12.31
   0 -16  -4  115.30   12.15
   0 -16   4  110.30   12.60
   0  16   4  107.20   12.36
   0  16  -4  118.46   12.59
   0  16  -4  105.84   11.82
   0 -16  -4  122.20   12.48
   0 -16   4   87.24   11.81
   0  16   4  110.23   12.00
   0 -16  -4   71.33   11.90
   0 -16  -4   97.09   11.71
   0 -16   4  116.32   11.31
   0 -16  -4  108.58   12.30
   0 -16  -4   94.35   12.31
   0  16  -4  109.40   11.61
   0 -16   4  108.68   11.86
   0 -16   4   98.46   12.47
   0 -16  -4  102.67   11.85
   0  16   4  110.81   12.42
   0  16   5  197.66   16.88
   0  16  -5  219.71   17.93
   0  16   5  226.80   18.11
   0  16   5  173.93   17.11
   0 -16   5  204.39   17.85
   0  16  -5  183.08   17.30
   0 -16   5  185.92   17.14
   0  16   5  217.76   17.40
   0 -16  -5  194.94   16.94
   0  16  -5  206.71   17.59
   0 -16  -5  169.51   16.75
   0 -16  -5  212.99   17.95
   0 -16  -5  179.82   17.36
   0 -16   5  172.38   16.47
   0 -16  -5  203.36   17.71
   0  16  -5  155.74   16.33
   0  16   5  205.72   17.43
   0 -16   5  179.80   17.36
   0 -16  -5  179.40   17.11
   0  16   6   86.15   10.53
   0  16  -6   98.48   10.12
   0  16  -6   63.10   10.46
   0 -16   6   73.05   11.29
   0  16   6   79.78   11.16
   0  16  -6   96.68   11.47
   0  16   6   77.87   11.25
   0  16   6   61.96   10.06
   0 -16  -6   92.75   10.93
   0  16  -6   68.40   10.63
   0 -16   6   82.38   11.21
   0 -16  -6   80.38   11.13
   0 -16  -6   59.83   11.06
   0  16  -6   75.90   10.46
   0 -16  -6   98.33   12.00
   0 -16   6   52.37    9.61
   0 -16  -6   76.14   10.94
   0 -16   6   70.19   11.03
   0 -16  -6   92.34   11.58
   0  16   6   67.33   10.45
   0  16   7  186.17   16.47
   0  16  -7  194.75   16.37
   0  16  -7  182.99   17.36
   0  16   7  193.94   17.73
   0  16  -7  188.26   17.36
   0 -16   7  181.51   17.53
   0  16   7  177.37   17.43
   0 -16   7  184.91   17.45
   0 -16   7  179.70   17.96
   0 -16   7  193.72   17.26
   0 -16  -7  199.85   16.89
   0  16  -7  169.30   17.12
   0  16   7  177.09   17.00
   0 -16  -7  172.00   17.63
   0 -16  -7  194.76   17.74
   0  16  -7  181.45   16.86
   0 -16  -7  199.62   17.95
   0 -16  -7  174.30   17.21
   0 -16  -7  191.79   17.78
   0  16   7  187.50   17.07
   0 -16   7  172.43   17.15
   0  16   8  149.20   15.09
   0  16  -8  167.92   15.64
   0 -16   8  203.01   17.38
   0 -16   8  172.90   16.72
   0  16   8  185.33   16.84
   0 -16   8  167.40   16.58
   0  16   8  173.64   16.58
   0 -16   8  161.85   16.13
   0  16   8  150.62   15.63
   0  16  -8  189.21   16.80
   0 -16  -8  181.49   15.72
   0 -16  -8  153.11   16.74
   0 -16  -8  147.27   16.67
   0  16  -8  166.06   15.99
   0 -16  -8  187.34   16.93
   0 -16  -8  152.12   16.99
   0 -16   8  149.00   16.34
   0 -16  -8  152.70   16.60
   0  16   8  177.54   16.15
   0  16  -9   68.88   10.41
   0 -16   9   65.65   11.02
   0  16   9   73.56   11.26
   0 -16   9   60.02   10.70
   0 -16   9   75.51   11.52
   0  16   9   52.11   10.52
   0  16   9   69.55   10.44
   0 -16   9   62.70   10.83
   0  16  -9   89.18   11.97
   0 -16  -9   62.44   10.93
   0 -16  -9   61.86   11.75
   0 -16  -9   82.57   11.99
   0 -16  -9   44.15    9.97
   0 -16  -9   65.32   11.79
   0  16  -9   79.22   10.85
   0  16   9   71.48   10.68
   0 -16   9   68.04   11.22
   0 -16  -9   75.86   11.96
   0  16 -10   10.84    8.15
   0 -16  10   13.77    9.50
   0 -16  10   22.21    9.00
   0  16  10    6.73    8.29
   0  16  10    6.67    8.36
   0 -16  10   -1.35    8.13
   0  16 -10   21.49    8.94
   0  16  10    7.18    7.73
   0 -16 -10   20.63    9.53
   0 -16 -10   39.46   10.16
   0 -16 -10   -3.58    8.40
   0 -16 -10    8.17    7.91
   0 -16 -10   26.32   10.40
   0  16 -10   20.46    8.87
   0 -16 -10   13.74    9.83
   0 -16  10   32.28    9.63
   0  16  10   17.99    7.74
   0  16 -11   31.97    9.21
   0 -16  11   61.16   11.17
   0  16  11   58.56   10.76
   0 -16  11   65.42   11.11
   0  16  11   46.97   10.25
   0 -16  11   60.01   10.89
   0  16  11   42.08   10.14
   0  16 -11   60.00   11.02
   0 -16 -11   33.10   10.26
   0 -16 -11   50.44   12.12
   0 -16 -11   60.37   11.61
   0 -16 -11   46.04   11.49
   0  16 -11   77.70   11.08
   0 -16 -11   66.24   12.19
   0 -16  11   51.16   10.80
   0  16  11   65.19   10.29
   0  16 -12   25.75    9.01
   0  16  12   15.74    9.10
   0 -16  12   18.72    9.72
   0  16  12    5.78    8.81
   0 -16  12   13.24    9.25
   0 -16  12    7.34    8.68
   0  16  12    6.40    8.10
   0  16 -12   11.60    8.57
   0 -16 -12    9.03    9.79
   0 -16 -12   -6.76    9.03
   0 -16 -12   13.62    9.56
   0 -16 -12   16.38   10.10
   0  16 -12   16.82    8.45
   0 -16 -12    4.51    9.83
   0 -16  12    4.27    8.95
   0  16  12   11.35    8.07
   0  16 -13   35.75   10.00
   0 -16  13   35.75   10.30
   0  16  13   35.93   10.74
   0  16  13   31.13   10.05
   0 -16  13   31.93   10.14
   0 -16  13   36.62   10.79
   0 -16 -13   11.46    9.28
   0 -16 -13   39.25   12.13
   0 -16 -13   26.24   10.20
   0 -16 -13   30.79   10.58
   0  16 -13   23.42    9.42
   0 -16 -13   23.52   11.03
   0 -16  13   30.72    9.97
   0  16 -14   57.19   11.58
   0 -16  14   20.42    9.99
   0  16  14   46.03   11.56
   0  16  14   26.34   10.88
   0 -16  14   49.23   11.16
   0 -16  14   42.74   11.00
   0 -16 -14   45.65   12.10
   0 -16 -14   45.33   11.16
   0  16 -14   57.98   11.12
   0 -16 -14   50.72   12.17
   0 -16  14   46.57   10.96
   0 -16 -14   37.42   11.92
   0  16 -15   14.20    9.78
   0 -16  15   -1.62    9.55
   0 -16  15   -3.18    9.79
   0  16  15   16.02    9.68
   0  16  15   -4.76    9.41
   0 -16  15    9.83    9.71
   0 -16 -15    1.59    9.42
   0  16 -15   23.79    9.89
   0 -16 -15   11.40   10.22
   0 -16 -15  -15.19   11.82
   0 -16 -15   -6.76   10.66
   0 -16  15    6.17    9.61
   0  16 -16    9.88    9.67
   0 -16  16   13.11   10.18
   0  16  16   11.57    9.83
   0  16  16   14.73    9.73
   0 -16  16    8.36   10.01
   0 -16  16   11.85   10.27
   0 -16 -16   24.94   11.39
   0 -16 -16   31.67   11.08
   0  16 -16    4.93    9.64
   0 -16 -16    8.70   11.06
   0 -16  16    7.89    9.69
   0 -16 -16   12.22   11.35
   0  16 -17   -6.86   10.62
   0  16  17    1.69    9.86
   0  16  17    3.41    9.55
   0 -16  17    1.72    9.93
   0 -16  17   16.87   10.64
   0 -16  17   -1.75   10.14
   0 -16 -17   -6.94   10.61
   0 -16 -17   -5.10   10.90
   0 -16  17   10.44   10.24
   0  16 -17  -10.20    9.88
   0 -16 -17  -12.58   11.72
   0 -16 -17   -1.79   11.68
   0 -16 -18    3.45   10.63
   0  17   0   -2.31    7.30
   0 -17   0    3.43    7.33
   0  17   0   -1.17    7.16
   0  17   0    9.74    7.25
   0 -17   0   -1.14    7.47
   0 -17   0    9.60    7.67
   0 -17   0    4.49    7.59
   0 -17   0   -0.92    6.74
   0  17   0   -4.58    7.39
   0 -17   1   72.73   10.67
   0  17  -1   67.23   10.47
   0 -17  -1   84.88   11.00
   0  17  -1   56.28    9.98
   0  17   1   61.48   10.54
   0  17   1   64.49   10.45
   0  17  -1   72.22   10.06
   0 -17  -1   78.73   11.07
   0  17   1   69.98   10.51
   0 -17   1   82.81   11.06
   0 -17  -1   81.45   10.86
   0 -17   1   59.86   10.09
   0 -17  -1   79.66   11.13
   0  17  -1   84.46    9.71
   0 -17  -1   87.94   10.32
   0 -17   1   76.23   10.86
   0  17   1   74.00   10.72
   0  17  -1   69.29   10.65
   0  17  -2   18.67    8.07
   0 -17  -2   21.33    8.13
   0  17   2   11.68    7.80
   0  17  -2   27.16    8.32
   0 -17   2   18.68    8.34
   0  17   2   22.44    8.20
   0 -17   2   17.34    8.33
   0  17   2   18.31    7.35
   0 -17  -2   23.85    8.96
   0  17  -2   16.65    7.57
   0 -17  -2   23.83    9.01
   0 -17   2   27.93    7.77
   0 -17  -2   11.94    7.20
   0 -17  -2   23.08    9.10
   0  17  -2   13.04    6.60
   0 -17  -2   13.23    7.43
   0 -17   2   21.74    7.49
   0  17   2   12.50    7.83
   0 -17  -2   29.26    7.14
   0  17  -2   18.69    7.80
   0 -17   3   60.29   10.22
   0 -17  -3   69.16   10.20
   0  17  -3   75.24   10.44
   0  17   3   57.31   10.02
   0  17   3   69.68   10.31
   0  17  -3   67.32   10.43
   0  17   3   82.22   10.47
   0  17  -3   67.85   10.09
   0 -17   3   55.65    9.77
   0 -17  -3   45.21    9.35
   0 -17  -3   64.59    9.74
   0 -17  -3   54.93   10.49
   0 -17   3   70.21    9.53
   0  17  -3   55.20    8.73
   0 -17  -3   67.80   10.82
   0 -17  -3   70.61   10.42
   0 -17   3   39.54    9.37
   0 -17  -3   61.38    9.36
   0  17   3   64.92   10.09
   0 -17   3   60.62   10.67
   0  17  -3   86.51   11.10
   0  17   4    5.38    7.13
   0  17   4   -7.19    7.61
   0 -17   4   -2.40    7.86
   0  17  -4    1.20    6.82
   0  17  -4   -2.42    7.32
   0  17   4   10.91    7.32
   0 -17  -4    7.77    7.55
   0 -17   4   -4.66    8.23
   0  17   4  -18.57    8.17
   0  17  -4    1.16    7.30
   0 -17  -4    4.50    7.09
   0 -17  -4    1.20    8.18
   0 -17  -4    9.36    7.45
   0 -17   4   -8.38    7.60
   0 -17  -4    7.10    7.72
   0 -17  -4   -1.12    7.97
   0  17  -4   -5.05    6.33
   0 -17  -4   -3.11    7.04
   0 -17   4    3.70    7.68
   0  17   4   -2.29    7.47
   0  17   5   14.98    7.01
   0  17  -5    3.70    7.48
   0 -17   5    1.21    8.15
   0 -17  -5    8.84    7.03
   0  17   5   15.89    8.12
   0  17  -5   11.00    7.55
   0  17   5   14.82    8.12
   0  17  -5    2.38    7.38
   0  17   5    1.11    7.56
   0 -17  -5    8.96    7.72
   0 -17   5    2.33    7.84
   0 -17  -5    4.94    8.90
   0 -17  -5   35.26    8.89
   0 -17  -5   10.77    8.40
   0  17  -5   11.60    6.91
   0 -17   5   11.29    7.67
   0 -17  -5   16.47    8.53
   0 -17   5    8.79    7.90
   0 -17  -5    8.79    8.07
   0  17   5    1.16    7.53
   0  17   6    5.34    6.86
   0 -17   6    7.39    7.95
   0  17   6   -3.75    7.41
   0  17  -6   -2.52    7.53
   0  17  -6   -2.50    7.79
   0  17   6   15.14    8.10
   0  17  -6   -1.22    7.36
   0  17   6   11.28    7.90
   0 -17   6   12.86    8.03
   0 -17  -6    1.11    7.65
   0 -17  -6   -5.07    8.58
   0 -17  -6    1.17    7.65
   0 -17  -6   14.50    8.26
   0  17  -6    1.10    7.32
   0 -17  -6    6.15    8.20
   0 -17   6   17.05    7.57
   0 -17  -6   27.88    8.77
   0  17   6    1.17    7.48
   0 -17   6    3.85    8.24
   0  17   7   34.09    8.11
   0  17   7   21.97    8.86
   0 -17   7   18.14    8.61
   0  17  -7   28.16    9.12
   0  17  -7   19.37    8.36
   0 -17   7    5.31    8.19
   0 -17   7   29.98    9.22
   0  17   7   32.01    8.60
   0 -17   7   29.31    9.03
   0  17   7   20.73    8.34
   0  17  -7   27.79    8.71
   0 -17  -7   34.27    8.60
   0 -17  -7   38.15    9.32
   0 -17  -7   18.17    9.11
   0 -17  -7   26.83    9.35
   0 -17  -7   34.68   10.32
   0  17  -7   28.88    8.37
   0  17   7   32.09    8.79
   0 -17   7   26.22    9.02
   0 -17  -7   26.97    8.90
   0  17  -8    6.52    6.94
   0  17   8   10.63    7.17
   0 -17   8   14.62    8.75
   0  17   8   17.25    8.16
   0  17   8   26.29    9.11
   0 -17   8   10.89    8.92
   0 -17   8    3.80    8.16
   0  17  -8   14.36    8.56
   0  17   8   11.79    8.37
   0 -17   8    9.38    8.01
   0 -17  -8   23.31    9.44
   0 -17  -8   11.96    9.52
   0 -17  -8   19.66    8.96
   0  17  -8    9.68    7.26
   0 -17  -8   21.40    9.53
   0 -17  -8   10.33    8.78
   0  17   8   10.88    8.22
   0 -17   8   10.74    8.65
   0  17  -9   19.71    7.92
   0  17   9   25.72    9.24
   0 -17   9   20.56    8.68
   0  17   9   13.66    8.89
   0 -17   9   18.20    8.55
   0 -17   9   19.13    9.14
   0 -17   9   12.87    8.45
   0  17   9    6.06    8.15
   0  17  -9    6.76    8.10
   0 -17  -9   10.88    9.32
   0 -17  -9    1.36    9.01
   0  17  -9    2.53    7.64
   0 -17  -9    4.94    8.00
   0 -17  -9   13.92   10.05
   0  17   9    8.62    7.85
   0 -17  -9   14.93    9.58
   0 -17   9   13.75    8.71
   0  17 -10   90.07   12.09
   0 -17  10   82.03   11.97
   0  17  10   63.39   11.91
   0  17  10   87.92   12.91
   0 -17  10   80.25   12.28
   0 -17  10   89.32   13.01
   0  17  10   76.06   11.68
   0  17 -10  100.85   12.88
   0 -17 -10   88.32   13.35
   0 -17 -10   76.18   12.27
   0 -17 -10  112.68   13.90
   0  17 -10   76.83   11.90
   0 -17 -10   90.39   12.06
   0 -17  10   57.80   11.64
   0 -17 -10   82.52   12.65
   0  17  10   80.42   11.88
   0  17 -11    7.85    8.16
   0  17  11    1.44    8.81
   0 -17  11    2.90    8.66
   0 -17  11   -2.97    8.68
   0  17  11   15.98    9.11
   0 -17  11   -1.32    8.40
   0  17 -11   -1.45    8.94
   0 -17 -11   -3.89    8.68
   0 -17 -11   19.38   10.19
   0 -17 -11    4.23    9.55
   0  17 -11    6.92    8.48
   0 -17 -11   10.48    9.44
   0  17  11    5.14    8.56
   0 -17  11    7.23    8.63
   0 -17 -11    2.98    9.28
   0  17 -12   13.83    8.74
   0 -17  12   22.93   10.05
   0  17  12   57.01   11.01
   0  17  12   23.78   10.34
   0 -17  12   49.38   10.89
   0 -17  12   38.05   10.52
   0  17 -12   36.06   10.45
   0 -17 -12   29.54   11.15
   0 -17 -12   34.33   10.83
   0 -17 -12   35.72   10.08
   0  17 -12   26.00    9.91
   0 -17 -12   51.05   11.59
   0  17  12   43.34    9.74
   0 -17 -12   38.79   11.67
   0 -17  12   32.64   10.75
   0  17 -13   33.52   10.24
   0 -17  13   31.50   10.83
   0  17  13   39.89   10.66
   0  17  13   17.04   10.50
   0 -17  13   16.96    9.57
   0  17 -13   21.78   10.33
   0 -17  13   33.10   10.78
   0 -17 -13   34.77   11.27
   0 -17 -13   40.64   10.67
   0 -17 -13   30.73   11.59
   0  17 -13   36.11   10.10
   0 -17 -13   28.75   11.70
   0 -17  13   44.08   10.76
   0 -17 -13   19.38   11.10
   0  17 -14   -1.53    9.21
   0  17  14    4.79    9.91
   0 -17  14    3.24    9.82
   0 -17  14    9.53    9.97
   0  17  14   12.66   10.22
   0 -17  14   11.41    9.87
   0 -17 -14   12.24   10.20
   0 -17 -14    1.68   11.42
   0  17 -14   14.09    9.94
   0 -17 -14    8.21   10.72
   0 -17  14   23.36   10.65
   0 -17 -14   -1.67   11.16
   0  17 -15   32.04   10.70
   0 -17  15    8.35   10.18
   0 -17  15   19.62   10.28
   0  17  15   16.32   10.61
   0  17  15   16.48   10.42
   0 -17  15   35.34   11.12
   0 -17 -15    6.42    9.91
   0  17 -15   32.45   10.78
   0 -17 -15   37.06   11.87
   0 -17 -15   20.82   11.64
   0 -17 -15   17.32   11.13
   0 -17  15   22.29   11.07
   0  17 -16   28.36   10.83
   0  17  16   33.90   10.87
   0  17  16   28.53   11.01
   0 -17  16   34.32   11.13
   0 -17  16   35.30   10.91
   0 -17  16   22.54   11.42
   0 -17 -16   38.55   11.74
   0 -17 -16   15.47   11.03
   0  17 -16   33.54   10.46
   0 -17  16   11.38   10.95
   0 -17 -16    8.94   11.58
   0 -17 -16   17.82   11.55
   0  17 -17   -1.73   10.34
   0 -17  17    5.27   10.14
   0 -17  17    8.61   10.41
   0 -17  17    1.78   10.98
   0 -17 -17   10.47   10.35
   0 -17 -17   13.99   11.03
   0  17 -17   12.11   10.66
   0 -17  17    1.77   10.71
   0 -17 -17    3.67   11.66
   0 -17 -17  -20.14   12.20
   0  18   0  139.07   14.66
   0  18   0  166.67   15.28
   0 -18   0  133.73   14.54
   0  18   0  136.80   14.30
   0 -18   0  157.27   15.50
   0 -18   0  139.49   14.44
   0 -18   0  120.66   14.33
   0 -18   0  119.20   13.34
   0  18   0  136.40   14.51
   0  18   1   -1.25    7.77
   0  18  -1    3.70    7.54
   0  18  -1   -1.25    8.04
   0  18   1   -4.93    7.50
   0 -18   1    1.23    7.61
   0 -18  -1   -1.20    7.51
   0 -18  -1    1.21    7.66
   0  18  -1   -3.48    7.28
   0 -18   1    3.67    8.07
   0  18   1    4.57    7.37
   0 -18   1   -7.69    8.01
   0 -18  -1   -7.01    8.74
   0 -18   1   11.77    7.80
   0 -18  -1   -8.17    7.54
   0 -18  -1    3.63    8.36
   0  18   1   -7.27    7.87
   0  18  -1   -1.23    7.56
   0  18   2   41.41    9.46
   0 -18  -2   16.74    7.76
   0 -18   2   43.45    9.69
   0  18  -2   27.62    8.78
   0  18  -2   39.70    9.16
   0  18   2   29.79    8.81
   0  18  -2   31.75    8.66
   0 -18   2   12.28    8.35
   0  18   2   20.55    8.38
   0 -18  -2   13.31    7.77
   0 -18   2   33.98    8.64
   0 -18  -2   33.69    9.23
   0 -18   2   43.97    9.46
   0 -18  -2   18.26    7.97
   0 -18  -2   36.81    9.25
   0  18  -2   17.37    7.73
   0  18   2   13.31    8.23
   0 -18  -3   48.68    9.97
   0  18  -3   67.68   10.57
   0  18   3   45.62    9.57
   0  18  -3   62.11   10.32
   0 -18   3   72.83   10.69
   0  18   3   33.84    9.63
   0  18  -3   38.29    9.53
   0  18   3   65.31    9.85
   0 -18   3   34.54    9.46
   0 -18  -3   45.74    9.72
   0 -18  -3   74.84    9.95
   0 -18   3   46.12    9.42
   0 -18  -3   33.42   10.00
   0  18  -3   47.79    8.85
   0 -18  -3   66.47   10.12
   0 -18   3   60.31   10.00
   0 -18  -3   57.15   10.42
   0  18  -3   54.08   10.46
   0 -18  -3   69.42    9.91
   0  18   3   52.09   10.25
   0 -18   3   61.76   10.57
   0 -18  -4   55.48    9.96
   0  18  -4   47.03    9.66
   0  18  -4   59.07   10.31
   0 -18   4   44.53   10.34
   0  18   4   70.66   10.86
   0  18   4   66.10   10.48
   0 -18  -4   74.25   10.41
   0 -18   4   50.70   10.23
   0  18   4   56.59   10.27
   0  18  -4   52.55    9.67
   0 -18  -4   55.90   10.82
   0 -18  -4   85.91   10.76
   0  18  -4   50.79    8.76
   0 -18  -4   56.65   10.85
   0 -18   4   49.17    9.74
   0 -18  -4   79.09   11.40
   0 -18   4   71.85   11.20
   0 -18  -4   44.40    9.43
   0  18   4   81.45   10.83
   0  18   5  114.97   13.12
   0 -18   5  127.48   14.40
   0  18   5  154.08   14.97
   0  18   5  107.29   13.81
   0  18  -5  120.10   13.88
   0 -18  -5  111.58   13.36
   0  18  -5  130.60   14.25
   0 -18   5   99.27   13.45
   0  18   5  107.48   13.24
   0  18  -5  109.00   13.86
   0 -18  -5  104.82   13.31
   0 -18  -5  142.71   14.16
   0 -18  -5  134.32   14.80
   0  18  -5  103.74   13.12
   0 -18   5  117.16   13.12
   0 -18  -5  137.05   14.84
   0 -18  -5  122.15   14.02
   0  18   5  131.09   13.80
   0 -18  -5  130.63   13.97
   0 -18   5  123.59   14.68
   0  18   6  243.71   20.84
   0  18  -6  260.99   21.76
   0 -18   6  203.28   21.16
   0  18   6  247.66   21.57
   0  18   6  246.49   21.52
   0 -18  -6  246.98   20.85
   0  18  -6  261.10   21.87
   0 -18   6  245.84   21.10
   0  18  -6  222.74   20.94
   0 -18  -6  273.36   21.41
   0  18   6  262.33   21.26
   0 -18  -6  220.70   21.78
   0 -18  -6  260.09   21.61
   0  18  -6  246.55   20.97
   0 -18  -6  240.84   21.43
   0 -18   6  242.39   21.80
   0  18   6  290.88   21.75
   0 -18  -6  229.85   21.16
   0 -18  -6  241.74   21.29
   0  18   7   44.05    9.20
   0 -18   7   28.65   10.21
   0  18   7   37.72    9.70
   0 -18   7   36.35    9.41
   0 -18   7   18.48    8.86
   0  18  -7   31.01    9.54
   0  18  -7   39.44    9.92
   0  18   7   43.52   10.18
   0 -18   7   33.59    9.27
   0  18  -7   38.44    9.60
   0 -18  -7   19.97    8.49
   0  18   7   32.64    9.06
   0 -18  -7   38.38    9.87
   0 -18  -7   31.48    9.94
   0  18  -7   37.27    8.68
   0 -18  -7   34.91   10.10
   0 -18  -7   29.71    9.97
   0 -18  -7   28.05    9.49
   0  18   7   32.60    9.30
   0 -18   7   33.16    9.85
   0  18   8  101.30   11.88
   0  18   8   86.98   12.88
   0 -18   8   91.53   13.42
   0  18   8   90.57   13.07
   0 -18   8   89.53   12.85
   0 -18   8   94.91   12.99
   0 -18   8   98.22   12.93
   0  18   8   54.34   11.62
   0  18  -8  113.43   13.78
   0 -18  -8  115.53   13.53
   0 -18  -8  131.54   14.71
   0  18  -8  105.48   12.74
   0 -18  -8   89.60   12.87
   0 -18  -8  103.33   13.73
   0  18   8   97.96   12.49
   0 -18  -8   65.69   12.35
   0 -18   8  124.14   14.18
   0  18   9   21.43    9.38
   0 -18   9   34.34    9.98
   0  18   9   19.82    9.30
   0 -18   9   24.37    9.51
   0 -18   9   24.92    9.51
   0  18  -9   39.51   10.48
   0  18   9   35.37    9.62
   0 -18   9   33.47    9.93
   0 -18  -9   39.47   11.16
   0 -18  -9   31.37   10.37
   0 -18  -9   32.64    9.81
   0 -18  -9   66.72   11.92
   0  18  -9   23.62    8.65
   0 -18  -9   36.56   10.75
   0  18   9   34.91    9.31
   0 -18   9   30.30   10.16
   0 -18  10   45.18   10.90
   0  18  10   40.77   10.47
   0 -18  10   45.57   10.89
   0 -18  10   55.65   11.31
   0  18  10   57.31   11.07
   0  18 -10   46.65   10.43
   0 -18 -10   43.62   11.39
   0 -18 -10   47.15   11.58
   0 -18 -10   84.14   12.65
   0  18 -10   47.91   10.29
   0 -18 -10   27.50   10.24
   0  18  10   56.57   10.55
   0 -18  10   48.66   11.63
   0 -18 -10   52.95   11.39
   0  18 -11   74.71   11.50
   0  18  11   55.88   11.38
   0  18  11   56.87   11.52
   0 -18  11   52.86   12.06
   0 -18  11   48.35   11.30
   0 -18  11   57.10   11.75
   0  18 -11   93.35   13.07
   0 -18 -11   50.28   12.13
   0 -18 -11   78.43   12.91
   0  18 -11   42.83   10.39
   0 -18 -11   63.74   12.69
   0 -18 -11   66.05   13.02
   0  18  11   68.31   11.61
   0 -18  11   54.31   11.78
   0  18 -12   71.87   11.81
   0 -18  12   71.39   12.68
   0  18  12   71.54   12.64
   0  18  12  112.47   13.91
   0 -18  12   71.42   13.06
   0  18 -12   76.20   12.86
   0 -18 -12   57.61   13.23
   0 -18 -12   64.38   12.32
   0 -18 -12   60.92   13.78
   0  18 -12   75.79   12.32
   0  18  12   69.55   11.82
   0 -18 -12   92.64   14.16
   0 -18  12   57.10   12.90
   0  18 -13   -4.44    8.89
   0 -18  13   -9.57    9.94
   0  18  13   -9.60    9.17
   0 -18  13   21.17   10.27
   0  18  13    4.75   10.17
   0  18 -13   -6.42    9.70
   0 -18  13    1.63    9.38
   0 -18 -13    3.02   10.02
   0 -18 -13    1.66   10.73
   0  18 -13    1.54    8.91
   0 -18 -13    8.26   11.18
   0 -18 -13    1.66   10.77
   0 -18  13    1.58    9.17
   0  18 -14   90.10   13.91
   0  18  14   92.19   14.64
   0 -18  14   73.71   13.24
   0 -18  14   92.04   14.31
   0  18  14   94.58   14.78
   0 -18  14   78.80   14.38
   0 -18 -14  116.96   15.57
   0  18 -14  104.10   14.10
   0 -18 -14  134.19   16.74
   0 -18 -14   77.23   15.12
   0 -18  14   95.00   14.04
   0  18 -15    9.72    9.75
   0 -18  15   -1.68    9.43
   0  18  15    3.38    9.90
   0  18  15   -5.02   10.20
   0 -18  15   22.30   10.44
   0 -18  15   15.52   10.44
   0 -18 -15    3.23   10.09
   0  18 -15    1.66    9.64
   0 -18 -15    5.21   11.02
   0 -18  15   13.14   10.61
   0 -18 -15   12.44   11.66
   0 -18 -15   26.60   12.60
   0  18 -16   33.73   11.01
   0  18  16   43.31   11.55
   0 -18  16   25.81   10.73
   0 -18  16   21.07   10.95
   0  18  16   34.33   11.14
   0 -18  16   33.65   11.55
   0 -18 -16   23.60   11.13
   0 -18 -16    7.07   11.97
   0  18 -16   20.49   10.33
   0 -18  16   18.38    9.86
   0 -18 -16   40.19   13.43
   0 -18 -16   30.96   12.32
   0  19   0    2.61    7.98
   0 -19   0    1.29    8.27
   0  19   0   -6.59    8.46
   0 -19   0    6.47    8.67
   0  19   0   -1.21    7.48
   0 -19   0   -8.40    8.75
   0 -19   0    5.06    8.12
   0  19   0   -6.46    8.15
   0  19  -1   21.15    8.60
   0  19   1    9.14    7.92
   0 -19  -1   10.22    8.40
   0 -19   1    6.50    7.78
   0  19  -1    5.23    7.72
   0  19   1   23.76    8.90
   0 -19  -1   15.45    9.29
   0  19  -1   -1.23    7.29
   0 -19   1    7.78    8.30
   0  19   1   -1.21    7.32
   0 -19   1    5.82    7.93
   0 -19  -1   11.13    8.38
   0 -19   1    9.98    8.67
   0 -19  -1   10.74    7.96
   0 -19  -1   19.23    8.29
   0  19   1   15.42    8.76
   0  19  -1    2.60    8.37
   0  19  -2   51.24    9.55
   0 -19   2   52.62    9.89
   0  19   2   40.71    9.63
   0 -19  -2   34.22   10.01
   0  19   2   42.49    9.81
   0  19  -2   50.51    9.82
   0  19   2   47.04    9.28
   0 -19   2   41.67   10.34
   0  19  -2   49.65    9.37
   0 -19  -2   44.86   10.12
   0 -19   2   40.54    9.52
   0 -19  -2   45.74   10.22
   0 -19  -2   42.86   10.13
   0 -19  -2   29.33    9.38
   0 -19   2   25.80    9.36
   0  19  -2   42.07    9.84
   0  19   2   49.99    9.89
   0 -19  -3   -2.52    8.21
   0 -19   3   -3.99    8.48
   0  19   3   -6.70    8.50
   0  19  -3   10.61    8.36
   0  19  -3   -2.68    8.15
   0  19   3   -2.65    8.41
   0  19   3    7.25    8.06
   0 -19  -3    5.11    8.29
   0  19  -3    1.26    7.43
   0 -19   3   -3.92    8.76
   0 -19   3    4.35    7.69
   0 -19  -3   -7.83    9.05
   0 -19   3   -2.42    8.34
   0 -19  -3    1.18    8.12
   0 -19  -3   26.28    9.62
   0  19  -3    1.33    7.99
   0 -19   3   -1.36    8.58
   0  19   3   11.54    8.46
   0 -19  -4   45.06    9.49
   0  19   4   50.96   10.28
   0  19  -4   40.28    9.87
   0  19   4   51.52   10.17
   0  19  -4   44.76   10.09
   0 -19   4   65.80   10.80
   0 -19  -4   45.75   10.08
   0  19   4   37.71    9.75
   0 -19   4   36.68   10.09
   0  19  -4   50.18   10.04
   0 -19  -4   66.84   10.06
   0 -19  -4   40.20   10.35
   0 -19  -4   30.55   10.30
   0 -19  -4   34.62    9.68
   0 -19   4   29.67    9.25
   0  19  -4   30.96    8.84
   0 -19   4   45.52   10.84
   0  19   4   69.48   11.02
   0 -19  -4   24.83    8.97
   0 -19  -5   12.44    8.03
   0  19   5   10.89    8.49
   0  19  -5    5.51    8.43
   0  19  -5    8.18    7.87
   0  19   5   17.89    9.03
   0 -19   5   -5.44    9.39
   0  19  -5   -7.89    8.30
   0 -19   5    5.25    8.89
   0  19   5   -1.23    8.23
   0 -19  -5   -2.53    8.55
   0 -19  -5    6.87    9.30
   0 -19  -5   -1.20    8.10
   0  19  -5    5.75    7.38
   0 -19   5   17.43    8.22
   0 -19  -5    8.05    8.94
   0 -19  -5   -2.58    9.17
   0  19   5    6.47    7.82
   0 -19   5    7.01    8.95
   0 -19  -5   -4.77    8.11
   0  19   6   -1.20    7.86
   0  19  -6    7.00    8.30
   0  19   6    1.39    8.27
   0  19  -6   -2.77    8.54
   0 -19  -6    4.95    7.76
   0 -19   6    9.63    8.37
   0  19   6    5.60    8.52
   0  19  -6    6.74    8.85
   0  19   6   -4.98    8.16
   0 -19  -6   -3.76    7.86
   0 -19   6    7.88    8.98
   0 -19  -6    1.40    9.41
   0 -19  -6    2.52    8.83
   0 -19  -6    4.04    8.82
   0  19  -6    4.79    7.51
   0 -19  -6    2.71    8.54
   0 -19   6    1.43    9.15
   0  19   6  -10.44    8.08
   0 -19  -6    1.26    8.46
   0  19   7   31.02    9.11
   0 -19   7   26.42    9.88
   0 -19   7   21.49    9.25
   0 -19  -7   27.12    9.06
   0  19  -7   11.33    9.04
   0 -19   7   19.08    9.26
   0  19  -7   24.26    9.26
   0  19   7    2.86    8.47
   0  19   7    9.90    8.87
   0  19   7   15.18    8.15
   0 -19   7   40.72   10.01
   0  19  -7   23.58    8.91
   0 -19  -7   29.87    9.38
   0 -19  -7   35.93   10.35
   0 -19  -7   37.10   10.33
   0  19  -7   29.96    9.06
   0 -19  -7    9.53    9.18
   0 -19  -7   19.58    9.33
   0 -19  -7   34.36    9.95
   0  19   7   15.81    8.19
   0 -19   7   26.14    9.27
   0 -19   8   13.16    9.07
   0  19   8   11.56    8.58
   0  19   8    1.46    9.32
   0 -19   8    1.50    8.95
   0 -19   8   19.66    9.22
   0  19  -8   17.12    8.64
   0 -19   8   -2.63    8.58
   0  19   8    5.15    8.04
   0 -19  -8   13.91    9.47
   0 -19  -8   -7.34    9.74
   0  19  -8   -2.60    7.93
   0 -19  -8   17.44   10.14
   0 -19  -8   15.07    9.24
   0 -19  -8    9.71    9.39
   0  19   8    2.67    8.24
   0 -19   8   16.27    9.61
   0  19   9   -1.49    8.67
   0 -19   9   -4.48    9.15
   0 -19   9   -8.53    9.52
   0  19   9   -7.40    9.11
   0 -19   9    3.06    8.71
   0  19  -9   -2.94    8.88
   0 -19   9    6.54    8.81
   0 -19  -9    1.49    9.59
   0 -19  -9   -2.91    9.49
   0 -19  -9   -3.01    9.87
   0 -19  -9   -1.38    8.78
   0  19  -9  -12.20    8.40
   0 -19   9   -3.02    8.83
   0  19   9    2.71    8.28
   0 -19  -9   -4.35    9.31
   0 -19  10   22.97    9.59
   0  19  10   36.36   10.55
   0 -19  10   45.91   10.57
   0  19  10   58.10   10.99
   0 -19  10   34.45   10.63
   0  19 -10   45.42   10.44
   0 -19 -10   53.24   11.51
   0 -19 -10   16.71   10.48
   0 -19 -10   28.05   10.94
   0  19 -10   29.64    9.81
   0 -19 -10   34.44   10.54
   0 -19  10   27.71   10.50
   0 -19 -10    9.10    9.78
   0  19  10   20.59    8.98
   0 -19  11   -1.45    9.12
   0 -19  11   -1.57    9.23
   0 -19  11   -3.21    9.44
   0  19  11    6.22    9.28
   0  19  11    4.71    9.36
   0  19 -11    1.56    8.87
   0 -19 -11  -12.66   10.49
   0 -19 -11   -1.54   10.33
   0  19 -11    8.81    9.21
   0 -19 -11    4.83   10.90
   0 -19  11   -3.14    9.49
   0 -19 -11   14.21   11.46
   0  19  11   -4.18    8.26
   0  19  12   25.50   10.48
   0 -19  12   11.50   10.02
   0  19  12   41.82   11.29
   0 -19  12   36.96   11.64
   0  19 -12   24.08   10.83
   0 -19 -12   18.75   11.52
   0 -19 -12   19.74   11.42
   0  19 -12   22.87   10.25
   0 -19 -12   59.67   13.44
   0 -19 -12   22.98   11.83
   0 -19  12   28.83   10.97
   0 -19  13   16.47    9.88
   0  19  13   41.29   11.44
   0 -19  13    5.05   10.15
   0  19  13   31.08   10.66
   0  19 -13   19.82   10.46
   0 -19  13   28.45   10.90
   0 -19 -13   28.34   11.48
   0 -19 -13   32.40   12.09
   0  19 -13    4.74    9.30
   0 -19 -13   17.05   11.46
   0 -19  13   40.83   11.37
   0 -19 -13   32.27   11.87
   0  19 -14   47.14   10.99
   0 -19  14   32.69   11.48
   0  19  14   38.94   11.82
   0 -19  14   30.35   11.31
   0  19  14   36.89   11.65
   0 -19  14   44.78   11.67
   0 -19 -14   31.41   12.34
   0  19 -14   14.73   10.24
   0 -19 -14   24.58   12.13
   0 -19  14   29.92   11.16
   0 -19 -14   38.73   12.16
   0  19 -15   13.10    9.97
   0  19  15    1.72   10.65
   0 -19  15    7.04   10.02
   0  19  15   12.13   10.62
   0 -19  15   12.06   10.43
   0 -19  15    8.82   10.75
   0 -19 -15    1.78   11.46
   0  19 -15   21.94   10.15
   0 -19 -15    5.45   11.85
   0 -19 -15    3.62   11.83
   0 -19  15    6.76   10.92
   0 -19  16   51.43   12.97
   0 -20   0   62.64   11.07
   0  20   0   37.15    9.35
   0  20   0   25.06    8.92
   0  20   0   38.37    9.52
   0 -20   0   34.15    9.47
   0 -20   0   44.27   10.03
   0 -20   0   30.74    9.92
   0  20   0   23.19    9.73
   0 -20   1    9.62    8.63
   0  20   1   -2.79    8.22
   0  20  -1   13.94    8.76
   0 -20  -1    6.75    8.23
   0  20  -1    4.13    8.24
   0  20   1    5.51    8.29
   0  20   1   15.26    8.26
   0 -20   1    6.86    9.29
   0 -20  -1    4.08    8.99
   0  20  -1    3.87    8.01
   0 -20  -1    1.30    9.08
   0 -20   1    9.81    8.76
   0 -20   1   14.50    8.84
   0 -20  -1    8.13    8.60
   0  20   1    8.14    8.47
   0  20  -1   24.74    8.88
   0  20  -2  156.51   15.64
   0  20   2  134.46   15.12
   0 -20   2  140.10   15.43
   0 -20  -2  119.22   14.79
   0  20  -2  144.33   15.45
   0  20   2  133.01   15.53
   0 -20   2  143.13   15.94
   0 -20  -2  108.43   14.96
   0  20  -2  118.85   14.86
   0  20   2  139.56   14.91
   0 -20   2  149.76   14.82
   0 -20  -2  143.09   15.56
   0 -20  -2  157.59   15.83
   0 -20  -2  110.98   14.22
   0 -20   2  153.30   15.41
   0  20  -2  133.15   15.20
   0  20   2  119.17   14.98
   0  20   3   78.23   11.99
   0  20  -3   76.85   11.84
   0  20   3   83.34   12.14
   0 -20   3   67.33   11.73
   0  20  -3   69.23   11.72
   0 -20  -3   82.48   12.30
   0  20  -3   70.30   11.80
   0 -20   3  106.16   13.59
   0  20   3   69.88   11.11
   0 -20  -3   67.40   11.92
   0 -20  -3   86.52   12.71
   0 -20  -3   87.74   11.86
   0 -20   3   57.52   11.27
   0 -20  -3   65.14   11.50
   0 -20   3   47.31   11.62
   0  20   3   92.00   12.17
   0  20  -3   70.13   12.30
   0  20  -4  197.71   18.02
   0 -20  -4  206.05   17.73
   0 -20   4  152.87   17.05
   0  20  -4  186.90   17.46
   0  20   4  194.08   18.04
   0  20   4  173.62   17.55
   0  20   4  141.64   16.39
   0  20  -4  136.32   16.53
   0 -20   4  175.55   17.86
   0 -20  -4  174.28   17.78
   0 -20  -4  170.36   17.94
   0 -20  -4  175.49   17.65
   0 -20  -4  214.33   18.70
   0 -20   4  139.18   16.54
   0  20   4  168.14   17.30
   0 -20   4  169.90   18.06
   0  20  -5   10.12    9.04
   0  20   5   17.16    8.67
   0  20   5   20.24    9.25
   0 -20  -5   13.13    8.49
   0 -20   5   22.86    9.59
   0  20  -5    7.16    9.01
   0 -20   5   12.45    9.19
   0  20   5    5.15    8.51
   0  20  -5    2.76    8.14
   0 -20  -5   11.99    8.23
   0 -20  -5    7.20    9.31
   0 -20  -5   13.65    8.80
   0 -20   5    7.37    8.71
   0 -20  -5   15.56    9.04
   0 -20  -5    4.04    9.27
   0 -20   5   11.78    8.87
   0 -20  -5    2.47    8.72
   0  20   5    6.81    8.31
   0  20  -6   61.10   11.41
   0  20  -6   51.41   11.02
   0  20   6   52.86   11.02
   0  20   6   69.74   11.77
   0 -20  -6   49.62   10.48
   0 -20   6   30.36   10.82
   0 -20  -6   35.71    9.94
   0 -20   6   48.48   11.14
   0  20   6   50.76   10.34
   0  20  -6   40.89   10.44
   0 -20  -6   51.56   11.63
   0 -20  -6   45.69   10.48
   0  20  -6   60.88   10.37
   0 -20  -6   56.01   11.77
   0 -20  -6   29.88   10.12
   0  20   6   42.48   10.43
   0 -20   6   64.30   12.13
   0 -20  -6   61.14   10.89
   0  20   7    3.77    7.88
   0 -20   7    4.50    8.89
   0 -20   7    7.30    8.88
   0 -20   7   -4.61    8.74
   0  20  -7    7.47    9.26
   0  20   7    2.99    8.75
   0  20   7   11.84    9.11
   0  20  -7    5.93    8.72
   0 -20  -7    2.59    7.74
   0 -20  -7   -1.31    8.17
   0 -20   7   -4.15    9.03
   0  20  -7    8.68    8.58
   0 -20  -7    9.59    9.73
   0 -20  -7   -3.01    9.76
   0  20  -7   -3.88    8.05
   0 -20  -7    8.73    9.49
   0 -20  -7   -1.43    9.19
   0 -20   7   -6.08    9.07
   0  20   7   -1.38    8.61
   0 -20  -7    1.37    8.96
   0 -20   8   30.55   10.23
   0  20   8   43.77   10.87
   0 -20   8   20.62   10.57
   0  20   8   45.72   10.77
   0 -20   8   34.43   10.73
   0  20  -8   46.02   11.21
   0 -20   8   37.28   10.33
   0 -20  -8   39.86   11.37
   0 -20  -8   41.64   10.94
   0 -20  -8   18.10   10.00
   0 -20  -8   43.20   10.84
   0  20  -8   29.56    8.93
   0 -20  -8   31.48   10.64
   0  20   8   39.09   10.04
   0 -20   8   58.75   11.22
   0 -20   9    4.67    9.24
   0 -20   9   11.17    9.83
   0  20   9   10.89    9.81
   0  20   9    9.24    9.32
   0 -20   9   -5.95    9.33
   0  20  -9   -3.05    8.86
   0 -20  -9   15.62   10.57
   0 -20  -9   17.98    9.78
   0 -20  -9   10.91   10.76
   0 -20  -9    4.34    9.33
   0  20  -9   -4.19    8.97
   0 -20  -9    2.99    9.59
   0  20   9   -5.65    9.11
   0 -20   9    1.57    9.39
   0 -20  10   85.91   13.91
   0  20  10   98.55   14.07
   0 -20  10   65.12   13.16
   0  20  10   86.63   13.37
   0 -20  10   91.50   13.30
   0  20 -10   94.05   13.65
   0 -20 -10   81.24   13.61
   0 -20 -10   93.60   14.37
   0 -20 -10   54.91   12.62
   0  20 -10   62.40   11.63
   0 -20 -10   85.45   14.33
   0  20  10   87.17   12.84
   0 -20 -10   95.11   14.62
   0 -20  10   68.89   13.16
   0  20  11   -6.50    9.51
   0 -20  11   10.56    9.46
   0  20  11   -1.61    9.29
   0 -20  11  -14.62   10.01
   0 -20  11   21.61   10.30
   0  20 -11   12.88    9.91
   0 -20 -11  -19.48   11.99
   0 -20 -11   -8.03   10.30
   0  20 -11    3.01    8.93
   0 -20 -11    6.64   11.29
   0 -20  11   -8.15   10.10
   0 -20 -11   -3.24   11.24
   0  20  11    5.79    8.69
   0 -20  12   84.91   14.43
   0  20  12   94.76   15.32
   0 -20  12  106.29   15.27
   0  20  12   80.72   14.23
   0  20 -12  114.04   15.90
   0 -20 -12  131.64   16.22
   0 -20 -12  136.49   16.20
   0 -20 -12  150.38   17.27
   0  20 -12  104.55   14.62
   0 -20  12   97.90   15.01
   0 -20 -12  119.36   16.12
   0  20  13   -5.10    9.60
   0  20  13    5.05    9.92
   0 -20  13    6.93   10.21
   0 -20  13    3.39    9.99
   0 -20  13   12.03   10.52
   0  20 -13   10.18   10.38
   0 -20 -13    4.91   10.44
   0 -20 -13   -3.48   10.98
   0 -20 -13   -5.25   11.54
   0  20 -13    8.07    9.05
   0 -20 -13    6.95   10.70
   0 -20  13   -1.69   10.45
   0 -20  14   45.95   12.05
   0  20  14   62.49   12.64
   0 -20  14   17.31   10.18
   0  20  14   58.48   12.75
   0 -20  14   49.32   11.89
   0  20 -14   54.99   11.84
   0 -20 -14   26.88   13.37
   0 -20 -14   32.36   13.02
   0 -20  14   29.10   11.86
   0 -20 -14   37.65   13.27
   0 -20  15   10.41   10.44
   0  21   0    2.93    8.85
   0  21   0   -4.34    8.91
   0 -21   0    5.73    8.77
   0  21   0    1.34    8.00
   0 -21   0   -1.44    9.43
   0 -21   0    1.33    8.66
   0 -21   0   -1.41    9.38
   0  21   0    7.18    9.41
   0  21  -1   -1.47    8.75
   0  21   1    2.93    8.80
   0  21  -1   -1.45    8.81
   0 -21  -1   -4.26    8.70
   0 -21   1   10.12    8.96
   0  21   1   -1.45    8.87
   0  21  -1   -9.47    8.58
   0  21   1   -5.33    8.60
   0 -21  -1  -10.03    9.54
   0 -21   1   -1.44    9.42
   0 -21  -1   -2.73    9.29
   0 -21   1    3.87    8.82
   0 -21  -1   -2.85    9.50
   0 -21   1    9.72    8.96
   0  21  -1   -2.89    8.79
   0  21   1    7.14    8.85
   0  21   2   23.28    9.45
   0 -21  -2   25.38    9.65
   0 -21   2   16.05    9.53
   0  21  -2   35.35   10.27
   0  21  -2   10.19    8.87
   0  21   2   26.47    9.71
   0  21   2   22.60    9.33
   0 -21  -2    9.99    8.81
   0 -21   2    4.34    9.40
   0  21  -2   27.37    9.87
   0 -21   2    6.25    9.07
   0 -21  -2   30.88   10.38
   0 -21   2   10.92    8.88
   0 -21  -2   17.30   10.48
   0  21  -2   11.66    9.20
   0  21   2   18.50    9.74
   0 -21   2   10.43    9.63
   0  21  -3   -8.80    8.81
   0  21   3    8.89    9.23
   0  21  -3   -2.97    9.13
   0  21   3  -11.72    9.40
   0 -21   3    8.84    9.18
   0 -21  -3    1.40    8.67
   0  21  -3   -4.16    8.49
   0  21   3   13.30    8.95
   0 -21  -3   -7.10    9.85
   0 -21   3    5.80    9.46
   0 -21  -3    1.44    9.33
   0 -21  -3    5.83    9.08
   0 -21   3   12.09    9.14
   0 -21  -3  -10.29    8.35
   0  21   3    5.69    8.65
   0 -21   3   -1.51    8.63
   0 -21   4   20.80   10.36
   0  21  -4   19.26    9.72
   0  21  -4   35.92   10.18
   0  21   4   22.45    9.50
   0 -21  -4   22.23    9.09
   0  21   4   37.01   10.22
   0  21  -4   29.66    9.62
   0 -21   4   48.00   10.98
   0 -21  -4   29.65   10.36
   0  21   4   22.69    9.60
   0 -21  -4   23.56   10.70
   0 -21  -4   45.65   10.76
   0 -21   4   27.72    9.41
   0 -21  -4   26.44    9.80
   0  21   4   35.59   10.22
   0 -21   4   13.71    9.94
   0  21   5   18.17    9.83
   0 -21  -5   13.80    9.01
   0 -21   5   12.00    9.01
   0  21  -5   12.00    8.90
   0  21  -5    9.08    8.86
   0  21   5   13.48    9.34
   0 -21  -5    1.40    9.05
   0  21  -5    4.32    8.65
   0 -21   5    5.82    9.69
   0  21   5   16.12    9.10
   0 -21  -5    9.04    9.67
   0 -21   5  -38.84    9.49
   0 -21  -5   15.38    9.84
   0 -21  -5    5.93    9.41
   0 -21   5   13.89    9.28
   0  21   5   25.72    9.58
   0  21  -6    1.54    9.25
   0 -21   6    9.09    9.23
   0  21   6   21.50    9.42
   0 -21  -6   16.45    8.96
   0  21  -6    4.56    8.80
   0  21   6    4.56    8.85
   0 -21   6   32.01   10.26
   0  21  -6   16.18    8.75
   0 -21  -6   -6.95    9.00
   0 -21  -6   -1.54    9.84
   0 -21  -6    8.08    9.28
   0 -21  -6   13.07   10.14
   0 -21  -6   11.94    9.49
   0 -21   6   15.65    9.30
   0 -21  -6   20.13    9.72
   0  21   6   10.04    8.75
   0  21   7   10.92    9.49
   0  21  -7   -6.18    9.29
   0  21   7   -7.72    9.39
   0  21  -7    4.68    8.94
   0 -21   7    6.26    9.69
   0 -21   7    1.60    9.12
   0 -21   7    4.58    9.47
   0 -21  -7    6.89    8.43
   0 -21   7  -15.97    9.21
   0  21  -7    6.01    9.09
   0 -21  -7    4.71   10.02
   0 -21  -7   -4.24    9.11
   0 -21  -7   -3.01    9.56
   0 -21  -7    7.51    9.36
   0  21   7   -4.33    8.84
   0 -21  -7    7.04    9.43
   0 -21   7   22.22   10.01
   0 -21   8   19.55   10.19
   0 -21   8    3.18    9.40
   0 -21   8    3.08    9.10
   0  21   8   19.05    9.87
   0  21   8   14.14    9.53
   0  21  -8   15.40    9.17
   0 -21   8   23.18    9.94
   0 -21  -8    7.99   10.17
   0 -21  -8    2.95    9.76
   0 -21  -8   14.03   10.79
   0 -21  -8   12.07   10.03
   0  21  -8    1.38    8.66
   0  21   8   17.47    9.37
   0 -21   8    8.05   10.19
   0 -21  -8   47.06   11.03
   0 -21   9    4.86    9.60
   0 -21   9   15.51   10.28
   0  21   9   -6.46    9.13
   0  21   9   17.60   10.44
   0 -21   9    8.29   10.15
   0  21  -9   -1.58    9.17
   0 -21  -9   -3.08    9.93
   0 -21  -9    8.13   10.25
   0 -21  -9   14.51   11.07
   0  21  -9    7.18    9.05
   0 -21  -9    1.51    9.85
   0 -21  -9  -12.28   10.49
   0  21   9   -1.47    8.82
   0 -21   9   -6.55   10.14
   0 -21  10   17.18   10.24
   0 -21  10   25.33   10.62
   0  21  10   42.84   10.96
   0  21  10   44.06   11.41
   0 -21  10   28.03   10.73
   0  21 -10   30.77   10.61
   0 -21 -10   19.75   11.34
   0 -21 -10   25.64   11.37
   0 -21 -10   28.71   11.21
   0  21 -10   35.71   10.13
   0 -21 -10   31.58   11.39
   0 -21 -10   39.98   11.95
   0 -21  10   21.61   10.21
   0  21  10   20.77    9.26
   0 -21  11   -1.68   10.34
   0  21  11   -1.68    9.76
   0 -21  11  -10.98   10.00
   0 -21  11  -12.03   10.52
   0  21  11   -6.65    9.99
   0  21 -11    3.32    9.84
   0 -21 -11   -5.00   10.93
   0 -21 -11   -3.32   10.42
   0 -21 -11    6.84   10.91
   0  21 -11    4.62    8.96
   0 -21 -11    6.63   10.51
   0  21  11   -3.00    9.45
   0 -21  11   -1.69   10.72
   0 -21  12   35.00   12.04
   0  21  12    1.71   10.38
   0  21  12   35.63   11.10
   0 -21  12   44.50   11.25
   0  21 -12   28.87   11.04
   0 -21 -12   28.64   11.93
   0 -21 -12   27.55   12.42
   0  21 -12   31.87   10.04
   0 -21 -12   15.81   11.35
   0 -21 -12   36.06   12.22
   0 -21  12   37.68   11.56
   0  21  13   17.45   11.20
   0 -21  13    8.91   10.43
   0  21  13    5.19   10.72
   0 -21  13  -10.46   10.68
   0 -21  13   15.84   10.30
   0  21 -13   -1.74   10.31
   0 -21 -13    3.55   11.78
   0 -21 -13   -1.69   10.80
   0 -21 -13   14.38   11.92
   0  21 -13   11.50   10.00
   0 -21 -13    5.31   11.68
   0 -21  13   20.84   11.40
   0  22   0  122.83   14.92
   0 -22   0  100.71   14.82
   0  22   0  121.22   14.81
   0 -22   0  122.26   15.53
   0  22   0   86.82   13.48
   0 -22   0  119.60   14.59
   0 -22   0  116.43   14.63
   0  22   0   97.83   14.26
   0  22  -1   -9.22   10.03
   0  22  -1   -7.60    9.47
   0  22   1   -6.07    9.40
   0 -22  -1   19.37   10.28
   0 -22   1  -13.64    9.89
   0  22   1   -3.07    9.34
   0  22  -1    5.65    8.48
   0 -22   1   -1.52    9.99
   0 -22  -1    3.01    9.42
   0  22   1   -5.57    8.98
   0 -22   1   18.92    9.23
   0 -22  -1   -1.43    9.52
   0 -22   1   -1.45    9.17
   0 -22  -1  -10.45    9.79
   0  22  -1   -1.51    8.92
   0  22   1   -1.50    8.64
   0 -22   2  189.67   18.46
   0  22  -2  178.38   18.25
   0 -22  -2  156.73   17.63
   0  22   2  138.69   17.46
   0  22   2  174.05   17.89
   0  22  -2  151.18   17.78
   0  22   2  166.64   17.47
   0  22  -2  151.28   17.19
   0 -22   2  180.53   18.42
   0 -22  -2  167.50   18.10
   0 -22  -2  181.72   18.17
   0 -22   2  181.98   18.38
   0 -22  -2  156.93   18.06
   0 -22   2  201.45   18.66
   0  22  -2  183.16   18.17
   0  22   2  152.16   17.29
   0  22   3   -1.55    9.55
   0  22  -3    1.55    9.50
   0  22   3   16.87    9.84
   0 -22  -3   -1.47    8.87
   0  22  -3   10.74    9.04
   0 -22   3   -3.08    9.89
   0 -22  -3   10.41    9.75
   0 -22   3   -7.61   10.65
   0  22   3   -1.39    9.05
   0  22  -3    4.34    9.24
   0 -22  -3    6.01    9.63
   0 -22   3    5.64    8.74
   0 -22  -3   17.37   10.40
   0 -22  -3    6.09   10.10
   0  22   3   -2.98    9.46
   0 -22   3    4.73   10.11
   0  22  -4  111.09   14.98
   0  22   4   92.27   14.04
   0  22   4   81.97   13.68
   0 -22  -4  131.00   14.50
   0 -22   4  102.67   14.80
   0  22  -4  102.23   14.48
   0 -22  -4  148.04   15.70
   0  22  -4   88.21   13.77
   0 -22   4  118.70   15.16
   0 -22  -4  104.51   15.42
   0 -22  -4  112.24   14.59
   0 -22   4  123.32   14.80
   0 -22  -4  109.97   14.40
   0 -22   4  122.59   15.30
   0  22   4  107.27   14.52
   0  22   5   -4.74    9.31
   0  22  -5    9.39    9.34
   0  22   5    6.25    9.74
   0  22  -5   -6.32   10.03
   0 -22  -5    1.45    8.45
   0 -22   5    3.14   10.34
   0  22  -5    1.50    9.17
   0 -22  -5   -1.47    8.77
   0 -22   5  -10.66    9.66
   0 -22  -5   17.28   10.68
   0 -22  -5   10.85   10.22
   0 -22  -5   -5.79    9.64
   0  22   5    4.48    8.91
   0 -22   5    9.67    9.80
   0  22  -6   36.45   10.63
   0  22   6   22.15    9.58
   0  22  -6   22.40    9.93
   0 -22  -6   30.11    9.84
   0 -22   6   22.11   10.21
   0  22   6   22.39   10.67
   0 -22   6   33.47   10.73
   0  22  -6   19.87   10.00
   0 -22  -6    5.83    9.23
   0 -22  -6   30.46   11.86
   0 -22  -6   39.05   11.40
   0 -22  -6   48.40   11.98
   0  22   6   40.46   10.77
   0 -22   6   11.42   10.12
   0  22  -7   45.41   11.65
   0 -22   7   31.68   11.30
   0 -22   7   41.42   11.55
   0  22   7   48.16   11.59
   0 -22   7   40.68   11.10
   0  22   7   19.47    9.85
   0  22  -7   19.29   10.24
   0 -22   7   25.80   10.48
   0  22  -7   40.56   11.42
   0 -22  -7   46.40   11.22
   0 -22  -7   22.85   11.62
   0 -22  -7   48.27   12.02
   0 -22  -7   10.98   10.72
   0 -22   7   39.65   11.54
   0  22   7   31.59   10.39
   0 -22   8   16.91   10.18
   0  22   8   23.06   11.00
   0  22   8   42.37   11.54
   0 -22   8   29.71   10.79
   0 -22   8    4.81   10.02
   0 -22   8   21.15   10.15
   0  22  -8   30.26   10.64
   0 -22  -8   21.17   10.52
   0 -22  -8   11.62   10.79
   0 -22  -8    9.44    9.89
   0 -22  -8   27.33   12.10
   0  22   8   22.69   10.11
   0 -22   8    8.37   10.39
   0 -22  -8   33.20   10.89
   0  22   9   21.77   10.61
   0  22   9   14.92   10.26
   0 -22   9   16.13   10.04
   0 -22   9   10.31   10.24
   0 -22   9    8.38   10.06
   0  22  -9   22.81   10.08
   0 -22  -9   11.81   10.93
   0 -22  -9   22.05   11.02
   0 -22  -9    4.72   10.43
   0 -22  -9   18.25   11.04
   0 -22  -9   18.87   10.90
   0  22   9   31.99   10.09
   0 -22   9    8.48   10.37
   0 -22  10   48.85   12.53
   0 -22  10   53.49   12.22
   0  22  10   40.44   12.03
   0 -22  10   59.60   12.58
   0  22  10   66.38   13.50
   0  22 -10   54.99   12.12
   0 -22 -10   32.40   12.65
   0 -22 -10   57.26   12.57
   0 -22 -10   51.25   13.14
   0 -22 -10   89.63   13.76
   0 -22 -10   50.57   13.02
   0 -22  10   56.74   12.91
   0  22  10   59.85   11.76
   0  22  11   10.28   10.30
   0 -22  11   16.25   11.16
   0 -22  11    1.73    9.99
   0 -22  11   -5.32   10.30
   0  22  11  -12.12   10.66
   0  22 -11  -10.22   10.42
   0 -22 -11   -1.70   10.88
   0 -22 -11  -13.81   11.32
   0 -22 -11  -10.53   11.00
   0  22 -11    1.57    8.94
   0 -22 -11   -1.69   10.85
   0 -22  11   -5.23   10.67
   0 -22  12   35.96   11.40
   0 -22  12   54.50   12.72
   0  22  12   28.15   11.36
   0  22  12   31.37   10.87
   0  22 -12   22.63   11.11
   0 -22 -12   33.31   12.40
   0 -22 -12   71.20   14.03
   0 -22 -12   33.16   12.74
   0 -22  12   54.68   13.09
   0  22 -12   34.05   10.79
   0 -22 -12   43.20   13.57
   0  22 -13    5.00    9.69
   0 -22 -13   -3.49   11.13
   0  23   0    4.75    9.27
   0 -23   0   -3.14    9.73
   0  23   0   -1.60    9.38
   0  23   0   -4.37    8.92
   0 -23   0    1.58   10.50
   0 -23   0  -10.14    9.24
   0 -23   0   -3.08    9.65
   0  23   0   -4.71    9.13
   0 -23   1    3.17   10.27
   0  23   1   -1.60    9.25
   0 -23  -1    3.11    9.47
   0  23  -1    6.34    9.46
   0  23   1    3.17    9.15
   0  23  -1  -11.23    9.38
   0 -23   1   -1.58    9.68
   0 -23  -1   -6.28    9.49
   0  23   1    1.45    8.65
   0  23  -1    5.88    8.60
   0 -23  -1    1.49    9.44
   0 -23   1    5.63    9.62
   0 -23   1   12.16    9.42
   0 -23  -1   -7.79   10.22
   0  23  -1   25.29   10.59
   0  23   1    1.56    9.27
   0  23  -2   23.88   10.28
   0  23   2   16.07    9.97
   0  23   2   -3.18    8.99
   0 -23  -2   18.54   10.14
   0 -23   2   12.78   10.14
   0  23  -2   -4.83    9.24
   0 -23   2    6.34    9.77
   0  23  -2   -4.45    8.98
   0 -23  -2   20.33   10.70
   0 -23  -2    7.63    9.75
   0 -23   2   13.49    9.94
   0 -23  -2   15.75   10.29
   0  23  -2    3.19    9.70
   0 -23   2   -1.63   10.10
   0  23   2    4.68    9.25
   0  23  -3   -6.41    9.18
   0  23  -3    4.85    9.72
   0  23   3   -4.79    8.96
   0 -23  -3    7.66    9.08
   0 -23   3    6.43   10.37
   0  23   3   -1.62    9.32
   0 -23   3   -1.59    9.85
   0 -23  -3   -6.22    9.21
   0  23  -3   -1.50    8.97
   0 -23  -3    6.25   10.57
   0 -23   3    2.95    9.19
   0 -23  -3   -4.77    9.50
   0 -23   3    6.57   10.54
   0  23   3   -3.11    9.34
   0 -23  -4   25.85    9.69
   0  23  -4   32.61   11.21
   0  23   4   35.41   10.69
   0  23  -4   29.07   10.78
   0 -23   4   12.96   10.58
   0  23   4   34.17   11.08
   0 -23  -4   50.98   10.85
   0 -23   4   34.94   10.82
   0  23  -4   35.10   10.42
   0 -23  -4   25.58   11.21
   0 -23  -4   21.56   10.44
   0 -23   4   23.16   10.14
   0 -23  -4   51.33   11.97
   0  23   4   35.75   11.17
   0 -23   4   34.83   11.62
   0  23   5    4.88    9.84
   0 -23   5   21.24   11.07
   0 -23  -5   12.06    9.19
   0  23  -5   11.40    9.73
   0  23  -5   23.02   10.44
   0  23   5   21.37   11.13
   0  23  -5   10.86    9.22
   0 -23  -5    6.13    9.39
   0 -23   5    4.76   10.37
   0 -23  -5    8.16   10.42
   0 -23  -5   -4.48    9.75
   0 -23  -5    6.47    9.91
   0  23   5   14.00    9.99
   0 -23   5   -8.38   10.27
   0  23  -6   64.19   11.70
   0  23   6   23.01   10.44
   0 -23  -6   35.87   10.32
   0  23   6   43.19   11.36
   0  23  -6   39.88   10.67
   0 -23   6   18.07   10.32
   0 -23   6   34.89   11.18
   0  23  -6   41.11   11.15
   0 -23  -6   27.34   10.43
   0 -23  -6   41.53   12.69
   0 -23  -6   34.14   11.61
   0 -23  -6   46.45   11.95
   0  23   6   24.92   10.73
   0 -23   6   50.85   12.52
   0  23  -7  -10.00   10.33
   0  23   7    1.66    9.59
   0  23   7  -10.08   10.60
   0 -23   7   15.18   10.26
   0  23  -7   13.45   10.29
   0 -23   7    3.46   10.25
   0 -23   7   -8.28    9.81
   0 -23   7    1.58    9.62
   0  23  -7   12.88    9.29
   0 -23  -7   -5.07   11.21
   0 -23  -7  -13.05   10.34
   0 -23  -7   16.00   10.99
   0 -23   7   29.14   11.48
   0  23   7    4.69    9.56
   0 -23   8   23.29   10.78
   0  23   8   28.66   11.56
   0 -23   8    3.50   11.21
   0 -23   8   34.16   10.94
   0  23   8   -1.70   10.35
   0 -23   8   12.58   10.20
   0  23  -8   31.21   10.99
   0 -23  -8    3.44   10.88
   0 -23  -8    6.61   10.71
   0 -23  -8   17.98   10.30
   0 -23   8    8.67   10.12
   0  23   8   25.09   10.22
   0  23   9    3.42   10.33
   0 -23   9   -3.46   10.86
   0  23   9    5.18   10.37
   0 -23   9    7.09   10.16
   0 -23   9    1.67   10.72
   0  23  -9    8.38   10.00
   0 -23  -9    3.21   10.55
   0 -23  -9   -8.70   11.41
   0 -23  -9   18.74   11.24
   0 -23  -9   16.35   11.18
   0 -23   9   -3.51   10.47
   0 -23  -9   17.61   11.16
   0  23   9    4.72    9.09
   0 -23  10    1.80   11.54
   0 -23  10    1.75    9.71
   0  23  10    1.73   10.23
   0  23  10   15.77   10.40
   0 -23  10    1.68   10.47
   0  23 -10   15.40    9.95
   0 -23 -10   21.66   11.68
   0 -23 -10   14.09   12.05
   0 -23 -10    9.78   10.64
   0 -23 -10   10.50   11.79
   0 -23  10   -5.32   10.24
   0  23  10   17.40   10.44
   0 -23 -10    9.97   10.97
   0 -23  11   -1.78    9.98
   0 -23  11   -5.46   11.55
   0 -23  11   11.74   10.70
   0  23 -11   -3.49    9.56
   0 -23 -11    8.89   11.72
   0 -23 -11   -3.45   10.49
   0 -23 -11   14.37   11.33
   0 -23  11    7.17   10.49
   0 -23 -11    6.88   10.98
   0  24   0   -1.67    9.68
   0 -24   0    6.54   10.31
   0  24   0    4.94    9.70
   0 -24   0    8.21   10.11
   0 -24   0    7.53    9.98
   0 -24   0   -3.21    9.75
   0  24   0    1.64    9.44
   0  24   1    5.00    9.83
   0 -24   1    9.89   10.28
   0  24  -1   10.01   10.16
   0 -24  -1    1.62    9.68
   0  24  -1    9.89    9.98
   0  24   1   13.18   10.34
   0 -24  -1   16.34   10.49
   0 -24   1   -1.65    9.90
   0  24  -1    6.09    9.27
   0 -24  -1    1.54    9.52
   0 -24  -1    6.49    9.82
   0 -24   1   12.66   10.16
   0  24  -1   18.09   10.56
   0  24   1   -3.25    9.91
   0 -24   1   10.10   10.92
   0 -24   2   67.96   13.00
   0  24   2   78.57   13.25
   0  24   2   51.23   12.31
   0  24  -2   55.19   11.97
   0 -24  -2   38.57   11.59
   0  24  -2   41.34   11.52
   0  24  -2   46.14   11.85
   0 -24   2   36.33   12.14
   0 -24  -2   50.49   12.14
   0 -24  -2   45.94   12.55
   0 -24   2   52.99   12.13
   0 -24  -2   54.11   12.67
   0  24  -2   48.03   11.75
   0  24   2   74.58   13.29
   0 -24   2   72.85   13.41
   0  24  -3   -1.68   10.04
   0 -24  -3   12.75   10.63
   0  24   3    6.64   10.36
   0  24   3   13.42    9.41
   0 -24   3    1.67   10.11
   0  24  -3    4.99    9.74
   0 -24  -3    3.24    9.98
   0  24  -3    7.78    9.99
   0 -24   3   -9.91   10.78
   0 -24  -3   -1.62   10.29
   0 -24   3   15.34   10.80
   0 -24  -3   13.24   10.32
   0  24   3   22.66   10.33
   0 -24   3    8.54   10.20
   0  24   4   86.15   13.97
   0 -24  -4   85.36   13.73
   0 -24   4   89.16   14.06
   0  24  -4   84.55   13.79
   0  24   4  105.27   14.79
   0  24  -4   97.14   14.46
   0  24  -4   86.78   13.49
   0 -24  -4   70.74   13.08
   0 -24   4   87.60   14.08
   0 -24  -4   87.64   14.87
   0 -24   4   91.89   13.89
   0 -24  -4   86.68   14.36
   0 -24   4   75.76   14.29
   0  24   4   85.58   14.19
   0 -24   5   37.30   10.98
   0  24   5   35.35   11.14
   0  24  -5   35.80   11.04
   0  24   5   45.94   12.22
   0 -24  -5   18.79    9.83
   0  24  -5   33.77   11.23
   0  24  -5   12.82   10.28
   0 -24   5   46.17   11.75
   0 -24  -5   33.48   11.58
   0 -24  -5   42.17   13.16
   0 -24  -5   46.05   11.88
   0 -24  -5   40.24   11.56
   0 -24   5   31.25   11.78
   0  24   5   45.16   12.31
   0  24   6   67.04   13.09
   0 -24   6   39.19   11.79
   0  24   6   44.20   12.04
   0 -24  -6   23.28   10.58
   0  24  -6   51.58   12.34
   0  24  -6   52.79   11.95
   0 -24  -6   34.73   11.63
   0  24  -6   34.22   10.86
   0 -24   6   27.99   11.13
   0 -24  -6   39.51   12.87
   0 -24  -6   40.45   12.11
   0 -24  -6   39.71   11.84
   0 -24   6   26.31   11.94
   0  24   6   38.73   11.25
   0 -24   7   27.38   11.48
   0 -24   7   40.05   12.15
   0  24  -7   43.03   11.61
   0  24   7   25.77   11.10
   0  24   7   22.58   11.03
   0  24  -7   39.92   12.11
   0 -24   7   41.04   12.56
   0  24  -7   19.88   10.78
   0 -24   7   26.22   11.23
   0 -24  -7   47.18   13.14
   0 -24  -7   18.59   11.41
   0 -24  -7   41.03   12.71
   0 -24   7   51.37   12.41
   0  24   7   42.03   11.14
   0 -24   8    3.61   10.42
   0 -24   8   10.32   11.11
   0 -24   8    3.52   10.03
   0  24   8   -5.21   10.31
   0  24   8   10.53   10.21
   0 -24   8   21.18   11.31
   0  24  -8   15.19   10.53
   0 -24  -8   30.08   12.80
   0 -24  -8    6.77   10.82
   0 -24  -8   20.32   11.64
   0 -24   8   -1.79   10.33
   0  24   8    4.86    9.36
   0 -24   9    6.90   10.37
   0  24   9    7.11   10.82
   0 -24   9    8.90   10.70
   0  24   9    7.03   10.23
   0 -24   9   10.94   10.61
   0  24  -9   17.17   10.06
   0 -24  -9   -1.79   11.32
   0 -24  -9   21.97   11.79
   0 -24  -9    1.74   10.67
   0 -24   9   10.84   10.44
   0  24   9   11.36    9.64
   0  24 -10   10.49    9.75
   0 -24 -10   13.54   11.69
   0 -24  10   15.52   11.21
   0 -24 -10    3.37   10.71
   0 -25   0   -1.69   10.62
   0  25   0  -10.35   10.63
   0  25   0  -15.35    9.91
   0 -25   0   13.62   10.55
   0 -25   0   -4.67    9.82
   0 -25   0   -8.31   10.91
   0  25   0    1.69    9.78
   0 -25   1  -11.94   10.18
   0  25   1    3.45   10.17
   0 -25  -1   -8.40   10.28
   0  25  -1   -5.18    9.90
   0  25   1   10.24   10.12
   0  25  -1   -1.71   10.20
   0 -25   1   -5.13   11.03
   0 -25  -1   -8.48   10.38
   0 -25  -1  -14.36   10.69
   0 -25   1    1.64   10.16
   0 -25  -1   11.77   10.78
   0 -25   1   -8.71   10.13
   0  25   1   -1.69    9.46
   0  25  -1   -1.70   10.04
   0 -25  -2  -10.00   10.57
   0  25   2   -8.65   10.98
   0  25  -2   -1.73   10.06
   0  25  -2   -6.85   10.01
   0  25   2    1.71    9.94
   0 -25   2   -8.59    9.84
   0 -25  -2    5.06   10.45
   0 -25   2    8.55   11.03
   0 -25  -2   -1.63   10.49
   0 -25  -2   15.28   11.31
   0 -25   2    4.85   10.43
   0 -25   2    1.75    9.91
   0  25   2    1.68   10.15
   0 -25   3   13.83   11.22
   0  25   3   -1.74    9.74
   0  25  -3    3.44    9.93
   0  25   3   -6.87    9.70
   0  25  -3    1.74   10.37
   0 -25  -3    1.65    9.93
   0 -25   3    1.71   10.68
   0 -25  -3   13.41   11.05
   0  25  -3   -3.21    8.93
   0 -25  -3   31.76   11.14
   0 -25  -3   -3.43   11.12
   0 -25   3   33.40   12.05
   0 -25   3    5.30   10.19
   0  25   3    6.70   10.32
   0  25  -4   10.39   10.48
   0 -25  -4   26.20   10.57
   0  25   4    1.74    9.79
   0  25   4   -1.73    9.25
   0  25  -4    8.74   10.30
   0 -25   4   19.14   11.17
   0 -25   4   -3.42   10.74
   0 -25  -4   13.31   10.38
   0  25  -4    4.87    9.58
   0 -25  -4    1.71   10.46
   0 -25  -4    8.63   11.14
   0  25   4   10.02    9.91
   0 -25   4    3.56   11.03
   0 -25  -5    6.49    9.42
   0  25  -5   -5.28    9.79
   0 -25   5   -1.75   10.44
   0  25   5   -1.76    9.99
   0  25   5    3.47   10.16
   0  25  -5   -8.71   10.05
   0  25  -5   -1.65    9.76
   0 -25  -5   18.13   11.21
   0 -25   5    8.54   10.12
   0 -25  -5  -20.88   11.71
   0 -25  -5    3.47   10.94
   0 -25   5  -10.76   10.84
   0  25   5    5.01    9.96
   0  25   6    1.77   10.30
   0  25  -6   24.60   10.63
   0  25  -6   -5.32    9.87
   0  25   6    3.50    9.97
   0 -25   6    1.76   10.77
   0 -25  -6   16.33   10.48
   0  25  -6   10.04   10.24
   0 -25   6    3.41   10.17
   0 -25  -6   -3.54   11.10
   0 -25  -6    8.71   11.06
   0 -25  -6    1.62   10.37
   0  25   6   -8.33   10.26
   0 -25   6   19.88   11.79
   0 -25   7    1.79   10.27
   0  25  -7   10.63   10.43
   0  25   7   -1.79   10.09
   0  25   7   -1.77    9.83
   0  25  -7   -8.93   10.16
   0 -25   7   -1.84   10.67
   0 -25   7   19.41   11.19
   0  25  -7   -1.70    9.59
   0 -25   7   -1.69   10.36
   0 -25  -7   -3.59   12.26
   0 -25  -7   10.06   11.79
   0 -25  -7   -5.24   11.99
   0 -25   7    1.82   10.16
   0  25   7    1.67    9.68
   0 -25  -8   -8.72   10.88
   0 -25  -8   13.80   11.80
   0  25   8   23.31   10.33
   0 -25   8   13.45   10.74
   0  25  -8   -1.73    9.76
   0  26   0   -1.76    9.87
   0 -26   0   22.74   10.97
   0  26   0    1.78   10.20
   0 -26   0    8.79   10.56
   0 -26   0    1.72   11.02
   0  26   0   -3.50   10.16
   0 -26   0    5.37   10.40
   0  26  -1   24.94   10.78
   0  26   1   26.40   10.59
   0 -26   1   -7.04   10.46
   0  26  -1   12.33   10.53
   0 -26  -1   24.29   11.02
   0  26   1   14.25   10.22
   0 -26  -1   38.55   11.81
   0 -26   1   15.86   11.93
   0 -26  -1    9.85   10.68
   0 -26  -1   24.30   11.46
   0 -26   1   50.81   12.79
   0 -26   1   46.76   12.54
   0  26  -1   29.89   11.73
   0  26   1   12.18   10.40
   0  26  -2   19.64   10.05
   0  26   2   12.34   10.63
   0  26   2   21.41   11.09
   0 -26  -2   10.32   10.37
   0  26  -2    5.30   10.92
   0 -26   2    5.32   10.76
   0 -26   2   10.59   11.30
   0 -26  -2   17.42   11.76
   0 -26  -2   11.77   10.77
   0 -26   2   25.03   11.55
   0 -26  -2    8.77   10.64
   0  26   2   29.46   10.65
   0 -26   2   14.47   11.11
   0  26  -3   25.07   10.89
   0 -26   3   33.86   12.00
   0 -26  -3   23.86   10.19
   0  26   3   35.38   12.15
   0  26  -3   21.27   11.75
   0  26   3   34.00   11.02
   0 -26  -3   20.77   11.05
   0 -26   3   44.18   12.31
   0 -26  -3   48.12   12.87
   0 -26   3   34.48   11.79
   0 -26  -3   37.09   12.77
   0 -26   3   65.52   13.38
   0  26   3   24.17   11.51
   0  26  -4   71.94   13.93
   0  26  -4   40.97   12.04
   0 -26   4   25.11   12.24
   0  26   4   57.44   12.84
   0 -26  -4   35.44   11.90
   0  26   4   58.61   13.55
   0 -26  -4   22.32   11.57
   0 -26   4   72.33   14.34
   0 -26  -4   50.88   13.12
   0 -26  -4   48.01   13.01
   0  26   4   56.84   13.05
   0 -26   4   36.66   12.37
   0 -26  -5   22.10   10.95
   0 -26   5   12.33   10.62
   0  26   5   13.73   10.29
   0 -26  -5   13.36    9.95
   0  26  -6   22.22   10.90
   0 -26  -6   13.44   10.72
   0 -27  -1   -8.42   11.63
   1   0 -22    5.23    9.62
   1   0 -22   -1.83   10.43
   1   0 -22   -9.17   11.44
  -1   0  22    1.69   10.42
  -1   0  22    6.87   10.44
  -1   0  21   -1.53    8.90
   1   0 -21    5.03   10.50
   1   0 -21    1.76   10.31
   1   0 -21   -5.29   10.72
  -1   0  21    3.25   10.25
  -1   0  21   -3.30   10.22
   1   0 -20  -11.23    9.57
  -1   0  20   -1.46    8.84
   1   0 -20   -3.37   10.17
   1   0 -20    3.37    9.45
  -1   0  20    7.76    9.56
  -1   0  20   11.03    9.53
   1   0 -19    4.58    8.80
  -1   0  19    8.33    8.76
   1   0 -19    1.60    9.17
   1   0 -19    1.60    8.98
  -1   0  19    4.49    9.28
  -1   0  19   -7.37    9.13
  -1   0  18    5.66    8.66
  -1   0  18    1.39    8.42
  -1   0  18   -1.31    8.18
   1   0 -18   -1.44    8.56
   1   0 -18    2.66    8.35
   1   0 -18   21.17    9.97
   1   0 -18  -10.59    9.09
  -1   0  18    1.26    7.50
  -1   0  17   43.19   10.32
  -1   0  17   42.62   10.37
   1   0 -17   42.17   10.07
  -1   0  17   59.13    9.79
   1   0 -17   32.73   10.23
   1   0 -17   28.88    9.40
   1   0 -17   48.42   10.73
   1   0 -17   63.06    9.75
  -1   0  17   47.69    9.85
   1   0 -16    1.33    7.85
   1   0 -16    4.31    6.59
  -1   0  16   -6.23    8.13
  -1   0  16   -2.45    8.03
   1   0 -16    2.55    7.71
  -1   0  16   -3.45    7.04
   1   0 -16    2.66    8.20
   1   0 -16    5.89    7.65
  -1   0  16    8.50    6.78
  -1   0  16    3.37    7.49
   1   0 -15  153.78   14.78
   1   0 -15  131.71   15.50
  -1   0  15  136.80   15.18
  -1   0  15  149.66   15.28
  -1   0  15  173.20   15.13
   1   0 -15  153.36   15.46
   1   0 -15  147.73   15.74
   1   0 -15  170.53   15.60
  -1   0  15  166.27   14.57
  -1   0  15  150.72   14.83
   1   0 -14   -3.45    7.93
   1   0 -14   -1.15    7.59
   1   0 -14   -0.93    6.25
  -1   0  14   -4.22    6.92
  -1   0  14    2.15    7.27
  -1   0  14   -3.95    6.26
   1   0 -14   -1.10    6.99
   1   0 -14    4.09    6.81
  -1   0  14    0.92    5.91
  -1   0  14   -1.97    7.11
   1   0 -13  265.21   21.88
   1   0 -13  271.23   20.80
  -1   0  13  271.02   21.45
  -1   0  13  246.38   21.26
  -1   0  13  271.91   21.15
   1   0 -13  291.86   21.75
   1   0 -13  270.12   21.91
   1   0 -13  290.07   21.60
  -1   0  13  255.87   20.53
  -1   0  13  270.05   21.02
   1   0 -12    0.79    5.34
   1   0 -12   -0.97    6.53
   1   0 -12   -2.91    6.54
  -1   0  12    0.89    6.22
  -1   0  12    0.91    6.28
  -1   0  12   -4.23    4.60
  -1   0  12   -0.83    5.30
   1   0 -12    5.59    6.53
   1   0 -12    2.59    6.07
  -1   0  12   -0.77    5.12
  -1   0  12    3.37    5.55
   1   0 -11   63.50    9.05
   1   0 -11   52.12    8.29
   1   0 -11   53.10    7.34
  -1   0  11   50.83    7.86
  -1   0  11   59.22    8.14
  -1   0  11   46.30    6.49
   1   0 -11   54.29    8.48
  -1   0  11   64.27    7.86
   1   0 -11   60.44    8.00
  -1   0  11   58.52    7.57
   1   0 -11   50.57    6.73
  -1   0  11   79.47    8.61
   1   0 -11   48.72    7.04
   1   0 -10   -1.59    5.44
   1   0 -10    0.65    4.36
   1   0 -10    3.98    5.79
  -1   0  10   -5.19    5.04
  -1   0  10   -2.91    4.89
  -1   0  10    2.10    4.23
   1   0 -10    3.07    5.52
  -1   0  10   -1.34    4.51
   1   0 -10    1.42    5.57
   1   0 -10    2.06    3.77
  -1   0  10    6.25    4.44
   1   0 -10   -0.53    4.21
   1   0 -10   -4.78    4.45
  -1   0  10    3.51    5.03
   1   0  -9  560.74   41.05
   1   0  -9  568.38   41.66
   1   0  -9  612.33   40.52
  -1   0   9  671.65   41.59
  -1   0   9  648.53   41.61
  -1   0   9  639.48   40.88
  -1   0   9  650.30   41.29
   1   0  -9  625.26   41.66
  -1   0   9  634.53   39.97
   1   0  -9  555.28   41.29
   1   0  -9  597.38   41.75
  -1   0   9  641.90   41.23
   1   0  -9  552.37   40.17
   1   0  -9  600.60   40.76
  -1   0   9  645.15   40.50
  -1   0   9  639.96   41.53
   1   0  -9  553.06   40.56
  -1   0   9  632.35   40.48
  -1   0   8    2.99    3.85
   1   0  -8   -0.63    5.50
   1   0  -8   -4.41    5.18
   1   0  -8    5.60    4.46
  -1   0   8   -1.71    4.56
  -1   0   8    2.64    3.81
   1   0  -8   -4.18    3.54
  -1   0   8    1.17    4.79
   1   0  -8    0.80    2.75
   1   0  -8   -4.31    3.73
  -1   0   8    0.58    2.88
  -1   0   8   -1.04    4.15
   1   0  -8    1.82    4.71
  -1   0   8   -1.39    4.11
   1   0  -8   -2.79    4.79
   1   0  -8   -0.33    2.07
  -1   0   8    1.09    3.57
   1   0  -8    5.89    4.49
   1   0  -8    0.91    1.52
  -1   0   8    0.97    4.03
   1   0  -8    4.29    3.45
   1   0  -8    4.27    4.19
  -1   0   8   -0.40    3.45
  -1   0   8    2.07    2.84
  -1   0   8    6.22    4.92
   1   0  -8    3.38    4.16
  -1   0   8   -0.37    3.32
  -1   0   7 1877.88  116.11
   1   0  -7 1816.60  116.80
   1   0  -7 1879.90  116.41
  -1   0   7 1771.34  116.54
  -1   0   7 1751.52  116.11
  -1   0   7 1780.73  116.54
   1   0  -7 1743.17  115.91
   1   0  -7 1780.10  115.54
  -1   0   7 1746.09  115.60
  -1   0   7 1792.41  116.35
  -1   0   7 1934.22  116.44
   1   0  -7 1915.47  116.82
   1   0  -7 1799.77  116.07
   1   0  -7 1799.00  115.19
   1   0  -7 1858.31  116.85
   1   0  -7 1752.30  115.10
   1   0  -7 1832.50  116.55
  -1   0   7 1945.45  116.31
   1   0  -7 1843.11  115.74
  -1   0   7 1825.91  115.61
  -1   0   7 1838.57  115.06
  -1   0   7 1907.04  116.04
   1   0  -7 1782.39  116.19
   1   0  -7 1787.39  115.02
  -1   0   7 1785.80  115.89
   1   0  -7 1731.32  116.18
   1   0  -7 1881.86  116.09
  -1   0   7 1786.16  116.55
  -1   0   7 1808.65  115.85
   1   0  -7 1808.95  116.04
  -1   0   6    3.32    3.42
   1   0  -6    2.36    4.60
   1   0  -6    6.61    4.85
   1   0  -6    1.51    3.82
   1   0  -6    5.65    3.70
  -1   0   6    3.38    4.40
  -1   0   6    1.77    3.93
  -1   0   6   -0.86    4.21
   1   0  -6    2.33    2.58
  -1   0   6    1.87    3.81
   1   0  -6   -2.28    4.27
   1   0  -6    7.22    3.60
  -1   0   6    3.26    2.93
  -1   0   6    2.34    3.71
  -1   0   6    5.34    3.44
  -1   0   6    2.88    3.86
   1   0  -6    1.15    1.82
   1   0  -6    0.58    2.06
   1   0  -6   -0.41    4.31
   1   0  -6    2.19    3.67
   1   0  -6   -0.74    2.89
   1   0  -6    1.08    1.68
  -1   0   6   -0.31    3.25
  -1   0   6    3.26    1.88
   1   0  -6    3.12    3.62
  -1   0   6    1.30    4.28
   1   0  -6   -0.74    4.12
   1   0  -6    4.40    3.41
  -1   0   6    1.59    2.89
  -1   0   6    2.54    3.20
  -1   0   5 5398.75  338.80
   1   0  -5 5579.44  338.97
   1   0  -5 5402.33  339.28
  -1   0   5 5372.87  339.07
   1   0  -5 5211.94  338.84
   1   0  -5 5100.54  338.85
  -1   0   5 5300.67  339.02
   1   0  -5 5259.67  338.76
  -1   0   5 5243.09  338.87
   1   0  -5 5233.33  338.73
  -1   0   5 5221.74  338.84
  -1   0   5 5417.59  338.58
   1   0  -5 5371.35  339.22
  -1   0   5 5477.70  339.03
   1   0  -5 5215.98  338.50
  -1   0   5 5460.58  338.91
   1   0  -5 5322.85  338.18
   1   0  -5 5479.15  339.29
   1   0  -5 5343.67  338.14
   1   0  -5 5317.85  339.03
  -1   0   5 5377.45  338.43
  -1   0   5 5341.19  338.17
  -1   0   5 5540.76  338.72
   1   0  -5 5335.60  338.49
   1   0  -5 5453.93  338.81
   1   0  -5 5282.43  338.14
   1   0  -5 5332.87  338.71
  -1   0   5 5241.77  339.10
  -1   0   5 5359.88  338.62
  -1   0   5 5323.88  338.63
   1   0  -5 5257.50  338.93
   1   0  -5 5313.00  338.70
   1   0  -4    3.09    3.48
   1   0  -4    0.66    3.87
   1   0  -4    7.86    4.27
  -1   0   4    1.66    3.20
   1   0  -4   -0.24    3.28
   1   0  -4    3.77    3.17
  -1   0   4    1.68    3.37
   1   0  -4    1.54    3.18
  -1   0   4    4.29    3.60
  -1   0   4    2.00    3.65
  -1   0   4    1.08    2.94
   1   0  -4    3.50    3.15
   1   0  -4    1.37    2.78
   1   0  -4    2.87    3.80
  -1   0   4    1.66    3.05
  -1   0   4    4.00    3.38
  -1   0   4    0.63    2.94
  -1   0   4    0.77    3.31
   1   0  -4    2.95    1.78
   1   0  -4    3.67    3.69
   1   0  -4    1.09    1.96
   1   0  -4   -1.07    3.12
  -1   0   4    2.76    2.76
   1   0  -4    0.68    2.92
   1   0  -4    1.71    1.95
  -1   0   4    4.40    2.86
  -1   0   4    2.95    2.08
   1   0  -4    3.00    3.28
   1   0  -4    5.53    2.61
  -1   0   4    3.76    2.80
   1   0  -4    0.21    3.17
  -1   0   4    3.04    4.02
  -1   0   4    0.48    2.51
   1   0  -3 8005.92  504.38
   1   0  -3 7797.97  504.60
  -1   0   3 8160.63  504.33
  -1   0   3 7790.90  504.44
   1   0  -3 7865.46  504.38
  -1   0   3 7731.08  504.38
  -1   0   3 7923.52  504.41
   1   0  -3 7743.14  504.31
   1   0  -3 7789.52  504.33
   1   0  -3 8078.50  504.58
  -1   0   3 7981.96  504.30
   1   0  -3 7918.99  504.25
  -1   0   3 8089.55  504.49
  -1   0   3 7907.40  504.21
  -1   0   3 7829.49  504.23
   1   0  -3 7950.83  504.46
  -1   0   3 8069.77  504.20
   1   0  -3 7910.31  503.98
  -1   0   3 8116.64  504.01
   1   0  -3 8113.17  504.62
  -1   0   3 7982.21  504.37
   1   0  -3 8125.53  504.24
  -1   0   3 8050.96  504.10
  -1   0   3 7892.29  504.07
   1   0  -3 7960.83  504.12
   1   0  -3 7901.79  504.04
  -1   0   3 7872.81  504.19
   1   0  -3 8011.04  504.23
   1   0  -3 7947.99  504.23
  -1   0   3 7905.83  504.50
  -1   0   3 8148.82  504.20
   1   0  -2    2.25    2.68
   1   0  -2    4.31    2.57
   1   0  -2    1.23    2.54
  -1   0   2    1.98    2.22
  -1   0   2    0.59    2.01
  -1   0   2    0.18    2.73
   1   0  -2    1.53    2.17
   1   0  -2    2.19    2.13
  -1   0   2    4.34    2.11
   1   0  -2    2.44    2.60
   1   0  -2    2.54    1.88
   1   0  -2    2.66    2.37
  -1   0   2    4.29    1.69
  -1   0   2    1.32    2.52
  -1   0   2    1.68    1.74
   1   0  -2    0.17    2.43
   1   0  -2    2.00    1.79
  -1   0   2    4.00    2.27
  -1   0   2    3.91    2.45
  -1   0   2    2.54    1.96
   1   0  -2    3.82    2.10
  -1   0   2    1.02    2.11
   1   0  -2    1.35    1.95
   1   0  -2    4.37    1.90
  -1   0   2    2.62    1.89
  -1   0   2    2.35    2.39
   1   0  -2    0.96    1.87
   1   0  -2    1.92    2.02
  -1   0   2    2.32    2.18
  -1   0   1 5186.55   19.92
   1   0  -1 5168.13   20.20
   1   0  -1 5323.55   16.84
   1   0  -1 5201.60   16.64
  -1   0   1 5585.54   21.56
   1   0  -1 5228.38   22.10
  -1   0   1 5175.55   19.18
   1   0  -1 5431.09   19.10
  -1   0   1 5029.30   19.95
   1   0  -1 5511.33   20.03
  -1   0   1 5492.83   20.42
  -1   0   1 5171.66   17.45
   1   0  -1 5041.31   17.71
  -1   0   1 5059.54   19.16
   1   0  -1 5453.04   19.65
   1   0  -1 5031.74   18.99
  -1   0   1 5101.17   19.18
   1   0  -1 4998.09   19.08
  -1   0   0    1.83    1.55
   1   0   0    1.58    1.55
   1   0   0    1.29    1.55
   1   0   0    2.18    1.71
  -1   0   0   -1.22    1.25
   1   0   0    0.20    1.51
  -1   0   0    0.24    1.54
  -1   0   0   -0.13    1.73
   1   0   0    0.50    1.51
  -1   0   0    1.65    1.75
  -1   0   0   -0.38    1.37
   1   0   0    0.73    1.57
  -1   0   0   -1.03    1.67
   1   0   0    2.17    1.48
   1   0   0    0.95    1.44
  -1   0   0    1.63    1.53
  -1   0   0    3.26    1.63
   1   0   0   -0.60    1.53
   1   0   0    0.12    1.53
  -1   0   0    1.37    1.61
   1   0   1 3277.41   35.67
  -1   0  -1 3068.48   35.57
  -1   0  -1 3197.92   34.46
   1   0   1 3978.73   34.88
   1   0   1 3437.25   34.88
   1   0   1 2585.82   35.09
  -1   0  -1 3146.76   35.64
  -1   0  -1 1994.09   34.20
  -1   0  -1 3155.02   35.67
   1   0   1 3636.96   35.37
  -1   0  -1 3317.55   36.07
   1   0   1 3248.12   35.31
  -1   0  -1 2969.49   34.88
  -1   0  -1 3280.65   35.74
  -1   0  -1 3094.45   35.57
   1   0   2    0.74    2.05
   1   0   2   -0.39    2.66
  -1   0  -2   -1.78    2.59
   1   0   2    0.90    1.82
  -1   0  -2    0.65    1.73
   1   0   2    0.11    1.81
  -1   0  -2    2.42    1.82
  -1   0  -2    1.09    2.23
  -1   0  -2    0.84    1.29
   1   0   2    1.29    2.15
   1   0   2   -0.67    1.28
  -1   0  -2    0.79    2.50
   1   0   2    1.33    2.47
   1   0   2    2.23    2.08
  -1   0  -2    0.59    2.55
  -1   0  -2    4.23    2.97
  -1   0  -2    1.46    2.25
   1   0   2    3.68    2.37
   1   0   2    0.69    2.29
  -1   0  -2   -1.48    2.61
  -1   0  -2    0.69    1.88
   1   0   2   -0.76    2.10
   1   0   2    1.30    2.61
  -1   0  -2    0.92    1.98
  -1   0  -2    0.39    2.75
  -1   0  -2    0.58    2.56
  -1   0  -3 1537.33  118.55
   1   0   3 1576.16  118.43
   1   0   3 1850.18  118.67
   1   0   3 1145.14  118.14
  -1   0  -3 2270.38  118.36
  -1   0  -3 2183.36  118.34
   1   0   3 2094.32  118.42
   1   0   3 2077.41  118.44
  -1   0  -3 2183.40  118.58
   1   0   3 2201.86  118.65
   1   0   3 1187.14  118.16
  -1   0  -3 1912.55  118.60
  -1   0  -3 2041.96  118.38
  -1   0  -3 1938.49  118.74
  -1   0  -3 1713.71  118.67
   1   0   3 1560.07  118.39
   1   0   3 1804.97  118.25
   1   0   3 1968.74  118.69
  -1   0  -3 2053.06  118.16
   1   0   3 1797.19  118.45
   1   0   3 1828.26  118.07
  -1   0  -3 1963.70  118.50
  -1   0  -3 2043.81  118.61
  -1   0  -3 2022.95  118.67
   1   0   3 1904.29  118.51
   1   0   3 1898.71  118.05
   1   0   3 1591.59  118.47
  -1   0  -3 2126.47  118.05
   1   0   4    6.48    3.54
   1   0   4    2.60    3.59
   1   0   4   -1.91    3.45
  -1   0  -4    1.93    3.98
   1   0   4   -0.50    3.30
   1   0   4    5.42    3.35
  -1   0  -4    0.90    2.89
  -1   0  -4    4.35    3.00
  -1   0  -4    4.06    3.72
   1   0   4    2.09    3.50
  -1   0  -4    2.67    3.29
   1   0   4    1.12    3.64
   1   0   4    1.35    2.77
  -1   0  -4   -0.21    2.77
   1   0   4    2.60    3.46
  -1   0  -4    3.53    4.06
  -1   0  -4    0.96    3.93
   1   0   4    0.92    3.42
  -1   0  -4    0.80    3.27
   1   0   4    1.46    1.88
  -1   0  -4    1.64    2.10
   1   0   4   -1.70    3.41
  -1   0  -4   -1.16    3.59
   1   0   4    4.77    3.52
  -1   0  -4    0.29    3.62
   1   0   4    3.17    3.23
  -1   0  -4   -0.64    2.37
   1   0   4    0.85    2.46
   1   0   5 2082.44  120.88
   1   0   5 1949.14  120.63
  -1   0  -5 1888.27  120.89
   1   0   5 1651.25  120.58
  -1   0  -5 2002.82  120.46
  -1   0  -5 1986.99  120.44
   1   0   5 1935.47  120.58
   1   0   5 1875.95  120.58
   1   0   5 1868.16  119.64
  -1   0  -5 1921.91  119.65
   1   0   5 1933.28  120.79
  -1   0  -5 2051.44  120.64
   1   0   5 1904.19  120.62
  -1   0  -5 1972.29  120.86
   1   0   5 1670.82  120.59
  -1   0  -5 1868.53  120.15
  -1   0  -5 2016.99  120.92
  -1   0  -5 1895.62  120.86
   1   0   5 1821.78  120.10
   1   0   5 1719.98  120.56
  -1   0  -5 1956.33  120.53
   1   0   5 1841.74  120.36
   1   0   5 1761.78  119.77
  -1   0  -5 1895.76  119.82
   1   0   5 1989.56  120.81
   1   0   5 1720.01  120.45
   1   0   5 1816.52  120.46
  -1   0  -5 1942.21  120.14
  -1   0  -5 1898.94  120.63
   1   0   5 1928.43  120.19
  -1   0  -5 1903.53  120.68
   1   0   6    0.74    3.57
  -1   0  -6   -0.43    3.86
   1   0   6   -2.79    4.00
  -1   0  -6    1.40    4.17
   1   0   6   -1.31    3.80
   1   0   6   -0.40    3.92
  -1   0  -6   -0.33    3.30
   1   0   6    1.93    3.86
  -1   0  -6    3.42    3.45
   1   0   6    1.59    1.94
  -1   0  -6   -0.65    1.81
   1   0   6    2.36    4.11
  -1   0  -6    1.12    3.47
   1   0   6    4.84    4.33
   1   0   6   -1.54    3.87
  -1   0  -6    0.90    4.07
   1   0   6    5.90    3.79
   1   0   6    3.50    2.74
  -1   0  -6    1.75    2.99
  -1   0  -6    4.19    4.32
  -1   0  -6   -1.83    4.53
   1   0   6    0.44    4.26
   1   0   6    2.44    1.96
   1   0   6    4.43    3.60
  -1   0  -6    1.24    1.89
  -1   0  -6    0.36    3.54
   1   0   6    1.76    4.06
  -1   0  -6    7.60    4.07
   1   0   6   -1.05    3.77
  -1   0  -6   -2.64    2.98
   1   0   6    5.80    3.29
  -1   0  -6    1.61    4.26
  -1   0  -7  323.59   23.80
   1   0   7  377.27   23.77
   1   0   7  282.03   23.20
  -1   0  -7  338.55   23.53
   1   0   7  288.25   23.04
  -1   0  -7  369.14   22.07
  -1   0  -7  375.72   23.26
   1   0   7  342.87   23.58
  -1   0  -7  372.89   23.18
   1   0   7  354.36   22.06
   1   0   7  324.87   23.48
  -1   0  -7  332.28   23.61
   1   0   7  290.24   23.23
   1   0   7  398.52   24.06
  -1   0  -7  385.21   23.37
   1   0   7  332.14   22.46
  -1   0  -7  301.11   23.71
   1   0   7  279.57   23.27
  -1   0  -7  357.76   23.97
  -1   0  -7  336.59   22.50
   1   0   7  275.25   23.14
   1   0   7  397.11   23.79
   1   0   7  295.02   22.89
  -1   0  -7  339.04   21.88
   1   0   7  311.38   21.83
   1   0   7  322.10   23.13
  -1   0  -7  326.16   23.11
  -1   0  -7  343.19   23.04
  -1   0  -7  354.20   23.66
  -1   0  -7  375.17   22.88
   1   0   7  300.41   23.10
  -1   0  -7  359.45   23.44
   1   0   7  386.13   23.11
   1   0   7  332.11   23.12
   1   0   8    2.30    4.45
  -1   0  -8    5.61    4.78
   1   0   8    0.93    3.79
  -1   0  -8   -1.70    4.73
   1   0   8    0.53    4.60
   1   0   8   -3.26    4.73
  -1   0  -8   -3.13    4.03
   1   0   8    1.84    2.28
  -1   0  -8   -0.88    3.64
  -1   0  -8   -0.60    4.72
   1   0   8    2.35    4.68
   1   0   8    5.68    4.32
  -1   0  -8   -2.49    4.79
  -1   0  -8   -3.02    5.04
   1   0   8    0.27    2.83
  -1   0  -8   -0.29    2.74
  -1   0  -8    0.25    1.59
   1   0   8   -2.31    4.55
  -1   0  -8   -0.90    3.83
   1   0   8    0.38    1.67
   1   0   8    0.78    3.69
   1   0   8   -2.49    3.62
  -1   0  -8    2.89    3.33
   1   0   8   -1.31    4.17
  -1   0  -8    5.15    4.65
  -1   0  -8    2.07    4.35
  -1   0  -9 2483.67  158.28
  -1   0  -9 2465.75  158.53
   1   0   9 2428.98  158.20
   1   0   9 2400.67  156.66
   1   0   9 2419.77  158.10
   1   0   9 2447.12  158.17
   1   0   9 2493.49  158.38
  -1   0  -9 2524.22  158.46
  -1   0  -9 2624.19  158.56
  -1   0  -9 2441.16  156.97
  -1   0  -9 2453.73  158.53
   1   0   9 2344.02  158.14
  -1   0  -9 2450.78  157.69
   1   0   9 2550.41  157.48
  -1   0  -9 2422.06  157.97
   1   0   9 2541.42  157.69
   1   0   9 2534.52  157.70
  -1   0  -9 2485.67  158.03
   1   0   9 2400.87  157.57
  -1   0  -9 2433.68  157.33
  -1   0 -10    0.79    5.55
  -1   0 -10    4.96    4.89
   1   0  10    2.15    5.14
   1   0  10   -0.69    4.87
   1   0  10    2.80    4.96
  -1   0 -10    3.03    5.28
   1   0  10   -0.74    5.33
  -1   0 -10   -4.54    5.40
  -1   0 -10    2.37    5.15
  -1   0 -10    5.95    4.52
   1   0  10   -1.44    4.84
   1   0  10   -2.17    4.58
  -1   0 -10   -3.19    4.98
  -1   0 -10   -0.63    4.56
  -1   0 -11  312.55   20.57
   1   0  11  278.58   20.27
  -1   0 -11  242.57   20.28
   1   0  11  272.54   20.19
   1   0  11  237.82   19.92
   1   0  11  274.30   20.47
  -1   0 -11  271.88   20.32
  -1   0 -11  253.14   20.22
  -1   0 -11  272.19   20.60
  -1   0 -11  249.30   19.18
   1   0  11  283.78   20.40
   1   0  11  244.04   19.19
  -1   0 -11  253.86   19.65
  -1   0 -11  264.29   19.75
   1   0  12    7.80    6.12
  -1   0 -12   -0.86    5.46
  -1   0 -12   -1.93    6.21
   1   0  12   -7.74    6.11
   1   0  12   11.83    5.94
   1   0  12    1.81    6.25
  -1   0 -12   -1.85    5.98
  -1   0 -12    1.93    6.11
  -1   0 -12    1.83    5.87
   1   0  12   -9.60    6.11
  -1   0 -12   -0.76    5.27
  -1   0 -12   -0.75    5.32
   1   0  12   -3.36    4.90
  -1   0 -13  109.35   11.86
   1   0  13  113.06   11.66
   1   0  13   98.11   11.38
   1   0  13   97.25   11.16
  -1   0 -13  109.79   11.51
   1   0  13  108.64   11.79
  -1   0 -13  139.43   12.81
  -1   0 -13   98.77   11.60
   1   0  13  121.58   11.85
  -1   0 -13   97.16   10.72
  -1   0 -13  107.31   11.01
   1   0  13   97.28   10.57
   1   0  14    1.02    6.31
  -1   0 -14   10.28    7.08
   1   0  14  -11.09    7.09
   1   0  14   -4.10    6.69
  -1   0 -14    1.09    6.85
   1   0  14   -6.43    6.99
  -1   0 -14   -5.39    7.10
  -1   0 -14    1.14    6.99
   1   0  14    1.03    6.64
  -1   0 -14   -2.61    6.22
  -1   0 -14   -0.88    6.24
   1   0  15  148.85   15.68
   1   0  15  144.09   15.38
   1   0  15  175.78   16.02
  -1   0 -15  182.78   16.30
  -1   0 -15  150.67   15.57
  -1   0 -15  184.82   16.63
   1   0  15  163.72   15.55
  -1   0 -15  168.92   16.27
   1   0  15  177.24   15.92
   1   0  16    2.35    7.79
   1   0  16   -1.19    7.83
   1   0  16   -1.24    7.60
  -1   0 -16   -1.26    7.93
  -1   0 -16   16.11    8.26
  -1   0 -16   -2.65    8.49
   1   0  16    1.18    7.38
  -1   0 -16   -9.27    8.78
   1   0  16    4.68    7.50
   1   0  17  170.99   17.47
   1   0  17  181.42   17.84
   1   0  17  180.12   17.99
  -1   0 -17  248.67   19.11
  -1   0 -17  188.63   17.90
  -1   0 -17  158.28   17.99
   1   0  17  163.83   17.02
  -1   0 -17  196.62   18.76
   1   0  17  190.50   17.62
   1   0  18   -1.34    8.44
   1   0  18    9.53    8.93
  -1   0 -18   -4.31    8.62
   1   0  18   15.48    8.77
  -1   0 -18   -7.51    8.79
  -1   0 -18    9.79    8.50
   1   0  18   12.02    8.37
   1   0  18   -6.58    7.86
  -1   0 -18    3.01    8.97
   1   0  19   28.80   10.16
   1   0  19   25.52    9.29
   1   0  19   14.87    9.52
  -1   0 -19   34.91   10.40
  -1   0 -19   20.67   10.21
  -1   0 -19   32.37    9.42
   1   0  19   40.83    9.99
  -1   0 -19   19.10    9.75
   1   0  19   18.03    8.38
   1   0  20    3.03    9.40
   1   0  20   -2.99    9.03
   1   0  20  -20.33   10.80
  -1   0 -20  -17.56   10.18
  -1   0 -20   10.03    9.85
  -1   0 -20    4.63    9.20
   1   0  20    4.43    8.64
  -1   0 -20   10.04   10.25
   1   0  21   -3.13    9.70
   1   0  21   -6.35    9.23
   1   0  21    1.64    9.76
  -1   0 -21    3.34    9.36
  -1   0 -21   10.51   10.98
  -1   0 -21   16.07    9.90
   1   0  21   20.01    9.87
  -1   0 -21  -12.27   10.46
  -1   0 -22    1.73    9.87
   1   0  22  -10.20   10.35
  -1   0 -22   -5.47   10.81
  -1   0 -22    3.65   10.53
   1   0  22   -3.26    9.66
   1   0  22    1.65    9.93
  -1  -1  22    4.82    9.21
   1   1 -22    7.06    9.82
   1  -1 -22  -10.30   10.17
   1   1 -22   -1.83   10.49
   1  -1 -22    3.67   10.43
   1   1 -22    1.83   10.05
   1  -1 -22   -7.34   10.28
  -1   1  22   -8.47   10.11
  -1   1  22   12.03    9.85
  -1  -1  22    5.16    9.78
  -1  -1  22  -11.85   10.24
  -1   1  21   56.18   11.03
   1  -1 -21   36.34   11.18
  -1  -1  21   52.53   11.69
   1   1 -21   69.66   12.43
   1   1 -21   26.42   11.75
   1  -1 -21   28.18   11.57
   1   1 -21   51.11   12.76
   1  -1 -21   35.25   12.36
  -1   1  21   24.41   11.02
  -1  -1  21   51.27   12.27
  -1  -1  21   48.81   11.72
  -1   1  21   49.53   11.83
  -1  -1  20   -5.90    9.41
   1  -1 -20    4.74    9.67
   1   1 -20   -3.25    9.70
  -1   1  20    2.90    8.65
   1   1 -20   -6.73   10.79
   1  -1 -20   20.21   10.44
   1  -1 -20   -1.69    9.66
   1   1 -20   -1.68    9.65
  -1  -1  20   -4.74    8.65
  -1   1  20    3.11    9.15
  -1   1  20    4.73    9.04
  -1  -1  20    9.32    9.45
  -1  -1  19   32.27    9.85
   1   1 -19   52.61   10.86
   1  -1 -19   30.07    9.69
  -1   1  19   56.51   10.13
   1  -1 -19   38.41   11.21
   1  -1 -19   17.33    9.23
   1   1 -19   41.58   11.26
   1  -1 -19   25.62   10.39
   1   1 -19   51.21   11.10
  -1  -1  19   39.01   10.69
  -1   1  19   45.75   10.58
  -1   1  19   44.93   11.06
  -1  -1  19   44.28   11.36
  -1   1  18   19.52    8.71
  -1  -1  18   -1.39    8.55
  -1   1  18    2.83    8.19
  -1  -1  18   15.61    9.42
   1  -1 -18    4.27    8.56
  -1  -1  18    2.65    8.02
  -1   1  18   15.61    7.93
   1   1 -18   10.25    8.53
   1   1 -18   10.58    9.15
   1  -1 -18   17.82    9.43
   1  -1 -18    7.57    8.69
   1   1 -18   -1.26    7.67
   1  -1 -18   10.60    9.23
   1   1 -18   18.15    9.50
  -1   1  18    8.78    8.11
  -1  -1  18   11.38    8.04
   1   1 -17  114.06   13.12
   1  -1 -17  111.13   14.10
   1   1 -17  113.85   13.37
  -1  -1  17  114.77   13.77
  -1   1  17  102.63   13.79
  -1   1  17   83.92   13.20
  -1  -1  17  118.02   14.02
   1  -1 -17  100.46   13.35
  -1  -1  17   67.25   12.12
   1   1 -17  124.18   14.01
  -1   1  17  122.20   13.51
   1   1 -17   95.28   13.54
   1  -1 -17   93.97   13.72
   1   1 -17   98.61   12.66
   1  -1 -17  119.11   13.68
  -1  -1  17  103.67   12.41
  -1   1  17  104.57   13.03
  -1  -1  17   97.09   12.67
   1   1 -16   11.99    8.85
   1   1 -16    1.12    7.11
   1  -1 -16   20.02    8.68
  -1  -1  16   10.00    8.09
  -1  -1  16   12.27    8.45
  -1   1  16   -1.25    8.25
  -1   1  16   27.00    8.37
   1  -1 -16   12.55    8.16
  -1   1  16    4.56    7.05
   1   1 -16   12.94    7.39
  -1  -1  16   22.11    8.32
   1  -1 -16   -1.22    7.91
   1   1 -16    5.70    7.63
   1   1 -16    1.33    8.37
   1  -1 -16   -1.33    8.28
  -1  -1  16   28.39    8.19
  -1  -1  16    9.04    7.40
  -1   1  16   10.09    7.49
   1   1 -15  320.71   25.32
   1  -1 -15  326.56   25.06
   1  -1 -15  353.15   26.47
   1   1 -15  327.68   26.11
  -1  -1  15  304.99   25.85
  -1  -1  15  281.57   25.60
  -1   1  15  308.76   25.85
  -1   1  15  325.46   25.98
  -1   1  15  296.73   25.14
   1  -1 -15  382.37   26.39
  -1  -1  15  349.58   25.92
   1   1 -15  356.13   26.38
   1  -1 -15  350.26   26.04
   1  -1 -15  334.22   26.32
   1   1 -15  345.73   25.76
   1   1 -15  313.72   26.01
  -1   1  15  310.27   24.83
  -1  -1  15  319.70   25.36
  -1  -1  15  364.90   25.91
  -1   1  15  338.56   25.69
   1  -1 -14   66.27    9.06
   1  -1 -14   71.35   10.34
   1  -1 -14   48.40    9.68
   1   1 -14   51.50    8.87
   1   1 -14   73.56   10.42
  -1  -1  14   43.15    9.19
  -1   1  14   62.42    9.63
  -1  -1  14   67.72   10.02
  -1   1  14   59.23    9.65
  -1   1  14   72.37    9.28
  -1  -1  14   70.08    9.17
   1  -1 -14   68.30    9.69
   1   1 -14   68.35   10.19
   1   1 -14   36.74    9.06
   1   1 -14   53.20    9.15
   1  -1 -14   69.74   10.16
  -1   1  14   64.92    8.72
  -1  -1  14   65.16    9.18
  -1  -1  14   75.29    9.90
  -1   1  14   51.04    8.72
   1  -1 -13  187.76   16.42
   1   1 -13  195.93   16.66
   1  -1 -13  174.22   16.11
   1  -1 -13  176.33   15.12
   1   1 -13  177.95   15.57
  -1   1  13  172.38   15.91
  -1  -1  13  147.96   15.49
  -1   1  13  171.34   15.89
  -1  -1  13  174.39   15.99
   1   1 -13  205.76   16.62
  -1  -1  13  184.99   15.66
   1  -1 -13  189.79   16.02
  -1   1  13  172.34   15.47
   1  -1 -13  192.48   16.35
   1   1 -13  229.48   17.12
   1   1 -13  166.99   15.58
  -1   1  13  153.48   14.72
  -1  -1  13  182.06   15.26
  -1  -1  13  206.94   16.12
  -1   1  13  176.68   15.62
   1   1 -12   39.75    7.80
   1  -1 -12   32.06    7.92
   1  -1 -12   22.38    7.06
   1   1 -12   22.26    7.02
   1  -1 -12   34.63    6.22
   1   1 -12   26.42    6.20
  -1  -1  12   17.84    6.39
  -1  -1  12   23.46    5.33
  -1  -1  12   15.46    6.62
  -1   1  12   22.27    7.01
  -1   1  12   13.60    6.34
  -1   1  12   23.89    5.36
  -1  -1  12   31.93    6.73
  -1   1  12   26.16    6.58
   1  -1 -12   26.53    6.92
   1   1 -12   27.50    6.89
   1  -1 -12   30.52    7.11
   1   1 -12   29.84    6.74
  -1  -1  12   17.55    5.86
  -1   1  12   25.26    6.04
   1  -1 -12   26.41    5.93
   1  -1 -12   25.75    6.32
  -1   1  12   26.89    6.53
  -1  -1  12   24.62    6.80
   1   1 -11   73.11    8.22
   1  -1 -11   54.89    8.69
   1  -1 -11   62.09    7.55
   1   1 -11   73.90    9.07
   1   1 -11   44.94    8.25
   1  -1 -11   50.39    8.66
  -1   1  11   47.76    7.91
  -1   1  11   58.55    8.32
  -1   1  11   50.81    6.71
  -1  -1  11   84.31    8.93
  -1  -1  11   68.19    7.25
  -1  -1  11   70.26    8.54
  -1  -1  11   60.19    8.10
   1  -1 -11   53.24    8.20
   1   1 -11   57.02    8.23
  -1   1  11   70.13    7.98
   1  -1 -11   76.13    8.62
   1   1 -11   60.88    7.88
  -1  -1  11   47.92    7.13
  -1   1  11   54.34    7.37
   1  -1 -11   55.08    7.47
   1   1 -11   44.47    6.60
  -1   1  11   57.80    7.92
   1   1 -11   48.28    6.67
  -1  -1  11   56.05    7.71
   1  -1 -11   63.25    7.52
   1   1 -10   10.31    5.69
   1  -1 -10    7.98    5.91
   1  -1 -10    5.59    5.61
   1   1 -10    2.38    5.44
   1   1 -10    1.37    4.82
   1  -1 -10   11.64    4.94
  -1  -1  10   -0.75    5.08
  -1  -1  10    6.58    5.39
  -1   1  10   13.38    5.75
  -1   1  10   10.21    5.47
  -1   1  10    3.63    4.43
  -1  -1  10    4.29    4.44
  -1   1  10   11.89    5.37
   1   1 -10    3.13    5.64
   1  -1 -10    5.25    5.37
  -1  -1  10    4.79    4.65
   1  -1 -10    7.57    4.72
   1   1 -10    4.05    5.58
   1  -1 -10    8.16    5.67
  -1   1  10   12.59    4.50
  -1  -1  10    5.24    4.83
   1  -1 -10    6.58    3.86
   1   1 -10    0.96    4.05
   1  -1 -10    5.84    4.83
  -1   1  10    7.01    5.24
   1   1 -10    5.31    4.25
  -1  -1  10    3.54    5.42
   1  -1  -9  130.82   11.51
   1   1  -9  138.20   11.28
   1   1  -9  117.63   10.73
   1  -1  -9  111.36   11.04
   1   1  -9  110.75   11.24
   1  -1  -9  123.32   10.44
  -1   1   9  126.43   10.00
  -1  -1   9  106.48   10.79
  -1   1   9  108.74   10.82
  -1  -1   9  120.07   10.85
  -1   1   9  135.50   10.26
   1   1  -9  131.65    9.93
   1  -1  -9  115.09    9.59
  -1   1   9  124.02   11.07
  -1  -1   9  117.75   10.19
   1  -1  -9  140.83   11.28
  -1  -1   9  118.32    9.26
  -1  -1   9  110.98   10.66
  -1   1   9  130.35   10.77
  -1   1   9  125.54    9.16
   1   1  -9  117.61   11.01
   1   1  -9  125.96   10.83
   1  -1  -9  109.86   10.87
   1  -1  -9  123.73   10.46
  -1   1   9  129.18    9.81
  -1  -1   9  119.43   10.54
   1   1  -9  108.84    9.19
  -1   1   9  121.25    9.55
   1  -1  -9  127.00   10.08
  -1   1   9  127.11   10.27
   1   1  -9  126.93   10.48
  -1  -1   9  126.08    9.55
  -1   1   9  107.62   10.79
  -1  -1   9  115.29    9.46
   1   1  -9  122.22    9.81
   1  -1  -9  115.23   10.39
  -1   1   9  122.43    9.89
  -1   1   9  123.52    9.91
   1   1  -9  110.81    9.84
  -1  -1   9  105.56   10.78
   1   1  -8  102.04   10.10
  -1  -1   8  101.70    9.29
   1  -1  -8  113.78   10.51
   1  -1  -8  103.19   10.10
  -1   1   8  105.74    8.97
   1   1  -8  112.13    9.85
   1  -1  -8  119.76    9.56
   1   1  -8  118.50   10.37
  -1   1   8  109.43   10.11
  -1  -1   8  109.38    9.20
  -1   1   8  110.87   10.12
  -1   1   8  104.19    9.18
  -1  -1   8   98.50    9.87
  -1  -1   8  120.42   10.09
   1  -1  -8  107.66    8.87
   1   1  -8  122.81    9.13
  -1   1   8   96.86    9.38
  -1   1   8  115.26    8.43
   1  -1  -8  106.08    8.29
  -1  -1   8  107.62    8.46
   1  -1  -8  109.03   10.26
   1   1  -8  109.26   10.28
  -1  -1   8  125.66    9.32
   1  -1  -8  114.35    9.07
   1   1  -8  106.82    8.35
  -1  -1   8  102.35    9.57
  -1   1   8  103.42    7.89
  -1   1   8  110.74    9.55
   1   1  -8  112.34    7.32
   1  -1  -8  107.61    7.88
   1  -1  -8   99.23   10.17
   1  -1  -8  104.06    8.10
   1  -1  -8  111.64    9.67
  -1  -1   8  107.77    9.28
  -1   1   8  104.03    9.07
   1   1  -8  105.22    9.76
  -1   1   8  107.84    9.24
   1   1  -8  112.21    8.37
  -1   1   8  121.19    8.66
  -1  -1   8  104.87    8.12
  -1   1   8  108.70    8.93
  -1  -1   8  106.22    9.11
   1  -1  -8   98.12    7.65
   1  -1  -8  108.43    9.05
   1   1  -8  101.67    9.43
  -1  -1   8  112.56    8.62
  -1  -1   8  102.70    8.50
   1  -1  -8  126.16    9.94
  -1   1   8  113.13    9.98
   1   1  -8  119.69    9.06
  -1   1   8   99.87    8.93
  -1  -1   8   98.98    9.82
   1   1  -8  113.06    8.98
   1   1  -7 1183.31   76.88
   1   1  -7 1174.17   76.54
  -1  -1   7 1226.15   76.29
   1  -1  -7 1181.96   76.32
  -1   1   7 1220.25   76.09
  -1   1   7 1220.68   76.53
   1  -1  -7 1257.14   77.01
  -1   1   7 1130.41   76.56
  -1  -1   7 1186.47   76.68
  -1   1   7 1168.89   76.19
  -1  -1   7 1131.74   76.61
   1   1  -7 1132.17   76.00
   1  -1  -7 1156.66   76.02
  -1   1   7 1168.04   76.67
  -1  -1   7 1164.82   76.26
  -1  -1   7 1203.40   76.49
  -1   1   7 1250.60   76.45
  -1   1   7 1140.78   75.68
   1   1  -7 1243.42   76.98
   1   1  -7 1158.32   75.65
   1  -1  -7 1163.77   76.09
  -1  -1   7 1182.23   76.49
  -1  -1   7 1165.07   75.74
   1  -1  -7 1182.37   76.76
   1  -1  -7 1115.12   75.60
  -1  -1   7 1236.59   76.26
  -1   1   7 1132.18   76.30
   1  -1  -7 1212.49   76.95
   1   1  -7 1162.23   74.94
  -1   1   7 1265.97   76.48
  -1   1   7 1208.07   76.51
   1  -1  -7 1157.75   75.48
  -1  -1   7 1232.90   76.26
   1  -1  -7 1198.94   76.77
   1  -1  -7 1191.95   75.39
   1   1  -7 1215.77   76.93
   1   1  -7 1163.27   74.91
   1   1  -7 1171.96   76.45
  -1   1   7 1188.61   75.41
   1  -1  -7 1158.81   75.20
  -1  -1   7 1186.51   74.99
   1   1  -7 1186.56   75.57
   1  -1  -7 1165.15   75.28
  -1   1   7 1224.09   75.87
   1   1  -7 1140.37   74.98
  -1   1   7 1193.54   75.99
   1  -1  -7 1193.89   76.05
   1   1  -7 1218.33   76.44
  -1   1   7 1159.40   76.15
  -1  -1   7 1208.26   76.15
  -1  -1   7 1170.06   75.48
   1   1  -7 1187.36   75.93
  -1   1   7 1163.39   76.63
  -1  -1   7 1184.89   75.77
   1   1  -7 1198.08   75.94
   1  -1  -7 1213.18   76.34
  -1  -1   7 1218.54   75.81
   1  -1  -7 1138.76   76.28
  -1   1   7 1214.34   76.13
  -1   1   7 1183.21   76.08
   1  -1  -7 1240.27   76.38
  -1  -1   7 1173.69   76.68
   1   1  -7 1172.27   76.34
   1   1  -6  227.67   16.22
   1  -1  -6  223.39   15.42
   1   1  -6  225.87   15.83
  -1   1   6  208.17   15.19
  -1   1   6  241.98   15.89
  -1  -1   6  223.88   15.52
   1  -1  -6  190.75   15.95
  -1  -1   6  227.26   15.61
  -1   1   6  218.60   15.90
  -1   1   6  216.64   15.50
  -1  -1   6  225.81   15.89
  -1   1   6  208.49   15.76
   1  -1  -6  215.83   15.25
   1   1  -6  196.00   15.26
  -1  -1   6  192.65   15.63
  -1   1   6  229.13   15.54
  -1  -1   6  237.47   15.71
   1   1  -6  229.83   16.16
   1  -1  -6  228.03   16.09
   1   1  -6  188.57   14.82
  -1   1   6  211.43   15.58
  -1  -1   6  225.28   15.79
   1  -1  -6  213.77   14.86
  -1  -1   6  217.67   15.04
  -1   1   6  219.68   14.95
  -1  -1   6  213.91   15.35
   1  -1  -6  214.34   15.23
   1  -1  -6  220.22   16.01
   1  -1  -6  197.27   14.65
  -1   1   6  230.17   15.82
   1   1  -6  220.87   15.62
  -1  -1   6  221.53   15.42
   1   1  -6  225.48   16.21
  -1   1   6  221.27   15.63
   1  -1  -6  194.82   15.89
   1  -1  -6  217.74   14.55
   1  -1  -6  210.82   14.39
  -1  -1   6  219.60   14.55
  -1  -1   6  238.12   15.40
  -1   1   6  209.37   15.10
   1   1  -6  223.63   14.67
  -1   1   6  229.31   14.51
   1   1  -6  214.50   14.19
  -1   1   6  203.55   15.17
  -1  -1   6  222.72   14.21
   1  -1  -6  232.01   15.35
  -1   1   6  215.41   15.01
   1   1  -6  189.54   15.39
   1   1  -6  227.98   15.13
   1   1  -6  205.56   14.94
  -1  -1   6  225.16   15.99
   1  -1  -6  220.46   15.48
  -1   1   6  237.54   15.38
  -1   1   6  223.10   15.27
   1   1  -6  210.86   15.52
  -1   1   6  231.82   15.97
  -1  -1   6  219.52   14.93
   1  -1  -6  199.61   15.46
   1  -1  -6  206.87   15.48
  -1  -1   6  207.55   14.87
   1   1  -5 1701.02  111.40
  -1  -1   5 1860.04  111.29
  -1  -1   5 1803.46  111.13
  -1   1   5 1750.89  111.29
   1   1  -5 1838.19  111.32
   1  -1  -5 1752.16  111.50
  -1   1   5 1803.24  110.90
   1  -1  -5 1757.56  110.97
  -1   1   5 1661.96  111.23
  -1  -1   5 1760.69  111.28
   1  -1  -5 1710.55  111.06
   1   1  -5 1668.00  111.05
   1  -1  -5 1753.33  110.96
   1   1  -5 1687.65  111.05
   1   1  -5 1747.17  111.00
  -1  -1   5 1655.43  111.22
  -1   1   5 1671.93  111.21
  -1   1   5 1659.53  111.05
   1  -1  -5 1659.25  111.05
  -1  -1   5 1665.57  111.10
  -1  -1   5 1703.14  111.13
  -1   1   5 1792.06  111.19
  -1   1   5 1716.94  111.00
  -1   1   5 1709.38  110.74
   1  -1  -5 1692.60  110.69
  -1  -1   5 1716.28  110.81
   1  -1  -5 1743.93  111.35
   1  -1  -5 1669.06  110.86
   1   1  -5 1722.58  110.74
   1   1  -5 1768.18  111.48
  -1  -1   5 1729.00  111.21
  -1  -1   5 1615.90  110.92
   1  -1  -5 1750.27  111.38
   1  -1  -5 1761.01  110.59
   1   1  -5 1730.03  111.42
  -1  -1   5 1808.81  111.25
   1  -1  -5 1747.23  110.50
  -1  -1   5 1750.56  110.98
  -1   1   5 1715.88  111.28
   1   1  -5 1738.01  111.09
  -1   1   5 1741.71  111.23
   1  -1  -5 1764.99  111.51
  -1   1   5 1707.14  110.86
   1   1  -5 1749.50  110.45
  -1   1   5 1752.93  110.80
   1  -1  -5 1763.58  110.91
   1  -1  -5 1695.63  110.42
   1   1  -5 1769.44  111.14
  -1  -1   5 1764.78  111.00
  -1  -1   5 1761.68  110.42
  -1  -1   5 1726.98  110.30
  -1   1   5 1754.76  110.48
   1   1  -5 1708.52  110.28
   1  -1  -5 1761.84  110.87
  -1   1   5 1784.30  110.82
  -1   1   5 1770.56  110.96
   1  -1  -5 1747.41  111.11
   1   1  -5 1708.78  111.14
  -1   1   5 1779.66  111.01
   1   1  -5 1742.08  110.70
   1  -1  -5 1763.38  111.16
  -1   1   5 1643.62  111.28
   1   1  -5 1758.68  110.71
   1  -1  -5 1760.26  111.10
  -1  -1   5 1768.33  110.65
  -1  -1   5 1744.60  111.34
  -1  -1   5 1778.93  110.64
   1  -1  -4  189.41   13.67
  -1  -1   4  186.32   13.17
   1   1  -4  185.78   13.51
  -1  -1   4  195.20   13.30
   1  -1  -4  197.12   12.89
  -1   1   4  184.18   13.30
  -1   1   4  197.32   12.84
  -1   1   4  203.48   13.41
   1   1  -4  176.48   13.32
   1  -1  -4  182.37   13.03
  -1   1   4  190.23   13.26
  -1  -1   4  192.39   13.30
   1  -1  -4  187.43   13.09
   1  -1  -4  172.00   12.98
   1   1  -4  174.68   13.05
  -1   1   4  176.66   13.18
   1   1  -4  192.07   13.12
  -1   1   4  173.96   13.15
   1   1  -4  165.90   12.99
  -1  -1   4  180.40   13.27
  -1  -1   4  181.50   13.24
   1   1  -4  188.40   13.44
   1  -1  -4  192.23   13.40
   1  -1  -4  191.33   12.81
  -1  -1   4  188.21   13.13
   1   1  -4  195.82   12.85
  -1   1   4  182.35   12.89
   1  -1  -4  186.13   12.80
  -1  -1   4  182.92   12.92
  -1   1   4  187.01   13.25
  -1  -1   4  195.54   12.99
  -1   1   4  185.61   12.89
   1   1  -4  192.30   13.55
   1  -1  -4  187.00   13.61
   1  -1  -4  197.40   13.47
   1   1  -4  194.03   13.15
  -1   1   4  189.95   13.25
   1  -1  -4  184.48   12.63
  -1  -1   4  213.06   13.42
  -1  -1   4  192.79   12.55
   1  -1  -4  179.91   12.49
  -1   1   4  192.03   13.06
  -1  -1   4  177.69   12.91
   1   1  -4  187.33   12.33
  -1  -1   4  196.33   13.02
   1  -1  -4  188.32   12.74
   1   1  -4  186.13   13.16
   1  -1  -4  175.58   12.45
  -1  -1   4  185.55   12.30
   1  -1  -4  187.24   12.96
  -1   1   4  190.34   12.75
  -1  -1   4  181.12   12.33
   1   1  -4  187.63   12.34
  -1   1   4  185.16   12.85
  -1   1   4  184.36   12.53
  -1   1   4  183.90   13.03
   1   1  -4  134.25   12.83
   1   1  -4  184.48   12.58
   1   1  -4  184.90   12.58
  -1  -1   4  186.27   13.38
   1  -1  -4  185.39   13.11
  -1  -1   4  190.35   12.54
   1  -1  -4  180.20   13.16
  -1   1   4  172.38   13.30
   1  -1  -4  189.71   13.22
  -1   1   3   36.89    5.74
   1  -1  -3   20.57    6.32
  -1   1   3   33.63    5.77
  -1  -1   3   69.19    6.16
   1  -1  -3   23.26    6.11
   1   1  -3   44.99    5.87
   1  -1  -3   39.11    5.72
  -1  -1   3   83.48    6.32
   1   1  -3   34.20    5.71
   1   1  -3   47.00    5.90
  -1  -1   3   80.19    6.34
  -1   1   3   56.05    5.57
  -1   1   3  118.43    6.27
   1   1  -3  106.41    6.17
   1  -1  -3   96.22    6.12
  -1   1   3  116.87    6.19
   1   1  -3  111.66    6.45
  -1   1   3  106.89    6.38
   1   1  -3  107.43    6.22
   1  -1  -3  101.21    6.21
  -1  -1   3   75.73    6.37
   1  -1  -3   91.76    6.11
  -1  -1   3  128.27    6.67
  -1  -1   3  118.25    6.34
  -1  -1   3  108.99    5.80
   1   1  -3   45.44    5.94
   1  -1  -3   98.32    5.89
  -1  -1   3  120.09    6.31
   1   1  -3   73.77    5.79
   1   1  -3  109.25    6.02
  -1   1   3  120.44    5.70
  -1   1   3   62.91    6.38
   1  -1  -3  102.87    5.57
   1  -1  -3   61.05    6.20
  -1   1   3  110.57    5.95
   1   1  -3   82.84    4.86
  -1  -1   3   30.37    4.93
   1  -1  -3   46.70    6.53
  -1  -1   3   56.71    4.80
   1  -1  -3   94.42    5.55
  -1   1   3   65.93    6.39
   1  -1  -3   60.07    5.45
  -1   1   3   31.90    6.10
  -1  -1   3   60.36    5.77
   1   1  -3   38.23    5.83
   1  -1  -3   98.96    5.43
  -1  -1   3   40.44    6.03
   1   1  -3  103.96    5.35
  -1   1   3   81.95    5.34
   1  -1  -3   85.04    5.44
   1   1  -3   62.39    5.96
  -1  -1   3   95.08    5.29
  -1   1   3  113.70    5.60
   1   1  -3   21.29    4.66
  -1   1   3   81.35    5.65
  -1   1   3   51.36    6.10
  -1   1   3  117.32    6.68
   1   1  -3   31.71    4.92
  -1  -1   3  112.59    6.60
   1  -1  -3   57.86    5.98
   1   1  -3   31.64    4.93
  -1  -1   3   31.93    5.08
   1  -1  -3   25.91    6.17
  -1  -1   3   24.35    4.72
   1  -1  -3   58.15    5.63
  -1  -1   2  264.60   16.68
   1   1  -2  264.13   16.75
   1  -1  -2  245.06   16.26
   1  -1  -2  225.53   16.75
   1  -1  -2  240.32   16.82
   1   1  -2  265.80   16.71
  -1  -1   2  242.71   16.59
  -1   1   2  237.25   16.23
  -1  -1   2  266.19   16.64
   1   1  -2  246.12   16.65
  -1  -1   2  249.81   16.44
  -1   1   2  256.08   16.64
  -1   1   2  254.39   16.45
  -1  -1   2  248.07   16.68
   1   1  -2  249.50   16.42
   1  -1  -2  127.99   16.20
   1  -1  -2  249.10   16.40
  -1  -1   2  253.56   16.47
  -1   1   2  241.25   16.42
   1   1  -2  255.12   16.43
   1  -1  -2  258.04   16.41
  -1  -1   2  251.93   16.60
  -1   1   2  247.76   16.61
  -1   1   2  253.45   16.12
   1   1  -2  249.20   16.52
   1   1  -2  241.46   16.47
   1   1  -2  253.56   16.77
  -1   1   2  258.21   16.58
   1  -1  -2  263.54   16.51
  -1  -1   2  258.33   16.37
   1  -1  -2  256.92   16.12
   1  -1  -2  248.06   16.65
  -1   1   2  249.96   16.53
   1  -1  -2  239.52   16.58
  -1  -1   2  252.57   16.15
   1  -1  -2  213.30   16.33
   1   1  -2  255.86   16.34
   1   1  -2  245.93   16.13
  -1   1   2  250.55   16.43
  -1  -1   2  250.17   16.33
  -1   1   2  244.65   16.63
  -1  -1   2  254.54   16.12
   1  -1  -2  247.19   16.71
   1   1  -2  248.74   16.11
   1  -1  -2  235.78   16.33
   1  -1  -2  252.66   16.07
   1   1  -2  261.85   16.32
   1   1  -2  248.73   16.53
  -1  -1   2  252.86   16.49
  -1   1   2  248.23   16.42
  -1   1   2  265.11   16.07
  -1   1   2  267.71   16.49
  -1  -1   2  240.63   16.32
   1  -1  -2  265.23   16.53
   1   1  -2  249.93   16.11
  -1  -1   2  252.74   16.65
  -1  -1   2  246.66   16.11
  -1   1   2  271.80   16.58
  -1   1   2  246.24   16.66
   1  -1  -2  244.99   16.57
  -1   1   1 1117.88   52.30
   1  -1  -1 1088.10   52.72
   1   1  -1  610.63   52.26
   1   1  -1 1038.03   52.65
  -1  -1   1 1034.66   52.52
  -1  -1   1 1051.89   52.53
   1  -1  -1 1086.40   52.72
   1   1  -1  623.73   52.25
   1  -1  -1 1074.44   52.30
  -1   1   1  984.07   52.53
   1   1  -1 1049.80   52.32
  -1  -1   1  891.28   52.23
  -1  -1   1  911.75   52.25
   1  -1  -1 1022.40   52.25
  -1  -1   1  439.39   52.04
  -1   1   1  273.36   51.96
  -1  -1   1  450.71   52.03
  -1  -1   1  996.44   52.54
   1  -1  -1 1029.71   52.25
  -1   1   1  282.99   51.96
   1   1  -1 1030.47   52.30
   1  -1  -1 1112.17   52.66
  -1  -1   1 1073.34   52.38
  -1   1   1 1095.93   52.61
  -1   1   1  975.60   52.54
  -1  -1   1  980.11   52.56
   1   1  -1 1060.71   52.40
   1   1  -1 1059.52   52.65
  -1   1   1 1102.03   52.60
   1   1  -1  185.64   51.91
   1  -1  -1 1006.78   52.44
  -1  -1   1 1023.44   52.38
   1   1  -1 1022.59   52.33
  -1  -1   1 1134.42   52.34
   1  -1  -1 1103.73   52.71
  -1   1   1 1042.48   52.51
   1  -1  -1  992.34   52.55
  -1  -1   1  979.72   52.46
  -1  -1   1 1069.25   52.53
  -1  -1   1 1039.17   52.27
   1   1  -1 1095.41   52.58
   1   1  -1 1003.09   52.21
  -1   1   1  973.45   52.48
   1   1  -1 1027.38   52.45
   1  -1  -1  988.95   52.44
   1  -1  -1  871.12   52.44
  -1   1   1 1091.34   52.58
  -1   1   1  870.00   52.39
   1   1  -1  996.38   52.41
   1   1  -1 1089.15   52.23
   1   1  -1 1036.96   52.21
  -1  -1   1  834.72   52.33
   1  -1  -1 1002.74   52.45
  -1  -1   1 1047.81   52.25
  -1  -1   1 1089.96   52.25
   1  -1  -1  982.42   52.56
   1  -1   0  122.24    4.30
   1   1   0  102.55    4.71
   1   1   0    2.95    3.59
  -1   1   0  108.88    4.21
   1   1   0    1.03    3.60
   1  -1   0  131.89    4.96
  -1  -1   0  123.75    4.59
  -1  -1   0  116.18    4.54
   1  -1   0  119.41    4.81
  -1  -1   0    0.46    3.50
   1  -1   0  120.00    4.50
  -1   1   0    1.21    3.54
   1   1   0  124.74    4.50
  -1   1   0    5.18    3.70
   1  -1   0  129.60    4.84
  -1  -1   0  111.30    4.33
  -1  -1   0  120.14    4.71
  -1   1   0   63.08    4.24
   1   1   0  118.64    4.42
  -1  -1   0    9.48    3.76
  -1  -1   0  137.44    4.78
   1  -1   0   80.84    4.43
  -1  -1   0  118.23    4.32
   1   1   0   17.09    3.69
  -1   1   0   94.73    4.51
   1   1   0  111.57    4.28
  -1  -1   0  128.06    4.68
  -1   1   0   63.42    4.15
   1   1   0  133.62    4.53
   1   1   0  126.37    4.80
  -1  -1   0  115.27    4.55
  -1  -1   0  121.28    4.55
   1   1   0   -0.87    3.63
   1   1   0  116.09    4.06
  -1  -1   0    0.47    3.40
  -1   1   0   87.83    4.56
  -1   1   0  101.33    4.60
   1   1   0  115.23    4.30
   1  -1   0  114.38    4.22
  -1  -1   0  117.77    4.41
  -1  -1   0  114.51    4.43
  -1   1   0   -0.29    3.46
   1   1   0  116.34    4.32
  -1   1  -1   57.78    5.21
  -1  -1  -1   33.05    5.04
   1  -1   1   72.72    4.93
  -1   1  -1   30.94    5.23
   1   1   1   37.08    5.09
   1  -1   1   70.01    5.32
  -1   1  -1   51.41    4.81
   1   1   1   30.42    4.93
  -1  -1  -1   26.35    4.63
   1   1   1   30.37    4.69
  -1  -1  -1   26.94    4.63
   1   1   1   29.18    4.69
   1  -1   1  243.49    5.72
   1   1   1   28.59    5.00
   1   1   1  198.85    5.94
  -1  -1  -1  171.43    5.47
  -1  -1  -1   31.52    4.93
  -1   1  -1  234.74    5.57
  -1   1  -1  130.82    5.33
   1  -1   1  219.70    5.77
   1  -1   1  111.68    6.11
  -1  -1  -1   58.11    5.29
  -1   1  -1   36.36    5.08
   1   1   1   36.60    5.01
   1   1   1   30.84    4.95
  -1   1  -1  125.25    5.54
  -1   1  -1   34.42    5.19
  -1  -1  -1  197.92    6.14
  -1  -1  -1   25.45    4.95
   1   1   1  209.38    6.08
   1   1   1   26.82    4.92
   1   1   1   49.62    5.38
  -1  -1  -1   29.56    5.02
   1  -1   1  212.83    6.12
  -1   1  -1  125.81    5.84
  -1  -1  -1  234.65    6.23
   1  -1   1  179.03    5.77
   1  -1   1   34.45    5.18
  -1   1  -1  194.23    5.94
  -1  -1  -1  196.13    6.19
  -1   1  -1  206.51    5.89
   1   1   1  104.86    5.50
  -1  -1  -1  173.55    6.20
  -1  -1  -1   99.25    6.36
  -1   1  -1   61.54    5.82
   1   1   1   45.49    5.06
  -1   1  -1   41.76    5.17
  -1   1  -2  109.09    8.55
   1  -1   2  100.49    7.98
   1  -1   2  121.54    8.72
   1   1   2  106.54    8.57
  -1  -1  -2  120.22    8.70
  -1   1  -2  118.46    8.85
  -1   1  -2  104.74    7.96
   1   1   2   95.98    8.62
   1  -1   2  109.16    8.24
  -1  -1  -2  129.92    8.37
  -1   1  -2  119.85    8.30
  -1   1  -2  116.00    8.18
   1   1   2  114.23    8.46
  -1  -1  -2  127.64    8.37
   1  -1   2  111.31    8.17
   1   1   2  116.96    8.33
   1   1   2  101.91    8.49
   1   1   2  131.45    8.83
  -1   1  -2  121.01    8.09
  -1   1  -2  123.14    8.93
  -1  -1  -2  124.28    8.68
   1  -1   2  135.06    8.14
   1  -1   2  143.69    8.57
  -1   1  -2  150.50    8.57
  -1  -1  -2  132.31    8.14
   1   1   2  132.29    8.16
  -1  -1  -2  105.25    8.59
  -1  -1  -2  132.84    8.83
  -1   1  -2  122.55    8.89
  -1   1  -2   93.96    8.61
  -1  -1  -2  124.23    8.71
  -1  -1  -2  121.50    8.88
   1   1   2   97.85    8.55
   1   1   2  110.48    8.64
   1  -1   2  128.36    8.45
   1   1   2  126.83    8.65
  -1   1  -2  125.92    8.50
  -1  -1  -2  141.02    8.58
   1  -1   2  109.37    8.59
   1  -1   2  133.92    8.68
   1  -1   2  134.53    8.29
  -1   1  -2  136.72    8.60
  -1   1  -2  134.09    8.42
  -1   1  -2  120.49    8.65
  -1  -1  -2  141.36    8.96
   1   1   2  121.07    8.88
   1   1   2  142.17    8.53
   1  -1   2  119.85    8.68
   1  -1   2  103.31    8.07
   1  -1   2  120.70    8.61
  -1  -1  -2  137.31    8.99
  -1  -1  -2  126.77    8.91
  -1   1  -2  109.85    8.75
  -1   1  -2  123.07    8.74
   1  -1   2  104.16    8.06
  -1  -1  -3  555.01   35.50
   1  -1   3  561.72   34.86
   1   1   3  575.17   35.59
  -1  -1  -3  555.48   35.61
  -1   1  -3  542.55   35.64
   1   1   3  566.88   35.53
   1  -1   3  560.55   35.66
  -1   1  -3  554.46   35.69
   1   1   3  545.83   35.36
  -1   1  -3  553.68   35.26
  -1  -1  -3  539.04   35.27
  -1  -1  -3  529.41   35.28
   1  -1   3  521.13   35.29
   1  -1   3  566.44   34.89
   1  -1   3  540.47   35.31
  -1   1  -3  569.68   35.30
   1   1   3  537.02   35.36
   1   1   3  527.42   35.53
  -1   1  -3  540.88   35.41
  -1  -1  -3  566.37   35.58
   1  -1   3  525.67   34.84
  -1  -1  -3  531.97   35.46
  -1   1  -3  530.10   34.86
   1   1   3  561.71   35.48
   1  -1   3  546.50   35.49
  -1   1  -3  559.58   35.69
  -1   1  -3  576.58   35.71
  -1   1  -3  537.27   35.63
   1   1   3  561.46   35.53
  -1  -1  -3  542.95   35.43
  -1  -1  -3  564.68   35.64
   1  -1   3  551.76   35.54
   1  -1   3  531.71   35.18
  -1  -1  -3  558.85   35.69
   1   1   3  537.20   35.36
  -1   1  -3  534.91   35.23
  -1  -1  -3  549.08   35.60
   1  -1   3  543.74   35.35
   1   1   3  548.21   35.63
  -1   1  -3  543.11   35.42
   1  -1   3  519.89   35.01
   1  -1   3  534.07   35.54
   1   1   3  524.67   35.50
  -1   1  -3  541.39   35.05
  -1  -1  -3  522.54   35.21
   1   1   3  535.88   35.17
  -1   1  -3  528.11   35.44
  -1  -1  -3  549.56   35.66
  -1  -1  -3  540.51   34.97
  -1  -1  -3  559.42   35.69
  -1   1  -3  546.30   35.52
   1  -1   3  528.47   35.45
   1   1   3  556.18   35.01
  -1   1  -3  548.15   35.07
   1  -1   3  560.78   35.45
   1  -1   3  550.53   35.08
  -1   1  -3  573.01   35.56
  -1   1  -4   68.21    6.60
   1   1   4   67.63    6.35
   1   1   4   71.41    6.58
  -1  -1  -4   60.30    6.25
  -1   1  -4   74.86    6.89
   1   1   4   56.48    6.38
  -1  -1  -4   73.67    6.74
   1  -1   4   74.54    6.40
  -1   1  -4   79.93    6.12
   1   1   4   77.48    6.41
  -1  -1  -4   74.57    6.06
   1  -1   4   69.53    6.31
   1   1   4   67.08    6.42
   1  -1   4   64.02    5.12
  -1  -1  -4   81.49    6.24
  -1   1  -4   71.77    6.14
  -1   1  -4   66.44    5.19
   1   1   4   77.59    6.83
  -1  -1  -4   71.63    6.38
  -1   1  -4   75.17    6.83
   1  -1   4   76.27    6.72
   1   1   4   64.70    6.37
  -1  -1  -4   72.98    6.62
  -1   1  -4   78.74    6.41
  -1   1  -4   77.64    5.87
   1  -1   4   66.17    5.55
  -1   1  -4   69.51    6.74
   1   1   4   74.35    6.10
   1   1   4   78.43    6.60
   1  -1   4   60.35    6.40
  -1  -1  -4   78.51    6.34
  -1   1  -4   71.38    6.89
  -1  -1  -4   74.68    6.91
  -1  -1  -4   80.54    6.73
   1   1   4   78.36    6.85
   1   1   4   64.07    5.58
  -1  -1  -4   74.31    5.67
  -1   1  -4   72.92    5.33
   1  -1   4   75.28    6.73
   1  -1   4   71.17    5.95
  -1  -1  -4   84.68    6.84
   1  -1   4   66.45    5.29
  -1   1  -4   60.82    6.09
[truncated: 3,704,888 more chars]
