# Supplementary material for: cis,cis,cis-Di­chlorido­bis­(N 4,N 4-di­methyl­pyridin-4-amine-κN 1)bis­(dimethyl sulfoxide-κS)ruthenium(II)
Source: IUCrdata. 2024 Mar 6;9(Pt 3):x240191. doi: 10.1107/S2414314624001913 (PMC10993563; doi:10.1107/S2414314624001913)
Supplement: Supplementary file 2 [file x-09-x240191-Isup2.hkl]

data_I                                                                          
_shelx_title ' exp_6_a.res in P2(1)/n'                                          
_shelx_refln_list_code          4                                               
_shelx_F_calc_maximum      321.24                                               
_exptl_crystal_F_000      1176.00                                               
_reflns_d_resolution_high  0.7701                                               
                                                                                
loop_                                                                           
 _space_group_symop_operation_xyz                                               
 'x, y, z'                                                                      
 '-x+1/2, y+1/2, -z+1/2'                                                        
 '-x, -y, -z'                                                                   
 'x-1/2, -y-1/2, z-1/2'                                                         
                                                                                
_cell_length_a     8.3125                                                       
_cell_length_b    18.9072                                                       
_cell_length_c    15.7906                                                       
_cell_angle_alpha  90.000                                                       
_cell_angle_beta   90.617                                                       
_cell_angle_gamma  90.000                                                       
                                                                                
_shelx_F_squared_multiplier     1.000                                           
                                                                                
loop_                                                                           
 _refln_index_h                                                                 
 _refln_index_k                                                                 
 _refln_index_l                                                                 
 _refln_F_squared_calc                                                          
 _refln_F_squared_meas                                                          
 _refln_F_squared_sigma                                                         
 _refln_observed_status                                                         
   2   0   0        973.23       1126.75        17.71 o                         
   4   0   0        501.00        424.78        10.61 o                         
   6   0   0      17569.84      16814.89       316.20 o                         
   8   0   0       2122.78       2314.94        64.31 o                         
  10   0   0        142.30        128.29        34.65 o                         
   1   1   0       1338.65       1162.69        57.50 o                         
   2   1   0       1358.15       1231.98        12.60 o                         
   3   1   0        300.87        358.97         6.02 o                         
   4   1   0       1166.29       1204.86        13.39 o                         
   5   1   0        142.63        188.71         9.70 o                         
   6   1   0       7360.41       7674.83       104.20 o                         
   7   1   0        134.38        142.67        16.13 o                         
   8   1   0       1917.01       2030.11        42.22 o                         
   9   1   0          0.12        -14.08        20.18 o                         
  10   1   0        262.53        333.72        25.25 o                         
   1   2   0      17713.92      17004.96       143.06 o                         
   2   2   0       1520.74       1307.96        12.43 o                         
   3   2   0       1026.64       1177.93        11.38 o                         
   4   2   0        253.50        322.89         6.65 o                         
   5   2   0       1767.27       1552.40        24.86 o                         
   6   2   0       7092.14       6686.05        93.77 o                         
   7   2   0        317.27        314.45        16.44 o                         
   8   2   0       1697.57       1750.67        37.76 o                         
   9   2   0        122.38         96.75        20.61 o                         
  10   2   0         39.68         33.65        23.01 o                         
   1   3   0         99.60        136.25         3.62 o                         
   2   3   0       2715.64       2651.03        22.43 o                         
   3   3   0        264.82        222.95         4.98 o                         
   4   3   0        959.07        909.18        10.56 o                         
   5   3   0        293.88        309.92        11.72 o                         
   6   3   0       2678.39       2781.04        43.97 o                         
   7   3   0          5.99         -3.07        14.48 o                         
   8   3   0       1742.23       1986.43        42.27 o                         
   9   3   0        305.71        322.67        25.60 o                         
  10   3   0        156.22        184.17        26.29 o                         
   0   4   0      11401.77      12505.19       166.20 o                         
   1   4   0       4287.46       3982.29        34.30 o                         
   2   4   0      40915.21      39441.64       310.76 o                         
   3   4   0       4204.78       4147.59        34.42 o                         
   4   4   0       5291.61       4644.40        42.62 o                         
   5   4   0       2862.56       2526.34        37.02 o                         
   6   4   0       2294.00       2219.13        37.12 o                         
   7   4   0       1251.37       1211.31        26.42 o                         
   8   4   0       1014.25       1116.09        29.33 o                         
   9   4   0        124.07         93.59        23.46 o                         
  10   4   0         52.67         26.95        26.63 o                         
   1   5   0       3436.29       3623.60        31.19 o                         
   2   5   0        179.64        137.25         4.62 o                         
   3   5   0       7161.29       7366.99        61.32 o                         
   4   5   0        848.16        969.58        12.53 o                         
   5   5   0         71.87        156.42        10.98 o                         
   6   5   0       3640.45       3630.77        52.88 o                         
   7   5   0        332.40        371.51        19.14 o                         
   8   5   0       1557.58       1730.99        40.26 o                         
   9   5   0       1171.22       1275.69        41.37 o                         
  10   5   0        241.37        271.59        28.71 o                         
   0   6   0       2436.11       2391.51        33.36 o                         
   1   6   0      12804.99      13242.03       108.30 o                         
   2   6   0       3369.01       3112.68        26.15 o                         
   3   6   0      10594.29      10076.73        81.66 o                         
   4   6   0       1856.35       1721.78        21.09 o                         
   5   6   0       3328.44       2994.35        43.63 o                         
   6   6   0         53.86         60.91        13.32 o                         
   7   6   0       1060.90       1052.92        28.42 o                         
   8   6   0        479.21        533.38        26.56 o                         
   9   6   0        179.07        218.79        26.94 o                         
  10   6   0        104.96        118.27        27.34 o                         
   1   7   0        117.99         59.86         4.65 o                         
   2   7   0        329.27        318.36         5.80 o                         
   3   7   0       3900.24       3935.57        34.24 o                         
   4   7   0        347.17        322.83         9.71 o                         
   5   7   0          0.72          9.94        11.36 o                         
   6   7   0        609.68        560.68        18.42 o                         
   7   7   0       4761.43       5039.19        89.29 o                         
   8   7   0        311.89        323.08        25.69 o                         
   9   7   0       1376.29       1433.03        42.64 o                         
  10   7   0        207.91        209.72        31.76 o                         
   0   8   0          7.54         25.36         5.28 o                         
   1   8   0      30222.43      31889.22       264.86 o                         
   2   8   0       3620.62       3446.22        28.24 o                         
   3   8   0       1403.28       1274.27        15.16 o                         
   4   8   0        144.55        137.07         9.03 o                         
   5   8   0       1682.32       1527.10        28.73 o                         
   6   8   0        205.04        217.80        16.82 o                         
   7   8   0       1655.91       1748.69        48.49 o                         
   8   8   0         58.44         44.70        22.36 o                         
   9   8   0        468.83        490.62        30.65 o                         
  10   8   0          0.17        -19.88        26.70 o                         
   1   9   0       1004.95       1194.50        12.87 o                         
   2   9   0       1078.53       1015.06        11.84 o                         
   3   9   0       1054.19       1084.90        16.53 o                         
   4   9   0       2432.92       2150.64        32.05 o                         
   5   9   0       1348.23       1433.78        29.92 o                         
   6   9   0          0.46         27.60        16.09 o                         
   7   9   0       2840.69       2883.91        57.56 o                         
   8   9   0          0.84        -22.41        23.52 o                         
   9   9   0        604.32        691.51        32.76 o                         
  10   9   0         82.54        100.13        28.19 o                         
   0  10   0        424.39        348.15        11.61 o                         
   1  10   0      10258.65       9766.40        97.12 o                         
   2  10   0         30.53         29.35         7.67 o                         
   3  10   0        848.78        742.84        14.85 o                         
   4  10   0        141.96         93.83        10.64 o                         
   5  10   0        846.98        779.48        24.51 o                         
   6  10   0        354.91        359.05        20.67 o                         
   7  10   0       3746.05       3805.70        74.16 o                         
   8  10   0         33.40         31.83        23.85 o                         
   9  10   0         20.36         15.48        25.49 o                         
   1  11   0        179.67        272.60         8.82 o                         
   2  11   0       2441.20       2314.91        32.37 o                         
   3  11   0        374.66        337.35        12.66 o                         
   4  11   0         18.35         15.63        12.37 o                         
   5  11   0       3061.93       3004.76        52.64 o                         
   6  11   0        224.79        250.48        20.89 o                         
   7  11   0       1074.08       1089.07        35.55 o                         
   8  11   0        189.99        137.08        25.55 o                         
   9  11   0        494.08        551.31        32.53 o                         
   0  12   0         56.47         53.53        12.53 o                         
   1  12   0      17437.45      17689.19       224.82 o                         
   2  12   0         49.40         45.46        11.07 o                         
   3  12   0        644.33        617.51        17.41 o                         
   4  12   0        237.06        200.13        13.71 o                         
   5  12   0       5337.96       5102.82        86.85 o                         
   6  12   0       1291.11       1214.01        32.71 o                         
   7  12   0       2097.78       2303.09        54.05 o                         
   8  12   0         35.32         52.29        25.43 o                         
   9  12   0          0.70        -27.55        27.55 o                         
   1  13   0         89.59        115.11        11.72 o                         
   2  13   0       3551.00       3761.82        56.22 o                         
   3  13   0        176.63        127.45        14.27 o                         
   4  13   0        306.27        308.90        19.99 o                         
   5  13   0       1502.65       1424.85        34.43 o                         
   6  13   0         32.77         74.87        19.90 o                         
   7  13   0        568.15        568.76        27.42 o                         
   8  13   0        185.62        198.01        25.63 o                         
   9  13   0        221.20        279.86        28.98 o                         
   0  14   0       3679.48       3890.71        82.05 o                         
   1  14   0       4329.98       4323.65        63.39 o                         
   2  14   0        354.35        370.29        16.37 o                         
   3  14   0        115.73         73.51        14.87 o                         
   4  14   0        948.32        823.26        24.65 o                         
   5  14   0       1628.47       1591.62        39.04 o                         
   6  14   0       1379.05       1382.54        41.30 o                         
   7  14   0        220.05        208.31        25.48 o                         
   8  14   0          2.78          5.99        28.64 o                         
   1  15   0        764.67        734.38        21.34 o                         
   2  15   0       1784.37       1819.91        35.74 o                         
   3  15   0          3.11          8.65        15.50 o                         
   4  15   0          0.19         -5.39        18.02 o                         
   5  15   0         41.32         49.43        20.96 o                         
   6  15   0          6.63         12.83        23.00 o                         
   7  15   0        304.77        295.65        27.24 o                         
   8  15   0        423.99        445.45        33.97 o                         
   0  16   0       3118.11       3107.24        77.04 o                         
   1  16   0        564.92        533.94        21.45 o                         
   2  16   0        344.12        341.88        19.86 o                         
   3  16   0       6290.93       6460.43       102.29 o                         
   4  16   0       1490.59       1367.41        33.81 o                         
   5  16   0        649.89        575.31        27.53 o                         
   6  16   0        303.84        279.62        26.28 o                         
   7  16   0          4.16         43.26        24.90 o                         
   8  16   0         29.62         58.10        30.00 o                         
   1  17   0        740.56        700.99        24.58 o                         
   2  17   0        447.07        439.41        21.72 o                         
   3  17   0        362.20        418.79        22.30 o                         
   4  17   0        102.99         85.32        20.41 o                         
   5  17   0         96.92        105.02        22.60 o                         
   6  17   0         20.90         10.67        25.02 o                         
   7  17   0         78.21         63.64        26.72 o                         
   0  18   0       1443.85       1472.84        51.15 o                         
   1  18   0        114.26        123.47        19.43 o                         
   2  18   0       3218.86       3334.91        61.15 o                         
   3  18   0       1417.11       1529.92        38.68 o                         
   4  18   0       1492.62       1473.02        39.73 o                         
   5  18   0        151.83        156.86        25.36 o                         
   6  18   0        358.82        297.26        29.47 o                         
   7  18   0         51.64         76.09        28.41 o                         
   1  19   0        273.97        230.72        21.97 o                         
   2  19   0        428.36        440.49        24.16 o                         
   3  19   0          6.59         17.15        20.79 o                         
   4  19   0        100.98        107.14        23.34 o                         
   5  19   0        207.57        246.12        26.05 o                         
   6  19   0        173.58        156.33        29.92 o                         
   0  20   0        372.63        410.30        36.69 o                         
   1  20   0          2.90         -3.81        22.91 o                         
   2  20   0       1241.44       1369.65        37.30 o                         
   3  20   0        145.65        122.66        23.15 o                         
   4  20   0        725.91        688.24        33.32 o                         
   5  20   0          4.41          2.02        27.24 o                         
   6  20   0        219.14        233.55        32.04 o                         
   1  21   0        368.63        438.30        28.64 o                         
   2  21   0         18.35          2.73        23.86 o                         
   3  21   0          0.07          9.52        22.34 o                         
   4  21   0        275.64        262.12        28.37 o                         
   5  21   0        137.23        201.47        34.87 o                         
   0  22   0       1249.05       1181.75        54.58 o                         
   1  22   0         11.23          2.00        27.28 o                         
   2  22   0        924.73        925.40        36.43 o                         
   3  22   0          9.80         -2.85        24.07 o                         
   4  22   0        231.34        221.02        29.77 o                         
   1  23   0         53.75         30.97        25.46 o                         
   2  23   0          1.20          9.96        26.50 o                         
   3  23   0         38.97         50.71        27.23 o                         
   0  24   0         76.58         35.43        39.34 o                         
   1  24   0        104.29         81.49        26.68 o                         
   2  24   0        617.33        739.73        36.73 o                         
  -9   0   1         15.77        -28.25        28.25 o                         
  -7   0   1       7050.04       7045.03       146.84 o                         
  -5   0   1       2459.96       2233.15        54.70 o                         
  -3   0   1        585.82        480.01        55.55 o                         
  -1   0   1      54572.48      55319.38       397.39 o                         
   1   0   1      36227.25      34005.12       787.65 o                         
   3   0   1       5013.26       5108.06        61.38 o                         
   5   0   1       4502.47       4595.94        77.03 o                         
   7   0   1       6823.31       6590.20       146.16 o                         
   9   0   1        194.29        196.84        29.09 o                         
 -10   1   1         30.38          3.72        26.08 o                         
  -9   1   1        285.94        274.42        21.74 o                         
  -8   1   1         13.22         18.47        17.72 o                         
  -7   1   1       5678.72       6051.81        90.80 o                         
  -6   1   1         28.26         30.83        13.09 o                         
  -5   1   1       8522.21       8499.65       105.08 o                         
  -4   1   1       1178.06       1265.00        12.71 o                         
  -3   1   1        107.77         55.32         4.02 o                         
  -2   1   1        889.92        993.03        10.01 o                         
  -1   1   1      11577.87      10572.93       177.28 o                         
   1   1   1       1193.64       1559.50       129.69 o                         
   2   1   1        256.79        214.49         8.33 o                         
   3   1   1        453.95        418.07         6.84 o                         
   4   1   1        824.12        795.96        10.30 o                         
   5   1   1       6410.94       6401.00        76.20 o                         
   6   1   1         10.72         16.74        12.33 o                         
   7   1   1       2587.86       2615.66        45.67 o                         
   8   1   1          5.16         16.76        18.07 o                         
   9   1   1       1137.99       1363.01        34.78 o                         
  10   1   1         99.85         74.16        23.51 o                         
 -10   2   1         16.32        -14.70        24.36 o                         
  -9   2   1         45.19        -21.47        21.47 o                         
  -8   2   1        144.95        136.83        17.08 o                         
  -7   2   1       3481.77       3596.21        58.39 o                         
  -6   2   1       2544.80       2410.46        39.34 o                         
  -5   2   1       6846.56       6622.00        82.88 o                         
  -4   2   1        295.10        279.82         5.70 o                         
  -3   2   1        721.92        561.15        30.11 o                         
  -2   2   1       5745.25       5734.76        46.95 o                         
  -1   2   1      36879.50      38898.31      1029.27 o                         
   0   2   1      10140.60      10732.16       237.92 o                         
   1   2   1     103195.61     101836.57       806.09 o                         
   2   2   1        772.36        683.84        41.74 o                         
   3   2   1       4652.56       4744.53        39.33 o                         
   4   2   1         37.19         50.44         4.44 o                         
   5   2   1       4812.12       4546.84        59.64 o                         
   6   2   1       1500.69       1396.03        25.73 o                         
   7   2   1       3203.20       3303.57        54.68 o                         
   8   2   1         45.06         -4.06        17.65 o                         
   9   2   1        526.59        594.59        26.83 o                         
  10   2   1          1.41        -15.78        23.56 o                         
 -10   3   1        281.16        279.35        26.64 o                         
  -9   3   1        570.05        552.20        28.33 o                         
  -8   3   1        477.35        367.10        21.57 o                         
  -7   3   1       3991.03       4147.68        60.23 o                         
  -6   3   1        302.95        377.11        15.07 o                         
  -5   3   1       2559.50       2622.26        35.27 o                         
  -4   3   1       1188.78       1256.38        13.52 o                         
  -3   3   1       5273.56       5254.97        43.61 o                         
  -2   3   1      13595.16      13830.49       114.17 o                         
  -1   3   1        163.84        280.05        16.17 o                         
   0   3   1       4549.05       5153.58        43.83 o                         
   1   3   1       1584.23       1584.35        13.52 o                         
   2   3   1       3428.02       3447.07       103.33 o                         
   3   3   1        536.73        394.09        36.82 o                         
   4   3   1       1145.26       1212.36        12.70 o                         
   5   3   1        789.57        869.19        21.55 o                         
   6   3   1        149.31         86.45        12.56 o                         
   7   3   1       2675.30       2731.33        46.99 o                         
   8   3   1        793.12        888.60        26.35 o                         
   9   3   1       1163.23       1362.41        35.75 o                         
  10   3   1        835.67        992.06        34.16 o                         
 -10   4   1          1.32        -12.36        26.79 o                         
  -9   4   1        170.24         88.62        23.19 o                         
  -8   4   1         35.07         15.21        19.26 o                         
  -7   4   1        411.44        359.18        17.81 o                         
  -6   4   1       4074.82       3909.51        56.05 o                         
  -5   4   1       6315.27       6084.01        76.79 o                         
  -4   4   1       4254.55       3508.14        42.98 o                         
  -3   4   1      10609.70       9654.30       147.04 o                         
  -2   4   1       3327.69       3337.77        95.95 o                         
  -1   4   1       2386.90       4159.18       265.45 o                         
   0   4   1       4566.53       4973.26        42.33 o                         
   1   4   1      29674.59      28710.63       223.08 o                         
   2   4   1      12409.20      12028.69        94.33 o                         
   3   4   1      23692.66      23044.02       185.05 o                         
   4   4   1       7289.12       7361.49        69.83 o                         
   5   4   1        533.31        363.09        66.92 o                         
   6   4   1        457.06        222.97        23.74 o                         
   7   4   1        648.85        629.63        21.35 o                         
   8   4   1        281.05        292.29        20.32 o                         
   9   4   1        998.01       1116.51        35.19 o                         
  10   4   1          0.20         -2.09        25.75 o                         
 -10   5   1        498.52        591.23        32.84 o                         
  -9   5   1        513.01        516.03        30.40 o                         
  -8   5   1       2118.02       2098.87        46.73 o                         
  -7   5   1        928.77        863.58        25.05 o                         
  -6   5   1        592.03        561.03        18.12 o                         
  -5   5   1        946.85        973.15        19.09 o                         
  -4   5   1        236.72        294.10         7.37 o                         
  -3   5   1       1006.95       1010.80        10.75 o                         
  -2   5   1      13615.26      13262.77       105.15 o                         
  -1   5   1       1206.65       1062.02        10.89 o                         
   0   5   1          0.28          9.18         3.59 o                         
   1   5   1        336.62        300.04         8.11 o                         
   2   5   1       8442.04       8104.03        84.71 o                         
   3   5   1        704.40        648.76         8.26 o                         
   4   5   1         40.30         42.35         5.80 o                         
   5   5   1        449.60        396.62        14.20 o                         
   6   5   1        954.53        807.62        19.88 o                         
   7   5   1       2021.49       2077.46        39.72 o                         
   8   5   1       2877.33       3058.98        53.23 o                         
   9   5   1        698.05        748.98        30.76 o                         
  10   5   1        628.52        729.16        38.96 o                         
 -10   6   1         24.65         -9.09        26.01 o                         
  -9   6   1         73.18         25.61        24.48 o                         
  -8   6   1        109.77         -0.57        21.13 o                         
  -7   6   1        114.70         71.28        17.00 o                         
  -6   6   1        924.89        893.29        22.50 o                         
  -5   6   1       3211.85       3278.52        46.31 o                         
  -4   6   1       5024.34       4441.11        45.99 o                         
  -3   6   1       3251.59       2844.66       104.02 o                         
  -2   6   1       4314.38       5172.58       303.72 o                         
  -1   6   1       2182.74       3135.52        74.72 o                         
   0   6   1       2095.88       2240.80        20.34 o                         
   1   6   1      14813.33      14170.11       111.78 o                         
   2   6   1      32623.86      32224.50       254.91 o                         
   3   6   1      13981.57      13944.95       108.98 o                         
   4   6   1       1828.53       1579.89        28.64 o                         
   5   6   1        379.56        321.93        28.64 o                         
   6   6   1        777.48        688.31        17.95 o                         
   7   6   1        772.65        785.11        22.62 o                         
   8   6   1       1333.04       1480.37        37.25 o                         
   9   6   1        543.58        688.59        32.93 o                         
  10   6   1         41.98         73.18        28.82 o                         
 -10   7   1        189.35        219.85        28.24 o                         
  -9   7   1        233.09        300.42        27.15 o                         
  -8   7   1       2112.27       2260.39        50.02 o                         
  -7   7   1         91.39          0.27        18.56 o                         
  -6   7   1       1056.13       1084.32        25.24 o                         
  -5   7   1       1144.42       1130.10        21.78 o                         
  -4   7   1         66.80         57.20         7.72 o                         
  -3   7   1       1583.64       1499.86        15.77 o                         
  -2   7   1       4956.11       4651.80        39.01 o                         
  -1   7   1       2285.04       2256.16        20.14 o                         
   0   7   1       2410.32       2666.65        23.80 o                         
   1   7   1        515.29        603.47        11.76 o                         
   2   7   1       2876.85       2755.64        27.95 o                         
   3   7   1       1195.43       1180.48        12.71 o                         
   4   7   1        238.39        320.60         9.13 o                         
   5   7   1        128.61         80.89        11.78 o                         
   6   7   1        372.36        347.71        16.97 o                         
   7   7   1       1141.31       1320.79        34.21 o                         
   8   7   1       2696.18       2758.74        59.10 o                         
   9   7   1        291.63        282.57        27.79 o                         
  10   7   1        214.52        214.55        29.91 o                         
 -10   8   1         82.97        120.56        26.79 o                         
  -9   8   1         61.40         62.87        25.14 o                         
  -8   8   1        543.68        482.28        26.07 o                         
  -7   8   1       1832.11       2053.97        51.42 o                         
  -6   8   1        878.02        799.62        27.63 o                         
  -5   8   1       1912.83       2159.64        37.47 o                         
  -4   8   1       6617.55       6328.17        76.83 o                         
  -3   8   1        227.19        206.66         8.54 o                         
  -2   8   1      15006.57      15375.15       119.62 o                         
  -1   8   1       4383.42       4525.26        38.54 o                         
   0   8   1       8666.96       8811.60        73.96 o                         
   1   8   1       4703.31       4619.26        38.13 o                         
   2   8   1      23478.54      22570.44       172.92 o                         
   3   8   1        861.06        723.96        10.41 o                         
   4   8   1       1052.47        772.14        51.53 o                         
   5   8   1        152.51         60.92        15.80 o                         
   6   8   1       2866.05       2912.02        51.17 o                         
   7   8   1        273.76        215.49        20.48 o                         
   8   8   1       1694.42       1857.38        47.43 o                         
   9   8   1         41.78         26.10        24.21 o                         
  10   8   1         58.77         52.66        28.39 o                         
 -10   9   1        164.63        147.72        29.59 o                         
  -9   9   1         12.58          9.50        25.04 o                         
  -8   9   1       1800.53       2065.87        47.67 o                         
  -7   9   1         71.40         67.13        19.17 o                         
  -6   9   1       4328.05       4252.29        72.18 o                         
  -5   9   1       1609.89       1648.08        32.40 o                         
  -4   9   1        191.88         92.04        18.44 o                         
  -3   9   1       1703.85       1702.62        23.94 o                         
  -2   9   1       1141.57       1080.15        13.59 o                         
  -1   9   1       2001.89       1971.82        18.58 o                         
   0   9   1       1060.42        973.32        10.73 o                         
   1   9   1        159.62        297.06        10.58 o                         
   2   9   1        180.87        186.08         8.57 o                         
   3   9   1        497.70        480.16        13.11 o                         
   4   9   1       2201.14       2314.64        33.75 o                         
   5   9   1        132.76         28.53        13.24 o                         
   6   9   1       1369.34       1251.39        30.51 o                         
   7   9   1         86.49         80.08        19.39 o                         
   8   9   1        668.50        624.39        30.21 o                         
   9   9   1         98.57         99.59        25.45 o                         
  10   9   1        334.54        479.93        46.02 o                         
  -9  10   1         24.69         24.47        25.85 o                         
  -8  10   1        486.18        484.93        27.56 o                         
  -7  10   1        419.73        406.23        24.73 o                         
  -6  10   1       1720.35       1663.31        37.94 o                         
  -5  10   1        698.14        723.69        21.73 o                         
  -4  10   1       3053.40       2914.82        43.17 o                         
  -3  10   1       1050.87        997.17        18.19 o                         
  -2  10   1       5436.26       5520.48        67.25 o                         
  -1  10   1        172.22        149.87         7.33 o                         
   0  10   1      22144.02      22768.29       212.37 o                         
   1  10   1        510.45        441.99         9.02 o                         
   2  10   1      10871.00      10731.77       112.26 o                         
   3  10   1         92.80         72.46         9.59 o                         
   4  10   1       1786.99       1617.65        26.43 o                         
   5  10   1         57.96         17.09        14.65 o                         
   6  10   1       3824.91       3894.30        69.39 o                         
   7  10   1         62.46         51.71        21.14 o                         
   8  10   1        915.08       1083.11        36.73 o                         
   9  10   1         25.34         34.67        25.49 o                         
  -9  11   1         16.84         27.97        26.59 o                         
  -8  11   1        379.02        469.47        28.66 o                         
  -7  11   1        203.82        193.95        23.99 o                         
  -6  11   1       2628.07       2507.26        50.07 o                         
  -5  11   1        511.68        467.64        21.10 o                         
  -4  11   1       1671.16       1565.62        29.02 o                         
  -3  11   1        137.00        102.65        13.33 o                         
  -2  11   1        172.89        170.26        10.31 o                         
  -1  11   1       5371.09       5024.55        64.04 o                         
   0  11   1        217.62        262.70         9.18 o                         
   1  11   1        620.58       1026.77        19.09 o                         
   2  11   1        550.52        561.09        13.37 o                         
   3  11   1       1449.12       1465.69        23.39 o                         
   4  11   1       2548.28       2549.69        38.23 o                         
   5  11   1       1237.93       1145.19        26.87 o                         
   6  11   1       1150.12       1087.34        30.35 o                         
   7  11   1         28.12        -10.00        22.61 o                         
   8  11   1        334.92        343.13        30.26 o                         
   9  11   1          8.40         31.83        26.40 o                         
  -9  12   1        175.44        193.42        29.36 o                         
  -8  12   1        205.55        236.37        26.35 o                         
  -7  12   1          7.89         10.37        22.14 o                         
  -6  12   1       2808.23       2846.34        55.57 o                         
  -5  12   1        136.04        102.85        17.60 o                         
  -4  12   1        375.63        329.35        15.53 o                         
  -3  12   1        438.68        394.71        23.27 o                         
  -2  12   1       2355.12       2148.07        35.26 o                         
  -1  12   1         60.21         98.07        11.08 o                         
   0  12   1      16683.42      16991.30       212.09 o                         
   1  12   1        323.95        311.61        12.64 o                         
   2  12   1       2541.39       2448.60        36.48 o                         
   3  12   1       2187.89       2152.02        33.35 o                         
   4  12   1        982.80        896.72        20.75 o                         
   5  12   1        998.61        958.94        26.53 o                         
   6  12   1       2556.63       2524.74        52.33 o                         
   7  12   1         98.51        134.60        22.43 o                         
   8  12   1        296.02        322.46        28.24 o                         
   9  12   1         19.06         -6.58        26.74 o                         
  -9  13   1        246.13        253.19        29.85 o                         
  -8  13   1        554.73        663.55        34.05 o                         
  -7  13   1         63.17         45.69        22.91 o                         
  -6  13   1       1799.41       1796.90        42.38 o                         
  -5  13   1        359.96        278.18        20.16 o                         
  -4  13   1        910.08        847.17        23.61 o                         
  -3  13   1        261.08        268.60        29.95 o                         
  -2  13   1         52.45         67.28        12.72 o                         
  -1  13   1       2178.92       2054.66        32.76 o                         
   0  13   1        555.86        538.56        15.71 o                         
   1  13   1        796.14        943.65        21.95 o                         
   2  13   1        608.02        612.35        17.86 o                         
   3  13   1       2941.88       2883.02        46.41 o                         
   4  13   1        390.81        335.26        17.10 o                         
   5  13   1       1052.21       1042.12        29.14 o                         
   6  13   1       1340.03       1249.86        35.99 o                         
   7  13   1         83.78         90.28        24.07 o                         
   8  13   1        329.13        348.41        28.38 o                         
   9  13   1        607.14        687.39        35.12 o                         
  -8  14   1         73.47         44.41        28.83 o                         
  -7  14   1        147.74        139.56        25.24 o                         
  -6  14   1       1782.23       1858.90        52.52 o                         
  -5  14   1       1650.04       1597.39        39.13 o                         
  -4  14   1       1329.06       1236.24        34.01 o                         
  -3  14   1        357.64        325.24        17.40 o                         
  -2  14   1       3225.86       3074.25        48.20 o                         
  -1  14   1        746.10        909.18        22.55 o                         
   0  14   1       8156.52       8240.74       113.49 o                         
   1  14   1       2537.02       2525.21        39.98 o                         
   2  14   1        672.53        816.18        26.17 o                         
   3  14   1         29.74         30.14        13.85 o                         
   4  14   1       2839.64       2707.60        49.03 o                         
   5  14   1        979.27        958.07        30.15 o                         
   6  14   1       1012.15        893.60        34.14 o                         
   7  14   1        207.78        313.72        33.44 o                         
   8  14   1         93.90        102.97        27.52 o                         
  -8  15   1        413.88        413.29        41.57 o                         
  -7  15   1        389.63        369.59        28.14 o                         
  -6  15   1        210.59        196.14        23.89 o                         
  -5  15   1          4.39         19.73        21.01 o                         
  -4  15   1        677.18        628.47        22.08 o                         
  -3  15   1        339.67        323.69        18.31 o                         
  -2  15   1       1661.09       1614.16        31.56 o                         
  -1  15   1       2051.65       1938.93        37.04 o                         
   0  15   1         50.36         81.20        14.59 o                         
   1  15   1        504.84        635.10        19.56 o                         
   2  15   1        679.36        728.40        21.97 o                         
   3  15   1        613.03        563.11        19.72 o                         
   4  15   1        126.12        103.54        18.63 o                         
   5  15   1         53.48         44.55        20.67 o                         
   6  15   1        793.88        740.65        33.32 o                         
   7  15   1         31.35         23.43        25.08 o                         
   8  15   1        432.30        503.05        34.56 o                         
  -8  16   1         38.67         56.76        29.74 o                         
  -7  16   1         58.93         61.58        25.80 o                         
  -6  16   1        210.54        214.29        25.24 o                         
  -5  16   1       1250.85       1222.24        43.14 o                         
  -4  16   1       2028.41       2099.53        43.89 o                         
  -3  16   1       1053.04       1058.37        27.85 o                         
  -2  16   1        292.59        316.32        19.40 o                         
  -1  16   1       1477.20       1676.87        38.25 o                         
   0  16   1        362.52        357.09        18.34 o                         
   1  16   1       2127.38       2093.19        41.91 o                         
   2  16   1       1053.19        997.72        25.81 o                         
   3  16   1       1092.90       1055.90        28.28 o                         
   4  16   1       1628.15       1676.21        40.43 o                         
   5  16   1       1050.35        977.48        35.12 o                         
   6  16   1         26.22         24.98        24.61 o                         
   7  16   1        380.73        467.36        29.01 o                         
   8  16   1         98.87        112.88        30.37 o                         
  -7  17   1        993.69       1123.88        42.38 o                         
  -6  17   1         28.66         44.17        24.32 o                         
  -5  17   1          6.26          7.03        22.19 o                         
  -4  17   1        639.13        606.16        25.74 o                         
  -3  17   1        240.97        286.16        21.36 o                         
  -2  17   1        366.82        321.38        20.16 o                         
  -1  17   1       2009.73       1897.08        37.97 o                         
   0  17   1        706.09        787.26        26.28 o                         
   1  17   1        273.22        442.47        21.66 o                         
   2  17   1         67.57         71.02        18.60 o                         
   3  17   1        667.79        604.02        23.54 o                         
   4  17   1         88.82         86.32        21.09 o                         
   5  17   1         75.95         55.12        23.68 o                         
   6  17   1        143.77        118.20        25.56 o                         
   7  17   1        209.11        139.66        27.00 o                         
  -7  18   1         43.89        -11.53        28.71 o                         
  -6  18   1          0.17         24.91        27.02 o                         
  -5  18   1        405.82        421.16        27.47 o                         
  -4  18   1        672.52        676.94        27.97 o                         
  -3  18   1       2868.82       2962.54        56.72 o                         
  -2  18   1        777.89        843.60        27.16 o                         
  -1  18   1        394.96        443.45        22.55 o                         
   0  18   1          5.30         -8.28        19.89 o                         
   1  18   1        529.27        469.55        22.35 o                         
   2  18   1       1805.12       1720.04        39.99 o                         
   3  18   1       1978.74       2085.52        44.63 o                         
   4  18   1        615.24        599.11        31.22 o                         
   5  18   1        197.44        177.28        25.35 o                         
   6  18   1          0.07        -27.61        27.61 o                         
   7  18   1        178.34        180.52        29.25 o                         
  -6  19   1         23.01        -25.47        30.47 o                         
  -5  19   1         96.46         70.39        25.51 o                         
  -4  19   1        184.92        167.49        23.35 o                         
  -3  19   1        125.57        147.28        21.50 o                         
  -2  19   1        154.31        139.04        22.34 o                         
  -1  19   1         60.97         59.29        20.10 o                         
   0  19   1         80.14        103.14        20.98 o                         
   1  19   1         17.69         30.27        21.56 o                         
   2  19   1         27.80         37.40        21.36 o                         
   3  19   1        552.60        528.23        25.92 o                         
   4  19   1         49.57         63.04        23.56 o                         
   5  19   1        136.46        141.37        25.51 o                         
   6  19   1        243.88        260.31        30.59 o                         
  -6  20   1          6.00         -9.85        30.94 o                         
  -5  20   1        258.27        231.06        28.01 o                         
  -4  20   1         11.61         29.24        24.23 o                         
  -3  20   1       1419.10       1457.07        40.23 o                         
  -2  20   1        255.55        293.21        23.78 o                         
  -1  20   1       1887.47       1971.14        46.41 o                         
   0  20   1         91.89         87.76        22.67 o                         
   1  20   1       1683.59       1721.47        44.40 o                         
   2  20   1         20.49         24.01        23.06 o                         
   3  20   1       1579.55       1595.87        40.64 o                         
   4  20   1         14.14         -1.05        24.96 o                         
   5  20   1        241.79        255.05        32.04 o                         
   6  20   1         23.72         50.57        28.45 o                         
  -5  21   1        417.52        443.06        32.93 o                         
  -4  21   1        238.81        289.50        29.88 o                         
  -3  21   1          7.47         48.65        23.99 o                         
  -2  21   1        250.69        292.13        25.02 o                         
  -1  21   1         30.76         46.42        24.12 o                         
   0  21   1          0.36         -6.17        23.63 o                         
   1  21   1         41.93         45.95        24.27 o                         
   2  21   1        449.16        478.60        29.14 o                         
   3  21   1         59.00         26.37        23.94 o                         
   4  21   1         27.38         31.66        25.31 o                         
   5  21   1        431.86        424.86        38.24 o                         
  -4  22   1        155.26        103.15        28.90 o                         
  -3  22   1        537.09        549.29        29.07 o                         
  -2  22   1          9.83          3.08        26.69 o                         
  -1  22   1       1851.63       1871.40        48.52 o                         
   0  22   1          0.78        -10.21        24.78 o                         
   1  22   1        614.46        759.38        33.85 o                         
   2  22   1         87.74         61.80        24.82 o                         
   3  22   1        250.17        317.80        27.58 o                         
   4  22   1         14.09          9.48        27.99 o                         
  -3  23   1        121.67        157.04        26.62 o                         
  -2  23   1         97.11        169.75        28.58 o                         
  -1  23   1         24.27         27.07        26.12 o                         
   0  23   1         55.71         25.90        25.00 o                         
   1  23   1        111.20         92.72        26.82 o                         
   2  23   1         63.14         91.16        25.38 o                         
   3  23   1        211.11        249.85        28.94 o                         
  -2  24   1         20.92         26.08        28.32 o                         
  -1  24   1        549.77        570.25        33.80 o                         
   0  24   1         82.47         80.08        27.39 o                         
   1  24   1        437.34        481.54        31.59 o                         
   2  24   1        192.17        167.13        27.36 o                         
 -10   0   2          3.00         20.92        40.33 o                         
  -8   0   2        186.33         32.57        21.87 o                         
  -6   0   2       8683.15       8386.49       170.26 o                         
  -4   0   2        329.64        384.05        11.48 o                         
  -2   0   2        354.73        463.20        21.97 o                         
   0   0   2      80612.98      61866.00      3164.30 o                         
   2   0   2       1829.07       1667.21        22.06 o                         
   4   0   2       1766.32       1724.54        24.81 o                         
   6   0   2       5190.02       4931.64       100.89 o                         
   8   0   2       2226.00       2382.11        65.87 o                         
  10   0   2          3.83          3.52        33.93 o                         
 -10   1   2        354.63        310.63        31.05 o                         
  -9   1   2         32.12         35.19        22.56 o                         
  -8   1   2        908.08       1018.90        26.85 o                         
  -7   1   2        114.13        111.13        15.12 o                         
  -6   1   2       7500.40       7612.72       105.32 o                         
  -5   1   2         72.67         42.85        10.38 o                         
  -4   1   2       1180.11       1075.68        12.23 o                         
  -3   1   2        751.61        711.33         8.29 o                         
  -2   1   2          9.11         22.84         4.22 o                         
  -1   1   2       2675.67       2645.35        22.45 o                         
   0   1   2       1141.92       1133.34        43.55 o                         
   1   1   2       1295.65       1295.05        15.28 o                         
   2   1   2        109.13        117.04         4.13 o                         
   3   1   2        708.23        746.25         9.03 o                         
   4   1   2       2235.91       2132.38        20.98 o                         
   5   1   2        359.25        346.43        11.86 o                         
   6   1   2       1988.62       1915.16        45.44 o                         
   7   1   2        186.66        178.20        15.79 o                         
   8   1   2        328.93        380.74        20.34 o                         
   9   1   2        114.77        104.56        20.42 o                         
  10   1   2       1097.76       1339.94        43.99 o                         
 -10   2   2          9.61        -23.35        26.33 o                         
  -9   2   2        221.97        209.51        24.19 o                         
  -8   2   2        203.70         26.43        19.22 o                         
  -7   2   2        593.36        545.27        22.86 o                         
  -6   2   2       7905.63       8061.08       109.07 o                         
  -5   2   2        698.00        485.72        12.54 o                         
  -4   2   2       4082.86       3467.43        30.61 o                         
  -3   2   2        185.39        138.96         4.96 o                         
  -2   2   2      18358.32      17125.60       337.68 o                         
  -1   2   2       6000.29       6069.34        51.31 o                         
   0   2   2      59310.55      63021.63       562.64 o                         
   1   2   2       2631.53       3137.10        34.41 o                         
   2   2   2      46537.24      44340.92       349.96 o                         
   3   2   2        256.78        296.48         5.35 o                         
   4   2   2       4082.87       3582.90        34.90 o                         
   5   2   2       2478.85       2462.88        36.24 o                         
   6   2   2       2959.74       2627.56        41.25 o                         
   7   2   2         53.40        -12.17        15.07 o                         
   8   2   2       2275.97       2616.11        48.20 o                         
   9   2   2         39.34         23.82        19.67 o                         
  10   2   2        107.37        132.96        25.37 o                         
 -10   3   2        326.03        330.02        27.36 o                         
  -9   3   2         48.14        -22.84        22.84 o                         
  -8   3   2        590.09        568.40        25.38 o                         
  -7   3   2         52.51         45.64        15.15 o                         
  -6   3   2       3367.69       3475.20        52.86 o                         
  -5   3   2       2201.32       2278.21        34.01 o                         
  -4   3   2       8014.59       8446.84        74.06 o                         
  -3   3   2       2870.44       3185.47        27.45 o                         
  -2   3   2       1671.40       1633.13        33.93 o                         
  -1   3   2       4823.98       4747.33        44.36 o                         
   0   3   2      10231.47      11647.52        97.62 o                         
   1   3   2       1741.63       1566.77        31.86 o                         
   2   3   2       4493.44       4713.18        37.03 o                         
   3   3   2        245.42        161.18        17.55 o                         
   4   3   2        635.39        423.12        56.28 o                         
   5   3   2        312.37        278.04        20.91 o                         
   6   3   2       1496.03       1459.99        28.57 o                         
   7   3   2        273.00        233.61        16.38 o                         
   8   3   2       1725.35       2040.78        39.82 o                         
   9   3   2        583.59        663.88        27.07 o                         
  10   3   2        652.68        754.92        36.05 o                         
 -10   4   2         88.84         55.51        26.08 o                         
  -9   4   2        132.52         86.12        23.16 o                         
  -8   4   2        140.05          4.75        19.42 o                         
  -7   4   2        142.45         47.41        16.43 o                         
  -6   4   2       2386.12       2642.47        43.78 o                         
  -5   4   2       4706.18       4554.28        61.33 o                         
  -4   4   2      12884.82      12644.55       115.49 o                         
  -3   4   2       2243.54       1940.78       123.21 o                         
  -2   4   2       7665.83       8017.21       395.92 o                         
  -1   4   2       2215.15       2994.48        72.41 o                         
   0   4   2        243.85        353.90         5.16 o                         
   1   4   2      11156.10      12003.66        96.13 o                         
   2   4   2      43740.64      41000.22       322.87 o                         
   3   4   2      14002.92      13780.56       110.85 o                         
   4   4   2       2329.02       1850.35        82.27 o                         
   5   4   2        483.20        342.41        45.86 o                         
   6   4   2        201.49         48.03        13.09 o                         
   7   4   2        931.86        951.66        25.53 o                         
   8   4   2       1553.81       1788.49        37.74 o                         
   9   4   2        263.15        336.53        23.24 o                         
  10   4   2        513.38        638.34        33.95 o                         
 -10   5   2        416.71        480.56        30.85 o                         
  -9   5   2        420.20        342.63        26.70 o                         
  -8   5   2        634.61        596.03        24.62 o                         
  -7   5   2        102.11         55.76        16.47 o                         
  -6   5   2       1011.96       1031.10        23.49 o                         
  -5   5   2       1834.63       1870.45        28.83 o                         
  -4   5   2       4935.38       4964.13        51.35 o                         
  -3   5   2       1288.20       1434.55        14.13 o                         
  -2   5   2       6480.69       6745.03        56.44 o                         
  -1   5   2        240.64        411.70        14.12 o                         
   0   5   2       7190.97       7683.52        63.69 o                         
   1   5   2       1964.03       2369.04        19.72 o                         
   2   5   2       1367.27       1455.96        49.99 o                         
   3   5   2        205.31        159.44         7.91 o                         
   4   5   2        444.15        241.02        31.46 o                         
   5   5   2        232.85        219.66        16.53 o                         
   6   5   2        653.58        677.88        19.09 o                         
   7   5   2        806.53        906.73        24.30 o                         
   8   5   2       1859.14       2109.67        43.19 o                         
   9   5   2       1085.62       1220.85        44.06 o                         
  10   5   2        204.41        205.58        28.02 o                         
 -10   6   2         33.85          6.19        26.16 o                         
  -9   6   2        118.97         85.31        24.78 o                         
  -8   6   2         75.46         20.50        21.48 o                         
  -7   6   2        194.21         82.16        17.04 o                         
  -6   6   2       1127.02       1214.92        26.43 o                         
  -5   6   2       5633.90       5546.21        74.91 o                         
  -4   6   2      14879.82      14457.24       154.13 o                         
  -3   6   2      10399.32       9915.46       115.16 o                         
  -2   6   2       2096.28       3389.84       254.31 o                         
  -1   6   2       2426.57       3349.12        34.15 o                         
   0   6   2       4654.93       5033.26        43.18 o                         
   1   6   2       8377.52       8132.05        64.47 o                         
   2   6   2      26204.10      24999.03       190.76 o                         
   3   6   2      17650.97      17345.41       138.02 o                         
   4   6   2       3687.80       3129.39       113.40 o                         
   5   6   2        804.51        609.58        55.73 o                         
   6   6   2        375.95        268.45        14.79 o                         
   7   6   2       1563.67       1549.42        34.22 o                         
   8   6   2        317.18        384.80        32.32 o                         
   9   6   2        605.46        689.65        31.48 o                         
  10   6   2        242.12        251.14        33.00 o                         
 -10   7   2        432.74        632.68        34.36 o                         
  -9   7   2        925.62       1003.16        36.48 o                         
  -8   7   2         99.54         13.22        21.12 o                         
  -7   7   2       2626.03       2959.55        56.58 o                         
  -6   7   2        830.45        925.56        24.11 o                         
  -5   7   2       1583.37       1657.46        29.52 o                         
  -4   7   2       3247.01       3164.57        40.37 o                         
  -3   7   2        537.04        613.85         9.32 o                         
  -2   7   2       3113.17       3063.99        26.48 o                         
  -1   7   2       3675.04       3615.50        31.43 o                         
   0   7   2       4674.71       5117.67        44.14 o                         
   1   7   2        600.08        811.26        15.30 o                         
   2   7   2        288.67        307.73        23.43 o                         
   3   7   2        510.59        526.91         8.00 o                         
   4   7   2        665.99        528.43        22.01 o                         
   5   7   2        555.37        696.79        21.32 o                         
   6   7   2        411.40        342.67        16.98 o                         
   7   7   2        831.83        712.70        25.51 o                         
   8   7   2       1185.44       1191.07        34.15 o                         
   9   7   2        431.62        327.79        27.42 o                         
  10   7   2        179.97        235.83        32.14 o                         
 -10   8   2        127.53        147.03        28.34 o                         
  -9   8   2        287.68        244.41        26.63 o                         
  -8   8   2        267.48        262.75        22.98 o                         
  -7   8   2        218.84         43.90        19.14 o                         
  -6   8   2        449.82        447.63        19.46 o                         
  -5   8   2       3463.01       3407.64        54.00 o                         
  -4   8   2        189.02        156.80        13.97 o                         
  -3   8   2       3911.92       3481.61        40.36 o                         
  -2   8   2        500.44        612.36        41.46 o                         
  -1   8   2       2262.39       3193.32        41.87 o                         
   0   8   2        185.13         85.51         4.56 o                         
   1   8   2      14495.42      14022.33       112.06 o                         
   2   8   2       5656.63       5494.22        45.03 o                         
   3   8   2       6038.85       5651.03        53.56 o                         
   4   8   2       1200.16       1198.85        18.99 o                         
   5   8   2        520.15        444.61        29.94 o                         
   6   8   2        376.77        344.46        17.87 o                         
   7   8   2       2423.32       2608.14        54.94 o                         
   8   8   2         22.07          5.74        22.17 o                         
   9   8   2        864.11        972.39        38.16 o                         
  10   8   2         74.46         42.94        29.99 o                         
  -9   9   2        674.13        757.06        34.95 o                         
  -8   9   2        119.65         73.55        22.07 o                         
  -7   9   2       2126.64       2271.26        47.44 o                         
  -6   9   2        258.01        228.71        17.78 o                         
  -5   9   2       3846.30       3664.39        59.53 o                         
  -4   9   2       5898.92       5721.10        75.72 o                         
  -3   9   2        484.29        389.41        21.38 o                         
  -2   9   2          9.15         10.47         6.10 o                         
  -1   9   2       2452.62       2683.95        24.16 o                         
   0   9   2       3701.56       3948.36        34.49 o                         
   1   9   2       4485.49       4648.74        40.44 o                         
   2   9   2         68.16         87.44         5.99 o                         
   3   9   2       2462.84       2310.38        26.05 o                         
   4   9   2        985.73        823.05        55.96 o                         
   5   9   2       1288.34       1218.24        35.76 o                         
   6   9   2        170.44        157.80        16.13 o                         
   7   9   2       1004.82        931.65        32.00 o                         
   8   9   2        449.01        515.17        26.98 o                         
   9   9   2        599.69        575.29        32.63 o                         
  -9  10   2         89.73         70.72        27.59 o                         
  -8  10   2         41.05         52.60        23.11 o                         
  -7  10   2       1101.22       1039.73        32.33 o                         
  -6  10   2       1158.99       1194.43        29.48 o                         
  -5  10   2       3445.78       3557.06        56.96 o                         
  -4  10   2         86.56         60.19        11.97 o                         
  -3  10   2       3520.47       3392.12        47.39 o                         
  -2  10   2       1162.43       1243.49        19.61 o                         
  -1  10   2      12509.19      12337.64       131.91 o                         
   0  10   2       1328.55       1334.99        16.44 o                         
   1  10   2      13345.33      13103.56       126.87 o                         
   2  10   2        137.17        172.39        12.01 o                         
   3  10   2       4783.27       4731.36        58.94 o                         
   4  10   2         80.19         54.56        11.09 o                         
   5  10   2       1256.76       1111.93        44.81 o                         
   6  10   2        115.04         24.58        17.98 o                         
   7  10   2       2803.39       3007.08        61.54 o                         
   8  10   2         54.30         15.56        23.44 o                         
   9  10   2        162.52        198.08        27.58 o                         
  -9  11   2        234.75        233.42        29.73 o                         
  -8  11   2         49.18         66.69        23.97 o                         
  -7  11   2       1865.07       2016.39        47.54 o                         
  -6  11   2        405.88        392.51        20.95 o                         
  -5  11   2       5000.66       4768.27        79.44 o                         
  -4  11   2        611.74        591.65        18.21 o                         
  -3  11   2        482.72        498.82        28.76 o                         
  -2  11   2         14.08         28.60        10.59 o                         
  -1  11   2        934.04       1086.45        19.40 o                         
   0  11   2       1469.37       1492.23        22.45 o                         
   1  11   2       2294.11       2221.87        28.04 o                         
   2  11   2        173.81        172.83         9.81 o                         
   3  11   2       2797.71       2764.03        38.63 o                         
   4  11   2        160.38        154.26        11.97 o                         
   5  11   2       2551.24       2327.82        43.36 o                         
   6  11   2         61.42         64.99        18.32 o                         
   7  11   2        220.42         87.19        21.22 o                         
   8  11   2         68.55         77.87        24.74 o                         
   9  11   2        432.10        412.71        31.62 o                         
  -9  12   2         13.58          3.02        27.99 o                         
  -8  12   2          2.62          2.68        24.67 o                         
  -7  12   2       1143.89       1139.58        34.61 o                         
  -6  12   2        195.41        210.59        21.16 o                         
  -5  12   2       1473.21       1399.59        39.30 o                         
  -4  12   2       1539.81       1432.64        28.14 o                         
  -3  12   2       1049.69       1032.72        22.82 o                         
  -2  12   2        108.63        183.84        16.44 o                         
  -1  12   2       8834.84       8775.86       114.88 o                         
   0  12   2          5.89         25.91        10.76 o                         
   1  12   2       6372.60       6246.16        78.86 o                         
   2  12   2       1353.86       1263.51        23.08 o                         
   3  12   2        583.32        566.30        18.07 o                         
   4  12   2        421.76        361.40        16.52 o                         
   5  12   2       3027.38       3004.64        54.59 o                         
   6  12   2         78.91         51.60        19.68 o                         
   7  12   2       1185.82       1202.97        37.49 o                         
   8  12   2          4.07        -25.06        25.06 o                         
   9  12   2         91.55        117.36        28.88 o                         
  -9  13   2        200.25        218.93        29.67 o                         
  -8  13   2         14.17         21.58        25.98 o                         
  -7  13   2       1407.72       1469.21        44.35 o                         
  -6  13   2        109.84         96.61        20.06 o                         
  -5  13   2        351.44        261.73        20.45 o                         
  -4  13   2        488.56        392.76        18.51 o                         
  -3  13   2       1148.86       1069.52        25.47 o                         
  -2  13   2         17.22         17.99        13.54 o                         
  -1  13   2        266.57        280.93        14.20 o                         
   0  13   2        642.99        564.22        15.69 o                         
   1  13   2         76.57         87.75        12.01 o                         
   2  13   2        197.94        188.91        12.27 o                         
   3  13   2        102.01         77.43        13.29 o                         
   4  13   2        170.73        143.56        16.19 o                         
   5  13   2       1350.05       1396.69        33.64 o                         
   6  13   2         14.62         -0.73        20.06 o                         
   7  13   2        233.73        133.57        22.95 o                         
   8  13   2         10.78         33.72        25.30 o                         
   9  13   2        471.98        524.07        34.00 o                         
  -8  14   2         28.90         -2.88        28.39 o                         
  -7  14   2        273.77        270.24        28.23 o                         
  -6  14   2        858.11        950.51        32.40 o                         
  -5  14   2       1557.29       1338.59        36.06 o                         
  -4  14   2        101.03         70.47        16.33 o                         
  -3  14   2       2407.10       2385.36        43.45 o                         
  -2  14   2        288.55        278.46        15.80 o                         
  -1  14   2       4450.40       4943.64        71.83 o                         
   0  14   2       1046.33       1043.29        23.40 o                         
   1  14   2       7240.29       7097.36        99.13 o                         
   2  14   2        236.79        192.74        14.46 o                         
   3  14   2       2474.52       2356.01        40.48 o                         
   4  14   2        491.62        472.19        22.68 o                         
   5  14   2       3666.80       3526.66        66.87 o                         
   6  14   2        582.10        553.73        28.86 o                         
   7  14   2        243.36        296.32        27.12 o                         
   8  14   2        119.52        193.95        28.41 o                         
  -8  15   2         99.68         92.12        29.67 o                         
  -7  15   2        436.69        416.04        31.83 o                         
  -6  15   2        602.40        566.67        27.85 o                         
  -5  15   2        135.05        112.62        21.57 o                         
  -4  15   2        115.54         69.75        17.36 o                         
  -3  15   2       1577.21       1473.15        31.85 o                         
  -2  15   2          8.84         27.51        15.51 o                         
  -1  15   2        227.43        393.51        24.02 o                         
   0  15   2       1628.13       1705.60        32.28 o                         
   1  15   2       2113.03       2055.17        37.31 o                         
   2  15   2         21.78         16.08        13.97 o                         
   3  15   2        162.90        136.61        17.27 o                         
   4  15   2        838.22        786.92        25.31 o                         
   5  15   2         15.80          8.81        21.28 o                         
   6  15   2         60.83         34.01        22.94 o                         
   7  15   2        775.24        831.32        36.60 o                         
   8  15   2         85.06         78.68        30.69 o                         
  -8  16   2         26.81         18.51        29.26 o                         
  -7  16   2         45.99         31.59        25.63 o                         
  -6  16   2        256.18        241.79        25.98 o                         
  -5  16   2        504.52        462.57        26.19 o                         
  -4  16   2       1241.51       1206.55        30.37 o                         
  -3  16   2       1536.71       1652.28        37.47 o                         
  -2  16   2       1372.46       1290.69        32.03 o                         
  -1  16   2        525.04        558.69        22.11 o                         
   0  16   2       2810.03       2839.01        50.95 o                         
   1  16   2        705.09        670.56        26.02 o                         
   2  16   2       1459.98       1525.71        33.61 o                         
   3  16   2       3388.23       3369.72        58.87 o                         
   4  16   2       1209.81       1156.81        35.84 o                         
   5  16   2        470.56        385.30        25.51 o                         
   6  16   2        377.04        416.62        33.65 o                         
   7  16   2          6.32         15.26        25.67 o                         
   8  16   2        238.88        319.30        34.38 o                         
  -7  17   2         43.65         -1.54        28.35 o                         
  -6  17   2        269.92        296.61        35.19 o                         
  -5  17   2         46.67         47.69        23.28 o                         
  -4  17   2         63.01         38.20        19.85 o                         
  -3  17   2       1564.72       1577.60        35.98 o                         
  -2  17   2         18.08         32.34        18.50 o                         
  -1  17   2         47.70         64.40        17.04 o                         
   0  17   2        187.92        208.40        18.55 o                         
   1  17   2        597.15        556.01        23.36 o                         
   2  17   2        216.24        156.79        19.04 o                         
   3  17   2        192.81        196.84        19.60 o                         
   4  17   2        562.29        519.64        26.84 o                         
   5  17   2         13.62         23.47        25.01 o                         
   6  17   2        102.27         33.13        26.36 o                         
   7  17   2        463.58        598.64        33.78 o                         
  -7  18   2          1.07          3.42        28.72 o                         
  -6  18   2        115.21        129.36        25.67 o                         
  -5  18   2        401.55        327.30        27.89 o                         
  -4  18   2       1426.52       1445.88        39.09 o                         
  -3  18   2        862.02        893.72        29.54 o                         
  -2  18   2       1903.01       2078.64        44.17 o                         
  -1  18   2        158.84        204.47        18.63 o                         
   0  18   2        337.66        305.48        25.85 o                         
   1  18   2        363.82        344.11        22.73 o                         
   2  18   2       3633.10       3629.47        69.18 o                         
   3  18   2       1142.31       1124.54        32.52 o                         
   4  18   2        814.71        786.95        31.66 o                         
   5  18   2        134.61        149.25        25.31 o                         
   6  18   2        134.40         94.26        27.73 o                         
   7  18   2          1.18        -24.98        31.00 o                         
  -6  19   2        469.81        446.86        31.16 o                         
  -5  19   2         78.53         70.95        26.47 o                         
  -4  19   2         70.20         54.83        22.79 o                         
  -3  19   2        549.00        492.52        25.54 o                         
  -2  19   2        237.51        266.17        22.24 o                         
  -1  19   2         13.22          4.36        19.23 o                         
   0  19   2        499.94        467.02        25.03 o                         
   1  19   2         58.03         40.65        20.95 o                         
   2  19   2         31.77         53.42        22.00 o                         
   3  19   2         96.39        110.41        21.72 o                         
   4  19   2        334.43        331.49        28.27 o                         
   5  19   2         37.52         68.57        30.44 o                         
   6  19   2        239.58        216.50        28.75 o                         
  -6  20   2         48.19         10.54        28.81 o                         
  -5  20   2         51.34         38.13        28.27 o                         
  -4  20   2        929.14        945.55        34.26 o                         
  -3  20   2         92.93         69.14        22.32 o                         
  -2  20   2       2298.14       2318.07        70.47 o                         
  -1  20   2         64.43         80.45        22.51 o                         
   0  20   2       1348.18       1445.28        38.98 o                         
   1  20   2          7.52        -22.78        22.78 o                         
   2  20   2       1191.24       1307.40        40.41 o                         
   3  20   2         20.72          2.93        22.38 o                         
   4  20   2        524.90        548.04        32.61 o                         
   5  20   2        142.80         88.69        31.77 o                         
   6  20   2        574.19        605.82        38.48 o                         
  -5  21   2          3.50         -0.80        28.22 o                         
  -4  21   2         69.98         54.00        24.98 o                         
  -3  21   2          3.66          5.99        24.12 o                         
  -2  21   2        117.42         87.67        23.80 o                         
  -1  21   2         11.81         -7.72        24.73 o                         
   0  21   2        196.86        189.11        24.39 o                         
   1  21   2          1.55         13.01        23.64 o                         
   2  21   2         23.91          0.01        24.29 o                         
   3  21   2          2.40         30.39        23.87 o                         
   4  21   2        855.91        835.56        37.31 o                         
   5  21   2          7.90         20.55        34.78 o                         
  -4  22   2        383.41        356.50        31.91 o                         
  -3  22   2         13.78         16.05        25.27 o                         
  -2  22   2       1025.08       1055.05        38.18 o                         
  -1  22   2        134.48        148.77        26.69 o                         
   0  22   2       1681.52       1802.49        47.45 o                         
   1  22   2         97.11         98.57        25.62 o                         
   2  22   2        208.90        255.93        27.68 o                         
   3  22   2        152.19        128.84        27.14 o                         
   4  22   2        472.01        405.22        33.90 o                         
  -3  23   2         85.82         49.17        24.92 o                         
  -2  23   2         21.09         21.86        27.21 o                         
  -1  23   2         43.32         78.75        28.27 o                         
   0  23   2         68.43         86.60        26.70 o                         
   1  23   2          3.46         -9.00        27.48 o                         
   2  23   2         38.13          5.89        26.03 o                         
   3  23   2         68.34         43.87        27.37 o                         
  -2  24   2        789.53        783.01        37.76 o                         
  -1  24   2         32.88         59.15        28.65 o                         
   0  24   2        531.99        593.60        33.66 o                         
   1  24   2        267.96        263.65        29.59 o                         
   2  24   2        195.39        237.49        28.90 o                         
  -9   0   3        204.80        209.41        35.74 o                         
  -7   0   3        261.70        315.01        23.13 o                         
  -5   0   3       7182.39       6545.54       235.89 o                         
  -3   0   3      19183.18      18748.86       212.43 o                         
  -1   0   3      88876.53      84139.77       957.90 o                         
   1   0   3      13226.44      20256.57       426.16 o                         
   3   0   3       8019.74       7016.96       147.96 o                         
   5   0   3      22580.26      22445.15       386.27 o                         
   7   0   3        321.83        321.40        24.94 o                         
   9   0   3        148.84        155.81        32.03 o                         
 -10   1   3         34.90        -22.99        28.83 o                         
  -9   1   3        582.38        607.10        29.85 o                         
  -8   1   3          2.91        -17.70        17.70 o                         
  -7   1   3       2728.54       3104.56        49.14 o                         
  -6   1   3        469.40        447.70        15.56 o                         
  -5   1   3       2527.78       2352.09        32.25 o                         
  -4   1   3        280.71        290.96         6.19 o                         
  -3   1   3       7355.52       8064.59        67.50 o                         
  -2   1   3       2832.79       3199.62        27.24 o                         
  -1   1   3        503.12        905.36        39.62 o                         
   0   1   3       8354.38       8666.16        69.63 o                         
   1   1   3       6152.70       5785.95        49.57 o                         
   2   1   3        425.79        534.76        22.69 o                         
   3   1   3       6479.44       5912.66        46.93 o                         
   4   1   3         86.12         58.31         4.32 o                         
   5   1   3       2594.68       2803.35        39.50 o                         
   6   1   3        149.10        166.34        13.76 o                         
   7   1   3        379.35        261.27        16.55 o                         
   8   1   3         13.90          5.86        17.17 o                         
   9   1   3       1239.75       1416.27        37.80 o                         
  10   1   3        218.42        225.87        24.89 o                         
 -10   2   3         33.29         35.04        27.61 o                         
  -9   2   3        172.33        119.95        22.54 o                         
  -8   2   3         10.60         23.60        19.25 o                         
  -7   2   3        291.86        290.40        17.15 o                         
  -6   2   3       1046.52       1050.93        22.76 o                         
  -5   2   3       4883.22       4613.82        61.96 o                         
  -4   2   3       1510.85       1517.90        16.22 o                         
  -3   2   3      14907.20      13189.48       102.98 o                         
  -2   2   3       2000.85       2003.56        17.55 o                         
  -1   2   3        128.38        115.81         4.97 o                         
   0   2   3       2517.22       2625.23        22.92 o                         
   1   2   3        814.37        664.01         7.20 o                         
   2   2   3       2338.34       2396.21        20.35 o                         
   3   2   3      13867.14      12949.07       105.40 o                         
   4   2   3       1689.03       1532.57        17.94 o                         
   5   2   3       4076.61       3883.44        51.93 o                         
   6   2   3         83.20         18.47        13.05 o                         
   7   2   3         81.48         53.52        15.20 o                         
   8   2   3         53.40         30.26        17.19 o                         
   9   2   3        594.20        711.88        36.74 o                         
  10   2   3         96.89        128.19        25.56 o                         
 -10   3   3        205.51        170.98        27.64 o                         
  -9   3   3        798.34        896.86        31.80 o                         
  -8   3   3         84.91         73.97        19.56 o                         
  -7   3   3       1281.04       1367.34        33.14 o                         
  -6   3   3       1766.70       1698.74        30.52 o                         
  -5   3   3       2921.82       3062.86        44.21 o                         
  -4   3   3       1268.89       1250.90        14.53 o                         
  -3   3   3       5350.80       5387.71        44.30 o                         
  -2   3   3       3201.34       2864.66        24.23 o                         
  -1   3   3        191.17        388.02        13.66 o                         
   0   3   3       2581.32       2496.66        22.14 o                         
   1   3   3       2368.30       2552.30        21.18 o                         
   2   3   3        315.76        379.68        20.18 o                         
   3   3   3        887.07        745.96        32.15 o                         
   4   3   3        890.40        880.36        12.92 o                         
   5   3   3        289.96        166.68        19.29 o                         
   6   3   3        201.36         35.03        13.23 o                         
   7   3   3        489.99        519.05        19.73 o                         
   8   3   3        214.91        233.60        18.34 o                         
   9   3   3       1063.85       1177.10        34.87 o                         
  10   3   3        626.41        692.74        34.27 o                         
 -10   4   3          5.29         -9.19        26.34 o                         
  -9   4   3        114.07         -1.83        21.29 o                         
  -8   4   3        168.93        157.19        19.61 o                         
  -7   4   3         30.38         10.33        16.52 o                         
  -6   4   3       2065.20       2124.18        37.72 o                         
  -5   4   3       7137.47       7142.49        91.04 o                         
  -4   4   3        506.58        414.61         8.46 o                         
  -3   4   3      13843.58      12488.90       422.08 o                         
  -2   4   3       2600.52       2990.14       146.86 o                         
  -1   4   3       2709.23       4840.36        96.88 o                         
   0   4   3       2637.75       3020.22        25.31 o                         
   1   4   3      26601.54      25416.09       196.16 o                         
   2   4   3      16519.82      16480.09       129.78 o                         
   3   4   3      55482.98      54376.18       408.64 o                         
   4   4   3        705.24        600.10        10.17 o                         
   5   4   3        665.41        541.88        83.55 o                         
   6   4   3        729.21        639.32        18.80 o                         
   7   4   3        374.02        449.78        19.24 o                         
   8   4   3        434.67        462.92        20.90 o                         
   9   4   3       1376.57       1620.64        42.32 o                         
  10   4   3         65.45         61.98        28.90 o                         
 -10   5   3        352.93        459.90        31.83 o                         
  -9   5   3        574.36        662.60        30.85 o                         
  -8   5   3        277.65        262.57        22.78 o                         
  -7   5   3        409.69        323.59        19.30 o                         
  -6   5   3       1500.38       1604.26        31.27 o                         
  -5   5   3       3160.63       3352.73        47.13 o                         
  -4   5   3       7869.29       7544.34        80.07 o                         
  -3   5   3       1141.03        946.21        10.43 o                         
  -2   5   3        101.80         84.44         4.13 o                         
  -1   5   3       4565.59       5290.89        46.58 o                         
   0   5   3        569.66        812.30         8.70 o                         
   1   5   3       8968.27       8958.48        70.87 o                         
   2   5   3        376.38        341.47         5.90 o                         
   3   5   3        203.08        252.02         6.86 o                         
   4   5   3       2186.97       1962.04        52.98 o                         
   5   5   3        250.72        114.79        25.98 o                         
   6   5   3        120.55         35.39        13.66 o                         
   7   5   3       1814.75       1934.44        37.11 o                         
   8   5   3        940.30       1086.00        30.96 o                         
   9   5   3        447.61        527.43        29.70 o                         
  10   5   3        341.69        319.54        29.42 o                         
 -10   6   3        368.77        462.09        31.91 o                         
  -9   6   3         95.01         -4.86        23.58 o                         
  -8   6   3        113.11         17.58        20.88 o                         
  -7   6   3        137.15        116.10        17.38 o                         
  -6   6   3         15.10          7.75        14.91 o                         
  -5   6   3      10327.05      10211.43       138.24 o                         
  -4   6   3      21882.29      20922.23       228.08 o                         
  -3   6   3       4167.40       3819.98        93.05 o                         
  -2   6   3       2784.82       4167.93       272.53 o                         
  -1   6   3       1924.15       2927.65        49.13 o                         
   0   6   3       3674.14       4144.03        34.84 o                         
   1   6   3      13769.98      12872.37       100.50 o                         
   2   6   3      33080.85      33046.16       257.08 o                         
   3   6   3      13561.75      12485.15       100.14 o                         
   4   6   3       7005.42       6484.75       157.78 o                         
   5   6   3        861.99        614.20        97.28 o                         
   6   6   3         91.79         96.60        13.91 o                         
   7   6   3        370.84        376.71        19.24 o                         
   8   6   3       1409.99       1487.60        38.76 o                         
   9   6   3        909.06       1096.42        38.08 o                         
  10   6   3        356.05        380.12        29.56 o                         
 -10   7   3        598.99        725.98        35.95 o                         
  -9   7   3        367.37        371.26        28.13 o                         
  -8   7   3       1366.55       1623.98        40.77 o                         
  -7   7   3         66.49         17.63        18.83 o                         
  -6   7   3        911.51        929.65        24.51 o                         
  -5   7   3        491.66        503.67        16.82 o                         
  -4   7   3        941.82        869.32        17.52 o                         
  -3   7   3       4681.77       4602.31        46.70 o                         
  -2   7   3        561.53        535.27         8.07 o                         
  -1   7   3        573.16        723.26        11.94 o                         
   0   7   3        586.59        626.48         7.71 o                         
   1   7   3       2993.39       2899.15        24.75 o                         
   2   7   3        759.25        786.03         8.77 o                         
   3   7   3        472.66        395.58        30.61 o                         
   4   7   3       1073.04       1070.92        17.06 o                         
   5   7   3        134.46        114.47        12.25 o                         
   6   7   3       1054.61       1126.18        26.36 o                         
   7   7   3        476.73        518.26        23.07 o                         
   8   7   3        644.83        580.97        25.42 o                         
   9   7   3        553.78        681.10        31.44 o                         
  10   7   3        362.35        454.37        35.05 o                         
 -10   8   3        347.31        457.26        32.81 o                         
  -9   8   3        184.37        194.02        26.67 o                         
  -8   8   3        124.94          6.39        20.90 o                         
  -7   8   3        372.99        422.49        22.46 o                         
  -6   8   3        194.97        115.43        16.43 o                         
  -5   8   3        715.32        787.42        21.66 o                         
  -4   8   3      18005.17      17245.77       201.09 o                         
  -3   8   3        442.26        387.17        27.22 o                         
  -2   8   3       6116.25       5890.40        55.89 o                         
  -1   8   3        512.17        971.84        18.64 o                         
   0   8   3       6646.31       7106.11        58.69 o                         
   1   8   3       5172.44       4703.21        38.23 o                         
   2   8   3       6216.83       6146.79        50.47 o                         
   3   8   3       3361.70       3094.90        32.08 o                         
   4   8   3       6812.02       6401.89       153.54 o                         
   5   8   3        247.31        254.98        14.10 o                         
   6   8   3        427.43        439.72        19.23 o                         
   7   8   3         29.75         -8.55        17.81 o                         
   8   8   3       1527.37       1601.46        40.86 o                         
   9   8   3         54.94         61.87        27.53 o                         
  10   8   3        145.45        135.87        32.45 o                         
  -9   9   3         99.53        122.20        25.82 o                         
  -8   9   3        864.87        965.45        32.50 o                         
  -7   9   3        339.44        316.93        21.75 o                         
  -6   9   3       2624.19       2772.55        50.27 o                         
  -5   9   3       1533.19       1521.20        30.45 o                         
  -4   9   3        503.11        390.08        41.18 o                         
  -3   9   3       2377.69       2427.08        35.55 o                         
  -2   9   3          4.19         25.40         6.76 o                         
  -1   9   3       1526.89       1737.06        19.84 o                         
   0   9   3       3917.21       4232.87        37.31 o                         
   1   9   3        872.18       1015.05        11.84 o                         
   2   9   3          9.19         10.55         5.39 o                         
   3   9   3        209.40        210.23        25.57 o                         
   4   9   3       4794.60       4700.42        61.93 o                         
   5   9   3        517.75        529.86        18.97 o                         
   6   9   3        878.47        753.79        25.06 o                         
   7   9   3        129.59         83.74        20.44 o                         
   8   9   3        130.73        103.35        24.51 o                         
   9   9   3        392.52        510.30        34.07 o                         
  -9  10   3         93.44        120.08        28.32 o                         
  -8  10   3        317.68        276.53        25.98 o                         
  -7  10   3       1092.09       1187.79        34.20 o                         
  -6  10   3        203.13         99.40        17.21 o                         
  -5  10   3         34.99         14.75        14.12 o                         
  -4  10   3       3542.06       3389.31        50.09 o                         
  -3  10   3        439.83        438.35        15.50 o                         
  -2  10   3       8946.26       8298.76       106.27 o                         
  -1  10   3        305.88        350.50        10.19 o                         
   0  10   3       4428.21       4243.43        45.40 o                         
   1  10   3        300.18        313.07         8.47 o                         
   2  10   3       6312.33       6309.62        68.66 o                         
   3  10   3         43.92         18.16         8.89 o                         
   4  10   3       5152.59       5078.19        71.16 o                         
   5  10   3        435.83        408.41        17.99 o                         
   6  10   3       2115.91       2136.95        42.84 o                         
   7  10   3        113.05         27.30        20.53 o                         
   8  10   3        615.17        736.08        31.50 o                         
   9  10   3         39.55         -4.19        27.14 o                         
  -9  11   3         29.80         63.25        26.80 o                         
  -8  11   3        914.05       1022.51        35.50 o                         
  -7  11   3        102.82         90.94        22.29 o                         
  -6  11   3       4003.88       4153.42        73.96 o                         
  -5  11   3         18.04         28.66        15.34 o                         
  -4  11   3       1215.90       1067.10        25.23 o                         
  -3  11   3       1814.78       1684.35        30.54 o                         
  -2  11   3         31.98         40.82        11.31 o                         
  -1  11   3        190.94        179.02        11.51 o                         
   0  11   3       1520.56       1341.96        21.37 o                         
   1  11   3        132.30        130.44         8.61 o                         
   2  11   3         70.91         83.73         9.02 o                         
   3  11   3        315.34        288.35        16.21 o                         
   4  11   3       2763.78       2641.32        41.23 o                         
   5  11   3        206.92        222.03        16.69 o                         
   6  11   3        419.76        171.22        20.66 o                         
   7  11   3         63.90         62.32        20.79 o                         
   8  11   3        250.47        199.86        26.35 o                         
   9  11   3         15.56         26.88        29.23 o                         
  -9  12   3         24.90         44.21        26.53 o                         
  -8  12   3        166.54        232.57        26.44 o                         
  -7  12   3        129.54        175.82        24.17 o                         
  -6  12   3       1416.99       1410.80        37.31 o                         
  -5  12   3          0.81         -6.66        15.91 o                         
  -4  12   3       1191.76       1150.52        50.93 o                         
  -3  12   3         90.16         84.22        13.57 o                         
  -2  12   3       8403.79       8165.16       117.63 o                         
  -1  12   3         93.20        134.63        12.94 o                         
   0  12   3       9322.33       9776.53       127.13 o                         
   1  12   3        490.51        474.57        14.77 o                         
   2  12   3       4444.70       4753.11        64.07 o                         
   3  12   3        319.76        314.83        12.96 o                         
   4  12   3       5738.98       5610.64        80.17 o                         
   5  12   3          9.28          8.06        15.93 o                         
   6  12   3       2860.05       2920.22        60.00 o                         
   7  12   3         25.62         25.34        21.75 o                         
   8  12   3         71.29         63.51        26.49 o                         
   9  12   3         91.90         81.85        29.80 o                         
  -9  13   3         34.42         30.74        28.10 o                         
  -8  13   3        539.71        664.09        39.07 o                         
  -7  13   3        280.31        268.05        26.90 o                         
  -6  13   3       1162.79       1216.36        34.86 o                         
  -5  13   3       2265.67       2209.09        43.22 o                         
  -4  13   3       1413.68       1309.15        30.76 o                         
  -3  13   3        308.62        344.46        17.49 o                         
  -2  13   3        401.89        387.57        16.50 o                         
  -1  13   3        378.92        508.56        17.56 o                         
   0  13   3        888.74        891.54        20.43 o                         
   1  13   3        657.49        670.97        18.14 o                         
   2  13   3        224.25        222.05        13.02 o                         
   3  13   3        196.60        159.08        13.39 o                         
   4  13   3        598.60        567.03        22.55 o                         
   5  13   3        389.59        238.16        22.52 o                         
   6  13   3        698.71        633.30        25.85 o                         
   7  13   3         22.62         27.26        23.23 o                         
   8  13   3        224.88        150.88        27.39 o                         
   9  13   3         50.42         41.21        30.24 o                         
  -8  14   3         56.66         94.77        30.05 o                         
  -7  14   3         62.57         95.99        26.87 o                         
  -6  14   3       1078.87       1021.26        36.66 o                         
  -5  14   3        277.36        274.80        20.94 o                         
  -4  14   3        518.25        512.44        21.71 o                         
  -3  14   3        511.43        532.50        22.49 o                         
  -2  14   3       3015.70       2971.92        49.54 o                         
  -1  14   3       1685.86       1763.05        33.48 o                         
   0  14   3       2879.03       3043.03        49.73 o                         
   1  14   3       2233.67       2237.78        39.12 o                         
   2  14   3        711.07        807.86        20.96 o                         
   3  14   3       1094.60        984.61        23.58 o                         
   4  14   3       1670.51       1572.38        41.92 o                         
   5  14   3        718.88        652.28        26.79 o                         
   6  14   3        597.96        571.48        27.99 o                         
   7  14   3         54.88         70.85        25.48 o                         
   8  14   3         94.38         99.50        28.21 o                         
  -8  15   3        589.62        645.00        37.96 o                         
  -7  15   3        335.79        353.29        31.20 o                         
  -6  15   3        142.89        160.23        23.72 o                         
  -5  15   3        411.09        451.01        23.81 o                         
  -4  15   3        980.41        973.99        27.46 o                         
  -3  15   3         38.03         47.48        16.73 o                         
  -2  15   3       2644.14       2602.51        46.23 o                         
  -1  15   3         44.18         75.29        15.72 o                         
   0  15   3        155.10        199.05        16.27 o                         
   1  15   3        503.23        452.88        18.34 o                         
   2  15   3        243.62        382.22        22.29 o                         
   3  15   3        468.99        394.36        19.17 o                         
   4  15   3        316.40        246.28        20.35 o                         
   5  15   3        364.22        348.53        24.32 o                         
   6  15   3        368.98        339.96        25.88 o                         
   7  15   3         40.07         14.93        26.78 o                         
   8  15   3        549.03        563.83        45.75 o                         
  -8  16   3         23.40        -21.14        29.04 o                         
  -7  16   3         19.74         17.31        26.45 o                         
  -6  16   3        523.45        516.27        29.49 o                         
  -5  16   3        484.53        490.16        32.51 o                         
  -4  16   3        861.47        855.56        26.94 o                         
  -3  16   3       1738.39       1678.78        35.72 o                         
  -2  16   3       1157.52       1421.38        41.03 o                         
  -1  16   3        874.17        863.33        25.33 o                         
   0  16   3       1004.41        992.42        25.60 o                         
   1  16   3        205.27        267.67        17.61 o                         
   2  16   3       5529.84       5126.24        80.73 o                         
   3  16   3       1108.92       1102.12        29.09 o                         
   4  16   3        826.66        876.67        29.41 o                         
   5  16   3         80.27         62.60        25.18 o                         
   6  16   3        130.00        123.35        25.00 o                         
   7  16   3         94.20        103.97        27.66 o                         
   8  16   3        282.88        256.42        34.84 o                         
  -7  17   3        575.71        731.58        36.07 o                         
  -6  17   3        107.53         77.94        24.92 o                         
  -5  17   3        599.80        602.00        30.11 o                         
  -4  17   3        676.15        599.87        24.89 o                         
  -3  17   3        175.02        165.08        19.59 o                         
  -2  17   3       1332.41       1335.18        33.42 o                         
  -1  17   3        251.84        380.29        20.54 o                         
   0  17   3        643.96        689.01        23.14 o                         
   1  17   3       1591.92       1531.67        35.41 o                         
   2  17   3        247.91        337.74        22.45 o                         
   3  17   3        210.63        145.85        19.68 o                         
   4  17   3        506.02        412.95        25.54 o                         
   5  17   3        469.95        386.28        28.39 o                         
   6  17   3        312.80        281.01        30.85 o                         
   7  17   3        119.77         67.37        30.32 o                         
  -7  18   3         51.55          8.75        27.78 o                         
  -6  18   3        323.02        316.18        28.07 o                         
  -5  18   3        328.73        350.39        28.67 o                         
  -4  18   3         87.33         57.93        21.93 o                         
  -3  18   3       2753.59       2764.14        55.83 o                         
  -2  18   3        108.92        166.74        21.46 o                         
  -1  18   3       1186.23       1388.54        33.62 o                         
   0  18   3        511.14        598.20        26.38 o                         
   1  18   3       3632.65       3392.77        65.51 o                         
   2  18   3       1243.89       1239.38        34.71 o                         
   3  18   3       2117.46       2196.74        48.97 o                         
   4  18   3         43.77         32.83        24.86 o                         
   5  18   3        328.63        313.14        36.94 o                         
   6  18   3         80.95         44.31        27.49 o                         
   7  18   3        537.87        580.82        49.50 o                         
  -6  19   3         14.59         -3.34        26.09 o                         
  -5  19   3        499.30        390.68        30.08 o                         
  -4  19   3        111.37         88.07        22.82 o                         
  -3  19   3         97.97         89.97        21.84 o                         
  -2  19   3         58.33         51.76        21.34 o                         
  -1  19   3         67.65         52.33        20.04 o                         
   0  19   3         35.04         19.38        20.75 o                         
   1  19   3        259.16        213.81        22.46 o                         
   2  19   3          6.35         30.87        22.12 o                         
   3  19   3         91.58        112.89        22.34 o                         
   4  19   3         76.05         59.95        25.43 o                         
   5  19   3        597.34        649.01        41.25 o                         
   6  19   3         73.57         37.62        31.55 o                         
  -6  20   3         22.96         17.59        28.92 o                         
  -5  20   3        251.86        285.02        29.14 o                         
  -4  20   3          0.92          4.41        23.92 o                         
  -3  20   3       1064.60       1108.55        34.58 o                         
  -2  20   3          4.48         -5.91        21.97 o                         
  -1  20   3        919.28        935.26        32.45 o                         
   0  20   3        733.24        809.77        30.62 o                         
   1  20   3        872.09        966.66        32.60 o                         
   2  20   3         17.55         -0.63        23.60 o                         
   3  20   3        629.31        577.92        29.92 o                         
   4  20   3          4.03         -5.43        26.79 o                         
   5  20   3        319.16        312.31        38.86 o                         
   6  20   3        228.36        248.60        38.99 o                         
  -5  21   3        394.82        443.93        32.89 o                         
  -4  21   3          0.15        -11.10        24.64 o                         
  -3  21   3          9.75         19.15        22.97 o                         
  -2  21   3         54.47         70.53        24.03 o                         
  -1  21   3        347.50        330.62        27.57 o                         
   0  21   3          1.41         10.56        23.79 o                         
   1  21   3        104.33        134.69        23.85 o                         
   2  21   3          4.96         -9.86        24.58 o                         
   3  21   3         69.68         80.58        27.42 o                         
   4  21   3          1.84         12.10        28.46 o                         
   5  21   3        316.24        290.73        36.34 o                         
  -4  22   3        135.02        106.09        26.14 o                         
  -3  22   3        486.88        525.36        30.10 o                         
  -2  22   3         53.11         68.72        24.25 o                         
  -1  22   3       2649.97       2695.62        62.99 o                         
   0  22   3         12.58         43.02        25.30 o                         
   1  22   3        763.32        979.74        40.60 o                         
   2  22   3        225.56        228.15        27.76 o                         
   3  22   3        403.08        427.24        38.54 o                         
   4  22   3         29.20         12.34        29.15 o                         
  -3  23   3         11.59         -4.03        25.03 o                         
  -2  23   3          0.27        -26.59        26.59 o                         
  -1  23   3        155.81        167.40        27.54 o                         
   0  23   3         10.76          1.82        26.89 o                         
   1  23   3         48.53         80.03        26.30 o                         
   2  23   3          1.88        -26.69        26.69 o                         
   3  23   3         16.16         -4.31        30.27 o                         
  -1  24   3        805.59        924.31        39.52 o                         
   0  24   3         92.28         73.48        28.81 o                         
   1  24   3        649.73        727.96        37.05 o                         
 -10   0   4         94.47         40.55        47.36 o                         
  -8   0   4        162.63        159.83        28.59 o                         
  -6   0   4        691.15        392.80        37.83 o                         
  -4   0   4       9401.69       8033.71       274.49 o                         
  -2   0   4      68881.34      64202.89       731.44 o                         
   0   0   4       3494.31       4132.83        49.36 o                         
   2   0   4      10601.50      14706.57       347.28 o                         
   4   0   4      28426.26      26452.18       374.60 o                         
   6   0   4       5561.02       5647.23       114.49 o                         
   8   0   4         89.09         21.57        24.67 o                         
  10   0   4        652.03        915.95        51.88 o                         
 -10   1   4       1628.42       1920.85        60.77 o                         
  -9   1   4          1.66          2.03        23.53 o                         
  -8   1   4        714.85        875.62        30.21 o                         
  -7   1   4         39.78         21.13        16.13 o                         
  -6   1   4       2935.55       3030.91        46.98 o                         
  -5   1   4       1122.53       1056.00        20.76 o                         
  -4   1   4       2447.05       2465.81        55.20 o                         
  -3   1   4        212.93        211.28         5.60 o                         
  -2   1   4       6213.46       6891.59        56.19 o                         
  -1   1   4       1981.47       1971.52        17.06 o                         
   0   1   4        152.28        221.67         4.65 o                         
   1   1   4        578.45        768.22         8.74 o                         
   2   1   4       1201.02       1758.66        42.59 o                         
   3   1   4        238.68        253.19         5.30 o                         
   4   1   4       8486.38       8615.92        90.36 o                         
   5   1   4        101.75         52.22        11.15 o                         
   6   1   4        446.27        366.83        16.08 o                         
   7   1   4        131.78        136.82        15.19 o                         
   8   1   4        125.82        103.15        18.42 o                         
   9   1   4          6.03         19.96        21.22 o                         
  10   1   4       1341.80       1497.23        41.12 o                         
 -10   2   4        113.19         70.45        31.32 o                         
  -9   2   4          7.60          5.46        22.49 o                         
  -8   2   4         34.22         -0.23        19.43 o                         
  -7   2   4        515.60        498.15        21.06 o                         
  -6   2   4        479.18        404.06        17.29 o                         
  -5   2   4        130.22         44.13        11.39 o                         
  -4   2   4       8995.81       7861.39       166.21 o                         
  -3   2   4        105.75         89.02         4.83 o                         
  -2   2   4      24933.84      23881.64       186.59 o                         
  -1   2   4        643.18        962.04         9.87 o                         
   0   2   4       6083.36       6392.17        52.67 o                         
   1   2   4       2171.70       2231.33        19.58 o                         
   2   2   4      22002.79      21834.08       178.78 o                         
   3   2   4        572.46        522.67         7.24 o                         
   4   2   4      25829.67      24276.62       250.06 o                         
   5   2   4       1606.65       1590.90        26.97 o                         
   6   2   4       2435.41       2511.15        41.09 o                         
   7   2   4         60.85         -5.98        15.57 o                         
   8   2   4        424.07        476.80        22.63 o                         
   9   2   4         81.51        102.11        21.54 o                         
  10   2   4        598.97        764.47        37.54 o                         
 -10   3   4       1231.46       1640.33        73.69 o                         
  -9   3   4         60.38         41.22        20.80 o                         
  -8   3   4       1373.69       1602.85        37.41 o                         
  -7   3   4         69.04         22.44        16.96 o                         
  -6   3   4       1548.09       1553.02        29.10 o                         
  -5   3   4       3814.11       3880.30        51.31 o                         
  -4   3   4       6946.53       7039.43        68.67 o                         
  -3   3   4       1339.36       1464.30        14.05 o                         
  -2   3   4       2711.27       2651.62        22.33 o                         
  -1   3   4       9326.48       9171.25        75.42 o                         
   0   3   4        990.63       1001.36         9.96 o                         
   1   3   4        784.11       1527.04        25.40 o                         
   2   3   4        561.38        623.66        17.57 o                         
   3   3   4        942.02        929.14        11.18 o                         
   4   3   4        658.12        610.01        54.34 o                         
   5   3   4       1146.24       1009.48        33.41 o                         
   6   3   4       2109.76       2251.58        37.03 o                         
   7   3   4        618.59        663.50        26.75 o                         
   8   3   4        527.26        502.61        23.10 o                         
   9   3   4        390.23        503.68        24.75 o                         
  10   3   4        739.41        877.04        39.71 o                         
 -10   4   4        212.54        213.74        32.92 o                         
  -9   4   4        148.24         50.11        21.63 o                         
  -8   4   4         99.14         44.10        19.14 o                         
  -7   4   4        375.00        387.33        20.29 o                         
  -6   4   4        497.55        516.85        18.33 o                         
  -5   4   4        693.78        681.09        16.25 o                         
  -4   4   4      23503.25      22381.78       226.27 o                         
  -3   4   4       6664.88       6305.35        68.14 o                         
  -2   4   4       4813.94       5390.09       198.89 o                         
  -1   4   4      11386.27      12966.14       107.04 o                         
   0   4   4       6694.62       6954.68        58.51 o                         
   1   4   4      19357.93      20219.91       157.68 o                         
   2   4   4      29794.13      28062.90       218.42 o                         
   3   4   4      11275.34      11163.65        87.51 o                         
   4   4   4       5706.95       4707.04       161.74 o                         
   5   4   4        924.39        862.06        19.66 o                         
   6   4   4         40.52          4.73        12.96 o                         
   7   4   4        185.52        161.26        16.79 o                         
   8   4   4        813.32        952.01        28.74 o                         
   9   4   4        501.33        527.04        28.07 o                         
  10   4   4        295.96        343.40        29.39 o                         
 -10   5   4        536.30        686.40        39.92 o                         
  -9   5   4        628.76        744.88        32.34 o                         
  -8   5   4        906.74       1066.24        35.18 o                         
  -7   5   4        173.82         22.94        16.87 o                         
  -6   5   4         28.81         32.94        14.18 o                         
  -5   5   4       7728.45       7833.37       110.10 o                         
  -4   5   4       3474.10       3244.82        37.39 o                         
  -3   5   4       2184.22       2026.51        18.74 o                         
  -2   5   4       8913.86       8768.31        72.31 o                         
  -1   5   4       4570.79       4748.28        41.38 o                         
   0   5   4       2171.57       2175.00        19.17 o                         
   1   5   4       2218.89       2850.42        24.21 o                         
   2   5   4        781.49        974.45        54.99 o                         
   3   5   4        819.59        627.00        13.03 o                         
   4   5   4        320.36        211.72        24.68 o                         
   5   5   4        874.92        637.57        60.20 o                         
   6   5   4        330.67        346.52        15.73 o                         
   7   5   4       1861.12       2105.62        40.69 o                         
   8   5   4        738.77        803.72        26.94 o                         
   9   5   4        114.05         96.40        24.05 o                         
  10   5   4        300.51        268.28        30.53 o                         
 -10   6   4         70.47        116.01        28.27 o                         
  -9   6   4        118.51         75.16        23.89 o                         
  -8   6   4        120.96         93.55        22.00 o                         
  -7   6   4         63.92          6.75        17.09 o                         
  -6   6   4        610.58        681.28        28.55 o                         
  -5   6   4       1442.89       1488.96        28.17 o                         
  -4   6   4       7052.35       6955.54        85.22 o                         
  -3   6   4       7291.21       6342.96        61.61 o                         
  -2   6   4       1776.88       2294.34        65.42 o                         
  -1   6   4        966.28       1773.36        29.58 o                         
   0   6   4         44.47         27.18         4.29 o                         
   1   6   4       8546.25       8503.54        67.08 o                         
   2   6   4      10608.21       9869.50        77.14 o                         
   3   6   4      10455.41       9604.05        84.42 o                         
   4   6   4       6036.04       5759.52        66.54 o                         
   5   6   4        149.63         81.74        11.62 o                         
   6   6   4        143.53         82.92        14.26 o                         
   7   6   4        712.80        704.00        23.22 o                         
   8   6   4        382.51        416.10        25.46 o                         
   9   6   4        867.91        928.45        34.18 o                         
  10   6   4        108.96        183.30        27.63 o                         
 -10   7   4        418.35        597.16        34.47 o                         
  -9   7   4        920.99       1184.88        39.31 o                         
  -8   7   4        117.76        113.34        22.81 o                         
  -7   7   4        103.52         57.14        18.57 o                         
  -6   7   4        246.17        291.40        17.14 o                         
  -5   7   4       3251.79       3257.98        51.00 o                         
  -4   7   4       4243.85       4256.84        56.88 o                         
  -3   7   4       3100.04       2851.63        32.98 o                         
  -2   7   4       3533.91       3547.39        33.00 o                         
  -1   7   4        134.31        180.39         4.86 o                         
   0   7   4          0.13         13.08         4.27 o                         
   1   7   4        276.77        231.32         5.41 o                         
   2   7   4        839.02        979.89        16.73 o                         
   3   7   4        977.34        963.02        18.68 o                         
   4   7   4        846.50        689.95        43.61 o                         
   5   7   4       4094.18       4045.55        57.30 o                         
   6   7   4         36.14         39.44        15.05 o                         
   7   7   4        787.14        880.60        31.31 o                         
   8   7   4        591.67        658.72        28.74 o                         
   9   7   4        206.13        165.44        25.95 o                         
  10   7   4         76.58         67.45        28.01 o                         
 -10   8   4         47.05         40.52        28.04 o                         
  -9   8   4        345.57        395.26        29.00 o                         
  -8   8   4         76.33         75.78        22.50 o                         
  -7   8   4         69.16        -19.77        19.77 o                         
  -6   8   4       1046.54       1126.16        28.92 o                         
  -5   8   4       3477.77       3537.69        56.57 o                         
  -4   8   4        967.64        853.65        24.04 o                         
  -3   8   4      24377.45      23452.95       275.68 o                         
  -2   8   4       1851.39       1893.14        23.78 o                         
  -1   8   4       1394.69       2211.58        32.77 o                         
   0   8   4       5064.33       5256.66        41.66 o                         
   1   8   4      11636.10      11297.22        90.77 o                         
   2   8   4        817.38        739.20        10.81 o                         
   3   8   4      12574.94      12337.02       148.47 o                         
   4   8   4       2099.78       2034.11        28.89 o                         
   5   8   4       3457.22       3488.95        55.51 o                         
   6   8   4        213.27        141.74        16.45 o                         
   7   8   4        853.54        880.28        31.91 o                         
   8   8   4          6.29        -21.43        21.43 o                         
   9   8   4        348.78        314.15        27.98 o                         
  -9   9   4        845.77        982.45        37.35 o                         
  -8   9   4         43.07         55.12        22.30 o                         
  -7   9   4       2483.80       2871.49        57.95 o                         
  -6   9   4          4.38         -0.38        16.39 o                         
  -5   9   4       2836.63       2866.00        49.18 o                         
  -4   9   4        506.50        506.57        15.94 o                         
  -3   9   4       2308.72       2195.60        33.27 o                         
  -2   9   4         50.74         40.48         7.80 o                         
  -1   9   4       5254.83       5005.81        53.29 o                         
   0   9   4        311.37        292.19         6.83 o                         
   1   9   4        450.02        849.16        17.13 o                         
   2   9   4        584.45        493.81         8.57 o                         
   3   9   4        218.09        223.95        20.03 o                         
   4   9   4        318.10        324.65        12.52 o                         
   5   9   4       3143.10       3020.72        49.90 o                         
   6   9   4         53.90         20.35        16.17 o                         
   7   9   4        198.65         19.25        19.14 o                         
   8   9   4        422.90        415.35        27.46 o                         
   9   9   4        260.61        222.66        28.46 o                         
  -9  10   4        226.53        208.45        29.40 o                         
  -8  10   4         10.57         43.82        23.70 o                         
  -7  10   4         80.53         34.42        21.01 o                         
  -6  10   4        278.47        251.40        19.77 o                         
  -5  10   4       1065.44        996.22        33.90 o                         
  -4  10   4        522.85        505.99        15.94 o                         
  -3  10   4       8286.96       8298.77       113.85 o                         
  -2  10   4         87.92        112.18        11.23 o                         
  -1  10   4       8413.68       8139.03       102.34 o                         
   0  10   4        638.86        817.42        13.53 o                         
   1  10   4       4304.02       4916.15        56.87 o                         
   2  10   4         46.31         57.42         7.57 o                         
   3  10   4       7466.79       7027.67        81.21 o                         
   4  10   4         61.03         50.56        11.64 o                         
   5  10   4       4252.31       4357.62        72.65 o                         
   6  10   4        506.39        495.08        22.25 o                         
   7  10   4        711.45        708.18        28.27 o                         
   8  10   4         69.69         43.21        25.98 o                         
   9  10   4        255.45        282.83        28.88 o                         
  -9  11   4        351.89        385.83        41.85 o                         
  -8  11   4         58.10         55.60        23.69 o                         
  -7  11   4       1307.87       1419.83        40.86 o                         
  -6  11   4        729.40        679.96        26.81 o                         
  -5  11   4       2096.85       2140.05        44.13 o                         
  -4  11   4        489.97        468.08        17.14 o                         
  -3  11   4         99.23         57.21        12.68 o                         
  -2  11   4        644.58        675.78        20.10 o                         
  -1  11   4       1030.53       1355.01        25.27 o                         
   0  11   4        473.23        548.07        14.46 o                         
   1  11   4       4716.79       4489.15        57.06 o                         
   2  11   4       1628.86       1509.13        22.51 o                         
   3  11   4        829.41        786.49        15.98 o                         
   4  11   4         44.04         23.40        12.53 o                         
   5  11   4       1246.02       1146.19        27.93 o                         
   6  11   4       1097.14       1029.63        28.74 o                         
   7  11   4        196.47         88.93        22.10 o                         
   8  11   4         43.35         20.45        25.19 o                         
   9  11   4        439.98        490.42        33.26 o                         
  -9  12   4         64.83         61.59        27.95 o                         
  -8  12   4        272.89        258.77        26.69 o                         
  -7  12   4        376.32        389.09        26.53 o                         
  -6  12   4          8.64         18.20        20.00 o                         
  -5  12   4        463.85        387.94        33.19 o                         
  -4  12   4        103.43         80.89        14.42 o                         
  -3  12   4       3734.61       3563.76        55.58 o                         
  -2  12   4         83.88        108.85        13.90 o                         
  -1  12   4       9976.00       9536.41       135.79 o                         
   0  12   4       1534.19       1534.46        27.59 o                         
   1  12   4       1899.12       2756.84        40.32 o                         
   2  12   4        197.23        188.35        11.13 o                         
   3  12   4       3816.62       3676.13        50.86 o                         
   4  12   4        184.75        184.09        14.59 o                         
   5  12   4       3145.19       3128.08        54.88 o                         
   6  12   4        106.98         88.57        20.12 o                         
   7  12   4        309.06        269.21        24.40 o                         
   8  12   4         72.88         65.77        26.24 o                         
   9  12   4        163.19        189.82        31.17 o                         
  -8  13   4        102.27        146.22        26.17 o                         
  -7  13   4       1213.71       1389.21        41.62 o                         
  -6  13   4        765.02        801.18        29.30 o                         
  -5  13   4        840.85        816.42        26.36 o                         
  -4  13   4       1620.82       1567.70        34.04 o                         
  -3  13   4       1127.45       1063.42        26.04 o                         
  -2  13   4       2196.84       2338.82        47.38 o                         
  -1  13   4        442.62        454.12        17.16 o                         
   0  13   4         57.62         52.11        12.95 o                         
   1  13   4         92.07        113.14        12.67 o                         
   2  13   4       3130.05       3149.99        48.32 o                         
   3  13   4        691.93        615.58        17.80 o                         
   4  13   4        138.10         62.30        16.06 o                         
   5  13   4        283.99        255.26        19.00 o                         
   6  13   4        684.33        622.75        27.40 o                         
   7  13   4        186.41        117.74        23.66 o                         
   8  13   4         25.86         10.48        27.89 o                         
  -8  14   4        322.24        442.98        32.63 o                         
  -7  14   4         87.89        135.55        27.69 o                         
  -6  14   4        298.81        322.69        24.99 o                         
  -5  14   4        782.46        668.24        31.60 o                         
  -4  14   4         15.88          9.71        17.13 o                         
  -3  14   4       1712.40       1734.24        39.61 o                         
  -2  14   4       2414.02       2279.57        40.80 o                         
  -1  14   4       3674.51       3669.51        58.63 o                         
   0  14   4       1902.12       2086.70        37.58 o                         
   1  14   4       1445.64       1696.13        33.57 o                         
   2  14   4        821.25        806.74        25.17 o                         
   3  14   4       4226.95       4050.61        62.27 o                         
   4  14   4        190.88        114.58        15.83 o                         
   5  14   4       3692.07       3593.35        69.80 o                         
   6  14   4         93.67         78.59        25.02 o                         
   7  14   4        136.29        165.38        27.89 o                         
   8  14   4         44.78         -8.23        29.89 o                         
  -8  15   4         23.42        -28.73        28.73 o                         
  -7  15   4        425.29        405.50        30.04 o                         
  -6  15   4       1074.25       1140.66        36.84 o                         
  -5  15   4        276.78        253.28        21.69 o                         
  -4  15   4       1624.85       1494.47        34.49 o                         
  -3  15   4       1954.96       1802.80        37.63 o                         
  -2  15   4        159.07        235.77        18.00 o                         
  -1  15   4        259.17        279.62        17.21 o                         
   0  15   4        318.89        309.28        17.86 o                         
   1  15   4        325.41        344.61        17.55 o                         
   2  15   4       1154.64       1110.10        29.93 o                         
   3  15   4        157.44        169.71        19.40 o                         
   4  15   4        519.65        468.51        23.26 o                         
   5  15   4         31.60         26.32        20.54 o                         
   6  15   4        892.84        858.06        33.74 o                         
   7  15   4        664.89        619.84        36.13 o                         
   8  15   4         71.73         48.90        32.22 o                         
  -7  16   4         56.88         74.91        27.13 o                         
  -6  16   4        195.34        166.69        26.21 o                         
  -5  16   4        615.83        633.97        27.32 o                         
  -4  16   4        501.69        510.25        23.21 o                         
  -3  16   4        162.02        164.87        19.44 o                         
  -2  16   4       1387.05       1541.67        34.56 o                         
  -1  16   4        570.87        795.01        24.89 o                         
   0  16   4       1124.64       1127.15        27.93 o                         
   1  16   4       2095.26       2072.23        41.35 o                         
   2  16   4       3243.57       3081.97        54.63 o                         
   3  16   4       1410.93       1341.05        33.63 o                         
   4  16   4        961.74        927.55        33.23 o                         
   5  16   4        110.41         51.61        22.25 o                         
   6  16   4        747.02        766.94        37.99 o                         
   7  16   4        298.49        362.17        31.10 o                         
  -7  17   4        268.76        278.56        31.34 o                         
  -6  17   4        547.50        596.54        31.62 o                         
  -5  17   4         33.76         19.44        22.77 o                         
  -4  17   4        868.17        814.89        27.22 o                         
  -3  17   4        838.12        783.89        31.48 o                         
  -2  17   4         39.03         36.56        18.89 o                         
  -1  17   4         16.83         11.21        18.39 o                         
   0  17   4          8.61         -0.64        17.61 o                         
   1  17   4        104.12         94.90        18.33 o                         
   2  17   4        125.75         96.17        18.37 o                         
   3  17   4        265.76        258.64        23.75 o                         
   4  17   4        228.54        142.32        22.76 o                         
   5  17   4         21.20         47.03        26.88 o                         
   6  17   4        388.28        406.64        34.61 o                         
   7  17   4        408.96        484.90        52.34 o                         
  -7  18   4         33.17         18.70        29.34 o                         
  -6  18   4         15.35         15.47        25.91 o                         
  -5  18   4        186.16        194.11        28.47 o                         
  -4  18   4        872.81        909.26        31.03 o                         
  -3  18   4         30.87         37.43        20.97 o                         
  -2  18   4       1103.12       1184.88        37.26 o                         
  -1  18   4        219.30        332.50        22.99 o                         
   0  18   4        582.93        656.90        28.47 o                         
   1  18   4       1678.68       1670.91        48.38 o                         
   2  18   4       2201.26       2142.72        45.86 o                         
   3  18   4        160.20        104.53        22.84 o                         
   4  18   4        435.01        463.13        29.41 o                         
   5  18   4         19.74          7.92        28.61 o                         
   6  18   4        157.42        144.92        33.58 o                         
   7  18   4        308.10        347.49        38.84 o                         
  -6  19   4        242.15        271.25        29.09 o                         
  -5  19   4          6.68          0.70        25.87 o                         
  -4  19   4        485.31        516.01        28.09 o                         
  -3  19   4         26.38          4.43        21.95 o                         
  -2  19   4         27.03         -7.61        21.18 o                         
  -1  19   4        882.86        856.83        29.88 o                         
   0  19   4        493.13        493.70        25.58 o                         
   1  19   4        101.50        168.39        22.51 o                         
   2  19   4         13.80         -8.60        23.07 o                         
   3  19   4          2.14        -16.28        23.42 o                         
   4  19   4        233.48        272.71        29.32 o                         
   5  19   4         10.86         -6.09        31.92 o                         
   6  19   4        314.31        246.47        41.10 o                         
  -5  20   4         96.48        103.76        27.80 o                         
  -4  20   4        661.28        631.38        31.42 o                         
  -3  20   4         25.31          1.84        22.24 o                         
  -2  20   4       1380.49       1416.68        38.36 o                         
  -1  20   4        306.10        401.61        25.11 o                         
   0  20   4       1675.11       1851.54        46.75 o                         
   1  20   4         36.86         30.02        22.13 o                         
   2  20   4       1514.31       1463.83        41.25 o                         
   3  20   4         40.35         54.87        25.61 o                         
   4  20   4        525.38        471.84        34.63 o                         
   5  20   4        123.60        109.72        34.20 o                         
  -5  21   4          8.83        -28.66        28.66 o                         
  -4  21   4        132.80        125.59        25.66 o                         
  -3  21   4         27.00         15.08        23.27 o                         
  -2  21   4        333.77        295.05        24.92 o                         
  -1  21   4        424.03        464.82        27.43 o                         
   0  21   4        268.22        312.84        26.41 o                         
   1  21   4         52.54        113.94        24.18 o                         
   2  21   4         56.99         47.26        24.17 o                         
   3  21   4         99.75        125.81        28.58 o                         
   4  21   4        181.59        207.29        30.97 o                         
   5  21   4         82.90         57.64        41.16 o                         
  -4  22   4        296.64        207.28        27.59 o                         
  -3  22   4         95.25         92.31        24.46 o                         
  -2  22   4        756.89        731.77        31.57 o                         
  -1  22   4          7.13          9.92        26.68 o                         
   0  22   4       1037.38       1183.35        39.99 o                         
   1  22   4         81.25         66.14        24.62 o                         
   2  22   4        156.69        163.82        27.42 o                         
   3  22   4        121.79        142.97        28.93 o                         
   4  22   4        614.84        598.30        49.47 o                         
  -3  23   4          9.45         -1.55        26.10 o                         
  -2  23   4         98.15        116.08        26.59 o                         
  -1  23   4          4.17         -3.08        26.58 o                         
   0  23   4        270.02        350.55        29.50 o                         
   1  23   4          4.10         19.82        27.67 o                         
   2  23   4         37.10         32.85        28.25 o                         
   3  23   4         76.67         52.25        31.86 o                         
   0  24   4        860.15        925.91        39.72 o                         
  -9   0   5        520.55        616.72        44.12 o                         
  -7   0   5         42.14         28.58        24.24 o                         
  -5   0   5       2663.25       1725.19       410.41 o                         
  -3   0   5      30269.86      28206.85       312.86 o                         
  -1   0   5      59529.75      56499.21       633.34 o                         
   1   0   5      14944.36      20073.84       228.81 o                         
   3   0   5      27480.83      27173.75       307.99 o                         
   5   0   5      29954.40      29128.38       518.39 o                         
   7   0   5         34.66         34.02        22.63 o                         
   9   0   5         61.24          6.91        27.57 o                         
 -10   1   5         12.01        -31.23        31.23 o                         
  -9   1   5       2280.98       2810.37        67.67 o                         
  -8   1   5          1.96          8.49        20.69 o                         
  -7   1   5       1788.70       1941.56        37.97 o                         
  -6   1   5        519.07        519.80        16.71 o                         
  -5   1   5        925.29        939.27        19.64 o                         
  -4   1   5        149.11        207.51         6.80 o                         
  -3   1   5       9060.95       9255.23        74.66 o                         
  -2   1   5        282.33        324.79         8.97 o                         
  -1   1   5      19781.98      18374.13       143.41 o                         
   0   1   5        298.69        394.15         5.75 o                         
   1   1   5       2038.79       3839.58        32.87 o                         
   2   1   5       1057.51       1101.05        11.21 o                         
   3   1   5       1851.23       1981.78        52.42 o                         
   4   1   5         87.37         98.37         7.59 o                         
   5   1   5        167.96        195.53        12.31 o                         
   6   1   5         51.03         20.15        14.35 o                         
   7   1   5        294.62        234.27        17.55 o                         
   8   1   5         20.30         52.35        18.36 o                         
   9   1   5        688.73        655.34        26.79 o                         
  10   1   5        122.46        142.51        24.81 o                         
 -10   2   5         88.33         65.47        36.29 o                         
  -9   2   5        390.75        507.44        28.92 o                         
  -8   2   5        827.80        859.29        30.44 o                         
  -7   2   5         34.69        -16.91        16.91 o                         
  -6   2   5         26.85         21.79        13.43 o                         
  -5   2   5       1419.67        902.45       156.25 o                         
  -4   2   5        255.15        215.83        17.31 o                         
  -3   2   5      29803.56      27921.26       219.35 o                         
  -2   2   5       3157.34       3085.89        26.46 o                         
  -1   2   5      34656.12      31668.46       247.56 o                         
   0   2   5       7665.83       8205.44        67.47 o                         
   1   2   5       2834.33       5951.74        58.17 o                         
   2   2   5        664.24        844.58        16.05 o                         
   3   2   5      17880.14      16921.56       150.71 o                         
   4   2   5       2247.58       2338.54        29.32 o                         
   5   2   5      17086.93      16756.72       213.34 o                         
   6   2   5         62.44         37.87        13.96 o                         
   7   2   5        428.21        501.55        22.66 o                         
   8   2   5        167.43        100.80        18.60 o                         
   9   2   5         42.75         34.50        20.68 o                         
  10   2   5        173.71        219.18        24.95 o                         
 -10   3   5        135.38        110.75        30.26 o                         
  -9   3   5       2237.25       2688.71        61.22 o                         
  -8   3   5         29.06         22.84        20.17 o                         
  -7   3   5        951.06       1096.20        33.67 o                         
  -6   3   5       2193.44       2125.09        38.06 o                         
  -5   3   5       1482.63       1496.31        27.33 o                         
  -4   3   5       5131.72       5269.21        57.72 o                         
  -3   3   5       3198.05       2964.47        25.93 o                         
  -2   3   5        690.86        664.74        17.27 o                         
  -1   3   5       8788.27       8940.15        74.13 o                         
   0   3   5       5824.03       6592.70        53.29 o                         
   1   3   5       1074.10       1918.58        17.94 o                         
   2   3   5       2707.36       2737.31        23.38 o                         
   3   3   5        919.54        939.44        18.05 o                         
   4   3   5        424.96        366.86        49.27 o                         
   5   3   5       1213.67       1142.04        22.24 o                         
   6   3   5        210.81         69.92        14.27 o                         
   7   3   5        278.06        247.92        18.71 o                         
   8   3   5        308.21        374.80        21.46 o                         
   9   3   5        579.62        512.79        25.72 o                         
  10   3   5         38.92         36.78        24.68 o                         
 -10   4   5         53.21         -9.92        29.98 o                         
  -9   4   5         85.16         65.03        24.86 o                         
  -8   4   5       1009.87       1015.96        31.27 o                         
  -7   4   5        141.51         19.84        17.76 o                         
  -6   4   5        145.86         45.27        14.29 o                         
  -5   4   5       2581.79       2419.22        47.56 o                         
  -4   4   5        193.84        156.59        10.23 o                         
  -3   4   5       6137.84       5586.53        64.69 o                         
  -2   4   5       9435.82       9504.39        75.15 o                         
  -1   4   5       3286.87       3358.58        29.00 o                         
   0   4   5       1305.51       1342.22        12.90 o                         
   1   4   5       4409.43       4427.38        35.79 o                         
   2   4   5      14193.71      14915.50       115.67 o                         
   3   4   5       9875.60       9472.97        82.59 o                         
   4   4   5        927.72        909.35        15.38 o                         
   5   4   5       4265.02       4282.07        59.87 o                         
   6   4   5       1524.25       1581.89        31.48 o                         
   7   4   5       1652.27       1824.19        38.33 o                         
   8   4   5        265.59        174.52        20.13 o                         
   9   4   5        665.81        808.42        29.64 o                         
  10   4   5        392.94        462.53        30.57 o                         
 -10   5   5        508.95        671.10        37.61 o                         
  -9   5   5       1361.89       1591.71        43.35 o                         
  -8   5   5        186.21        194.59        21.45 o                         
  -7   5   5       1317.47       1518.04        36.12 o                         
  -6   5   5       1044.78        987.74        25.31 o                         
  -5   5   5        504.08        507.35        17.86 o                         
  -4   5   5       7079.60       7033.86        89.32 o                         
  -3   5   5       7949.49       7330.39        74.80 o                         
  -2   5   5        658.99        726.00         9.31 o                         
  -1   5   5       1351.80       1282.40        13.13 o                         
   0   5   5        538.72        776.83         9.01 o                         
   1   5   5        444.36        563.21         7.49 o                         
   2   5   5       1587.96       1520.21        14.35 o                         
   3   5   5        766.96        713.22        56.78 o                         
   4   5   5        577.67        448.01        64.24 o                         
   5   5   5       1038.53       1115.33        23.08 o                         
   6   5   5       2504.94       2681.80        45.81 o                         
   7   5   5        608.57        603.61        22.39 o                         
   8   5   5        310.01        339.16        21.67 o                         
   9   5   5        282.93        262.65        25.63 o                         
  10   5   5         63.70         38.66        26.51 o                         
 -10   6   5         78.72        124.38        30.86 o                         
  -9   6   5         39.71         47.37        23.85 o                         
  -8   6   5        362.90        358.73        25.02 o                         
  -7   6   5         69.19         37.49        18.16 o                         
  -6   6   5        121.80         44.61        14.89 o                         
  -5   6   5       1827.84       1718.01        31.35 o                         
  -4   6   5       4633.53       4365.18        58.03 o                         
  -3   6   5       3872.46       3896.79        45.20 o                         
  -2   6   5      11863.35      11954.34       102.87 o                         
  -1   6   5       1447.15       2460.38        25.93 o                         
   0   6   5       2692.76       2883.96        24.85 o                         
   1   6   5      12944.24      12209.45        95.10 o                         
   2   6   5      10674.55      11151.06        89.57 o                         
   3   6   5       5542.12       5400.21        51.80 o                         
   4   6   5       4477.21       4091.55        49.65 o                         
   5   6   5        809.48        732.98        23.00 o                         
   6   6   5       1411.89       1458.01        30.44 o                         
   7   6   5        394.24        414.34        20.63 o                         
   8   6   5        472.46        506.69        27.20 o                         
   9   6   5        396.21        427.32        27.56 o                         
  10   6   5        113.25         96.63        32.00 o                         
 -10   7   5        948.44       1212.87        43.35 o                         
  -9   7   5        135.08        139.94        24.72 o                         
  -8   7   5       1403.20       1625.42        42.82 o                         
  -7   7   5        843.74        947.06        32.00 o                         
  -6   7   5        721.10        651.44        22.58 o                         
  -5   7   5         70.60         57.90        13.28 o                         
  -4   7   5       6870.96       6505.93        85.21 o                         
  -3   7   5        484.45        402.69        11.93 o                         
  -2   7   5       4672.63       4490.73        48.53 o                         
  -1   7   5        296.27        272.28         6.12 o                         
   0   7   5          9.09          7.03         4.44 o                         
   1   7   5        266.36        325.46         6.21 o                         
   2   7   5        459.85        563.19        25.41 o                         
   3   7   5         70.58         83.61         6.41 o                         
   4   7   5        545.64        449.41        63.58 o                         
   5   7   5        271.49        243.64        13.78 o                         
   6   7   5       2484.45       2611.16        47.71 o                         
   7   7   5        114.69         68.52        19.46 o                         
   8   7   5        157.16         57.97        22.50 o                         
   9   7   5        163.28        190.65        24.95 o                         
  -9   8   5         30.23         23.84        24.42 o                         
  -8   8   5         84.86         38.23        22.65 o                         
  -7   8   5         67.65         16.98        20.10 o                         
  -6   8   5        125.50         18.01        17.37 o                         
  -5   8   5        225.58        182.76        14.68 o                         
  -4   8   5       4890.43       4521.18       123.19 o                         
  -3   8   5       1745.47       1702.36        27.35 o                         
  -2   8   5       5328.45       4765.49        56.00 o                         
  -1   8   5         10.94         28.75         5.98 o                         
   0   8   5       5246.00       5651.09        49.37 o                         
   1   8   5        116.40         81.38         5.25 o                         
   2   8   5       3865.38       3777.19        36.29 o                         
   3   8   5        492.46        449.61        16.53 o                         
   4   8   5      14628.26      13892.27       166.00 o                         
   5   8   5        621.12        605.66        19.10 o                         
   6   8   5       1495.65       1482.81        36.43 o                         
   7   8   5        478.43        492.60        26.05 o                         
   8   8   5        787.23        755.13        31.67 o                         
   9   8   5         18.80          1.44        25.27 o                         
  -9   9   5         57.36         36.28        25.63 o                         
  -8   9   5       1352.17       1409.99        43.99 o                         
  -7   9   5          4.24         17.03        19.95 o                         
  -6   9   5        439.38        466.23        20.78 o                         
  -5   9   5       1063.19       1037.75        24.81 o                         
  -4   9   5       2763.95       2627.92        40.91 o                         
  -3   9   5        532.59        466.33        15.64 o                         
  -2   9   5       1379.57       1264.16        19.70 o                         
  -1   9   5        517.89        501.16        11.77 o                         
   0   9   5       1063.64       1074.41        14.42 o                         
   1   9   5       1451.94       1376.81        16.84 o                         
   2   9   5        122.55        137.16         8.34 o                         
   3   9   5       1677.39       1541.43        22.07 o                         
   4   9   5        460.76        422.45        24.02 o                         
   5   9   5        117.45         61.15        14.99 o                         
   6   9   5        481.89        523.16        24.34 o                         
   7   9   5          2.22          8.44        20.83 o                         
   8   9   5        520.27        508.71        26.65 o                         
   9   9   5         79.14        115.32        26.42 o                         
  -9  10   5          6.00        -17.50        26.03 o                         
  -8  10   5        187.42        190.92        23.64 o                         
  -7  10   5         12.66         35.17        21.12 o                         
  -6  10   5        299.78        109.63        19.75 o                         
  -5  10   5        149.98        127.68        15.99 o                         
  -4  10   5       1774.79       1732.40        72.14 o                         
  -3  10   5        614.85        576.39        16.26 o                         
  -2  10   5      15585.63      14179.71       185.49 o                         
  -1  10   5        992.03       1030.47        19.31 o                         
   0  10   5       3473.34       3624.42        45.98 o                         
   1  10   5        115.56        196.32         9.34 o                         
   2  10   5       3073.90       3722.52       100.83 o                         
   3  10   5         48.56         40.47         8.58 o                         
   4  10   5       8626.22       8296.60       107.70 o                         
   5  10   5        143.78        137.33        16.24 o                         
   6  10   5       3177.19       3245.52        60.68 o                         
   7  10   5          1.08        -20.10        20.10 o                         
   8  10   5         61.41         55.64        24.77 o                         
   9  10   5         42.03         41.54        27.45 o                         
  -9  11   5          2.27         -3.74        26.39 o                         
  -8  11   5       1399.81       1479.22        43.96 o                         
  -7  11   5         37.82         20.94        23.02 o                         
  -6  11   5       2159.41       2339.87        49.87 o                         
  -5  11   5        359.54        342.56        18.91 o                         
  -4  11   5        975.49        966.76        28.69 o                         
  -3  11   5        179.02        160.20        19.78 o                         
  -2  11   5       1855.80       1754.47        30.00 o                         
  -1  11   5        795.15        791.06        18.83 o                         
   0  11   5       2446.63       2318.56        37.07 o                         
   1  11   5        148.68        215.16        10.89 o                         
   2  11   5        434.60        518.31        12.76 o                         
   3  11   5       2055.80       1999.33        28.26 o                         
   4  11   5       1582.88       1523.23        27.95 o                         
   5  11   5        608.48        559.45        23.07 o                         
   6  11   5        230.97         89.39        20.08 o                         
   7  11   5        156.42        150.72        22.94 o                         
   8  11   5        278.22        179.52        25.96 o                         
   9  11   5          4.97          7.12        27.19 o                         
  -9  12   5         77.60         77.26        29.02 o                         
  -8  12   5        436.00        553.85        31.12 o                         
  -7  12   5        381.40        380.37        26.82 o                         
  -6  12   5        329.31        206.41        22.81 o                         
  -5  12   5        172.60        190.90        18.07 o                         
  -4  12   5        994.89        924.71        63.50 o                         
  -3  12   5         69.73         73.97        14.59 o                         
  -2  12   5      10599.66      10237.02       149.46 o                         
  -1  12   5       2588.59       2559.25        42.00 o                         
   0  12   5       2684.47       2840.05        45.21 o                         
   1  12   5       1020.97       1174.87        23.11 o                         
   2  12   5       1375.89       2065.24        64.47 o                         
   3  12   5        638.05        583.58        14.72 o                         
   4  12   5       7548.75       7347.75       102.77 o                         
   5  12   5         27.83         13.02        16.61 o                         
   6  12   5       2126.13       2165.31        48.53 o                         
   7  12   5         38.14         19.74        23.26 o                         
   8  12   5         64.96         14.94        26.64 o                         
   9  12   5         85.37        150.12        30.71 o                         
  -8  13   5        645.33        696.08        33.19 o                         
  -7  13   5         69.07         47.04        24.03 o                         
  -6  13   5       1161.14       1316.16        36.94 o                         
  -5  13   5       2435.93       2493.29        48.81 o                         
  -4  13   5        571.06        570.16        20.91 o                         
  -3  13   5        208.17        185.60        17.68 o                         
  -2  13   5       2772.89       2473.48        45.14 o                         
  -1  13   5       1596.52       1566.02        30.86 o                         
   0  13   5        311.08        349.82        16.10 o                         
   1  13   5        151.85        305.86        14.97 o                         
   2  13   5        257.13        392.59        19.21 o                         
   3  13   5       1214.18       1152.67        24.98 o                         
   4  13   5         46.16         45.04        14.83 o                         
   5  13   5       1256.07       1159.37        31.15 o                         
   6  13   5        151.36         49.00        21.41 o                         
   7  13   5        301.65        305.72        26.61 o                         
   8  13   5        322.23        327.01        29.43 o                         
  -8  14   5        114.02        160.47        29.32 o                         
  -7  14   5        474.62        541.12        42.08 o                         
  -6  14   5        175.66        144.18        23.60 o                         
  -5  14   5        137.71        122.19        20.68 o                         
  -4  14   5       1368.08       1436.49        35.94 o                         
  -3  14   5         53.12         42.89        17.33 o                         
  -2  14   5       1742.58       1891.15        38.16 o                         
  -1  14   5       2545.19       2593.00        45.71 o                         
   0  14   5       2889.97       2939.06        48.92 o                         
   1  14   5        205.04        429.65        17.30 o                         
   2  14   5       2830.37       2739.31        46.48 o                         
   3  14   5        654.04        520.83        20.64 o                         
   4  14   5       2470.75       2299.72        44.69 o                         
   5  14   5        890.10        849.83        29.98 o                         
   6  14   5        274.13        320.10        28.35 o                         
   7  14   5         52.87         17.92        25.75 o                         
   8  14   5        167.58        127.98        30.65 o                         
  -8  15   5        293.19        325.48        31.86 o                         
  -7  15   5        113.23         50.99        26.09 o                         
  -6  15   5        521.34        592.98        32.29 o                         
  -5  15   5       1901.26       2033.64        48.23 o                         
  -4  15   5        437.36        442.26        20.65 o                         
  -3  15   5        759.46        664.00        24.02 o                         
  -2  15   5        900.34        871.15        25.03 o                         
  -1  15   5        365.35        428.01        20.15 o                         
   0  15   5        185.48        162.25        17.01 o                         
   1  15   5        746.05        682.56        22.02 o                         
   2  15   5        188.76        216.52        16.84 o                         
   3  15   5        352.37        333.13        20.99 o                         
   4  15   5        112.82         77.57        19.29 o                         
   5  15   5        244.26        165.31        27.42 o                         
   6  15   5        323.04        284.51        27.05 o                         
   7  15   5        298.58        309.12        31.39 o                         
   8  15   5        314.39        387.75        34.97 o                         
  -7  16   5        211.32        201.77        29.32 o                         
  -6  16   5        348.78        385.85        28.53 o                         
  -5  16   5        190.81        162.80        22.19 o                         
  -4  16   5        531.77        570.54        24.02 o                         
  -3  16   5        795.59        763.12        26.13 o                         
  -2  16   5        394.95        544.85        29.83 o                         
  -1  16   5       3062.55       3101.99        55.31 o                         
   0  16   5       1964.87       2053.24        41.93 o                         
   1  16   5       1856.80       2039.55        41.73 o                         
   2  16   5       3103.24       2990.70        52.30 o                         
   3  16   5       1821.44       1707.28        39.96 o                         
   4  16   5         47.43        -16.51        22.03 o                         
   5  16   5        715.56        673.71        36.02 o                         
   6  16   5        169.90        113.12        29.31 o                         
   7  16   5         92.39         47.37        29.71 o                         
  -7  17   5         48.76         29.82        29.10 o                         
  -6  17   5        276.98        272.51        27.95 o                         
  -5  17   5       1262.51       1284.62        36.35 o                         
  -4  17   5        387.59        384.76        22.64 o                         
  -3  17   5        449.46        469.68        22.41 o                         
  -2  17   5         40.91         10.84        19.50 o                         
  -1  17   5         74.08         84.00        18.89 o                         
   0  17   5         74.80        104.60        18.40 o                         
   1  17   5        130.33        128.42        18.94 o                         
   2  17   5        124.93        118.54        18.52 o                         
   3  17   5         77.17         80.98        21.38 o                         
   4  17   5         31.49         17.15        23.67 o                         
   5  17   5        142.92        106.79        33.35 o                         
   6  17   5        156.53        138.26        36.69 o                         
   7  17   5        561.94        591.52        44.90 o                         
  -6  18   5        418.58        383.30        29.51 o                         
  -5  18   5        295.04        300.23        25.44 o                         
  -4  18   5         66.77         67.30        20.66 o                         
  -3  18   5       1204.78       1291.03        34.75 o                         
  -2  18   5        189.04        288.10        22.79 o                         
  -1  18   5        531.46        662.00        27.06 o                         
   0  18   5       1225.42       1291.75        32.80 o                         
   1  18   5       2215.70       2185.95        46.70 o                         
   2  18   5        777.34        778.83        27.95 o                         
   3  18   5       1010.13        937.69        43.78 o                         
   4  18   5          7.57         -2.41        26.97 o                         
   5  18   5        121.35        118.59        33.56 o                         
   6  18   5         92.35         41.18        40.97 o                         
  -6  19   5        113.91         84.05        28.96 o                         
  -5  19   5        601.57        620.51        31.20 o                         
  -4  19   5          5.14        -13.47        22.72 o                         
  -3  19   5        755.06        788.95        30.33 o                         
  -2  19   5         90.20         92.81        21.81 o                         
  -1  19   5        240.18        232.45        22.46 o                         
   0  19   5         30.09         48.22        20.46 o                         
   1  19   5         68.99         73.15        21.07 o                         
   2  19   5         32.83         29.15        23.23 o                         
   3  19   5        138.96        107.82        24.31 o                         
   4  19   5         58.34         86.08        28.47 o                         
   5  19   5        196.00         94.14        42.40 o                         
   6  19   5          9.19        -14.05        46.85 o                         
  -5  20   5        256.95        200.50        30.46 o                         
  -4  20   5         14.30         30.70        24.81 o                         
  -3  20   5        896.57        953.89        33.13 o                         
  -2  20   5        175.27        164.17        23.23 o                         
  -1  20   5        760.69        820.11        32.89 o                         
   0  20   5        111.28        111.60        21.97 o                         
   1  20   5       1423.95       1335.81        39.20 o                         
   2  20   5         37.50         49.42        24.93 o                         
   3  20   5        873.20        818.70        42.06 o                         
   4  20   5          2.64        -28.89        28.89 o                         
   5  20   5        712.67        737.33        69.90 o                         
  -4  21   5        193.37        164.09        27.97 o                         
  -3  21   5        302.17        270.65        25.99 o                         
  -2  21   5         11.60         12.17        23.00 o                         
  -1  21   5         92.19        123.47        22.47 o                         
   0  21   5         89.10         90.61        24.52 o                         
   1  21   5         47.29         42.65        23.85 o                         
   2  21   5         95.64        126.64        27.02 o                         
   3  21   5        142.48        128.52        28.58 o                         
   4  21   5         64.22         41.30        31.25 o                         
  -4  22   5         10.95         -0.56        26.90 o                         
  -3  22   5        302.60        255.23        26.70 o                         
  -2  22   5         13.76         34.70        24.52 o                         
  -1  22   5        628.65        652.12        39.62 o                         
   0  22   5          4.92         24.81        26.90 o                         
   1  22   5        666.63        789.01        34.35 o                         
   2  22   5         13.19        -10.40        28.62 o                         
   3  22   5        407.71        315.02        40.80 o                         
  -2  23   5          7.72        -26.44        26.44 o                         
  -1  23   5         59.11         48.24        27.66 o                         
   0  23   5         73.06         97.44        28.27 o                         
   1  23   5          9.81         21.04        27.91 o                         
   2  23   5         33.50         46.72        31.50 o                         
 -10   0   6        107.32         -7.05        42.21 o                         
  -8   0   6        612.80        644.22        47.91 o                         
  -6   0   6       1445.39       1028.20       118.41 o                         
  -4   0   6       5838.32       5505.59       452.44 o                         
  -2   0   6      22459.09      20007.91       226.17 o                         
   0   0   6       5709.33       5703.11        66.20 o                         
   2   0   6       1944.65       3481.50       107.40 o                         
   4   0   6      34336.30      33540.57       551.58 o                         
   6   0   6      10798.73      11174.48       225.48 o                         
   8   0   6         64.73         -9.35        27.61 o                         
  10   0   6       1143.69       1455.87        64.06 o                         
 -10   1   6        985.99       1039.40        43.56 o                         
  -9   1   6          6.88        -14.82        27.59 o                         
  -8   1   6       2964.84       3261.00        70.94 o                         
  -7   1   6         46.63        -18.69        18.69 o                         
  -6   1   6       1385.41       1435.74        28.56 o                         
  -5   1   6       1159.09       1208.14        22.03 o                         
  -4   1   6       2268.24       2245.85        24.90 o                         
  -3   1   6         26.63         37.84         5.13 o                         
  -2   1   6      19551.62      18681.25       148.24 o                         
  -1   1   6       2081.81       2305.18        20.95 o                         
   0   1   6        926.03        967.78        10.06 o                         
   1   1   6       1305.83       1504.02        14.65 o                         
   2   1   6       1568.08       2995.01        61.26 o                         
   3   1   6        249.60        226.76         6.17 o                         
   4   1   6        472.59        486.08        16.88 o                         
   5   1   6        100.90         29.37        11.68 o                         
   6   1   6        441.86        501.20        18.68 o                         
   7   1   6        576.75        634.46        21.98 o                         
   8   1   6        551.47        447.32        22.67 o                         
   9   1   6         65.35         71.80        20.55 o                         
  10   1   6        539.45        628.27        29.45 o                         
 -10   2   6         32.39         13.51        29.67 o                         
  -9   2   6         41.31         22.39        27.45 o                         
  -8   2   6        361.85        453.72        27.35 o                         
  -7   2   6        702.30        715.95        26.14 o                         
  -6   2   6        221.06         69.45        14.24 o                         
  -5   2   6        231.72        189.40        12.87 o                         
  -4   2   6       3602.26       3333.70       122.05 o                         
  -3   2   6         79.14         66.81         5.69 o                         
  -2   2   6      19570.62      18097.41       141.54 o                         
  -1   2   6       4225.90       3812.68        32.88 o                         
   0   2   6       5193.29       5238.54        44.03 o                         
   1   2   6        438.37        789.41         9.13 o                         
   2   2   6       2107.66       3339.80        81.65 o                         
   3   2   6        726.32        732.36        10.55 o                         
   4   2   6      14289.97      13756.78       160.35 o                         
   5   2   6       1096.40       1097.91        22.27 o                         
   6   2   6       2684.79       2939.27        47.99 o                         
   7   2   6        373.25        312.44        19.54 o                         
   8   2   6        114.61        103.77        19.27 o                         
   9   2   6        110.22        148.14        21.44 o                         
  10   2   6        329.15        368.89        25.64 o                         
 -10   3   6        967.84       1168.26        46.04 o                         
  -9   3   6        131.00         96.42        25.79 o                         
  -8   3   6       3274.88       3709.40        75.85 o                         
  -7   3   6        537.07        472.12        22.69 o                         
  -6   3   6        454.41        446.44        19.12 o                         
  -5   3   6       3481.29       3474.40        52.02 o                         
  -4   3   6       1551.78       1424.61        20.28 o                         
  -3   3   6         34.38         26.86         5.37 o                         
  -2   3   6       4545.76       4163.50        34.07 o                         
  -1   3   6        422.59        500.03         7.06 o                         
   0   3   6       1303.61       1438.37        13.66 o                         
   1   3   6        338.90        396.76         6.22 o                         
   2   3   6        503.31        687.39        18.16 o                         
   3   3   6        364.40        315.16         7.31 o                         
   4   3   6        141.19         65.46        11.37 o                         
   5   3   6        328.91        136.67        19.87 o                         
   6   3   6        627.75        653.51        20.22 o                         
   7   3   6        956.49       1026.86        27.83 o                         
   8   3   6        613.39        470.69        23.52 o                         
   9   3   6         17.32        -20.06        21.73 o                         
  10   3   6        205.20        176.49        25.18 o                         
 -10   4   6          9.97        -13.77        31.26 o                         
  -9   4   6         73.32         54.40        25.15 o                         
  -8   4   6        131.61         42.24        21.50 o                         
  -7   4   6       1055.18        935.24        27.49 o                         
  -6   4   6        391.45        190.32        24.40 o                         
  -5   4   6       1116.52       1109.88        24.28 o                         
  -4   4   6        545.07        467.68        31.15 o                         
  -3   4   6         96.15         89.10         6.59 o                         
  -2   4   6       9498.81       9334.78        75.47 o                         
  -1   4   6       8653.40       8436.21        68.24 o                         
   0   4   6      18635.37      19194.58       148.89 o                         
   1   4   6       3283.53       4013.23        33.64 o                         
   2   4   6       9412.74       9857.90        75.03 o                         
   3   4   6          8.84         12.70         5.78 o                         
   4   4   6       3553.05       3312.87        43.64 o                         
   5   4   6       1043.78       1024.41        22.52 o                         
   6   4   6       3824.75       3865.32        60.33 o                         
   7   4   6       1182.43       1128.85        29.85 o                         
   8   4   6       1515.00       1691.59        37.77 o                         
   9   4   6         82.88         95.07        21.10 o                         
  10   4   6          0.99         -5.07        26.30 o                         
 -10   5   6        372.58        512.76        40.47 o                         
  -9   5   6        809.53        876.45        37.61 o                         
  -8   5   6       1478.79       1802.56        42.29 o                         
  -7   5   6        461.64        337.18        20.78 o                         
  -6   5   6        966.85        966.87        25.22 o                         
  -5   5   6       1971.45       2039.16        34.50 o                         
  -4   5   6       1621.56       1400.60        23.50 o                         
  -3   5   6       3631.72       3693.13        41.43 o                         
  -2   5   6       3807.79       3873.76        35.33 o                         
  -1   5   6       1658.92       1766.82        16.83 o                         
   0   5   6       3602.87       3706.80        32.19 o                         
   1   5   6       2597.33       2840.29        24.65 o                         
   2   5   6       1051.51       1130.65        20.82 o                         
   3   5   6        817.31        764.15        26.04 o                         
   4   5   6        438.31        313.27        11.09 o                         
   5   5   6        269.18        161.54        14.39 o                         
   6   5   6       1316.23       1314.70        28.90 o                         
   7   5   6       2120.85       2357.92        45.59 o                         
   8   5   6        138.76         27.20        19.14 o                         
   9   5   6         74.63        -10.48        23.99 o                         
  10   5   6         95.81         89.86        26.60 o                         
 -10   6   6         41.73         28.76        30.08 o                         
  -9   6   6         35.34         25.74        24.85 o                         
  -8   6   6         78.67         48.86        22.36 o                         
  -7   6   6        235.32         70.85        18.66 o                         
  -6   6   6       1283.11       1212.70        28.54 o                         
  -5   6   6       1377.98       1217.87        32.37 o                         
  -4   6   6        694.83        655.53        16.43 o                         
  -3   6   6       1390.57       1337.58        24.07 o                         
  -2   6   6       4613.42       4594.07        47.86 o                         
  -1   6   6       5025.53       5856.07        53.99 o                         
   0   6   6       8198.44       8509.37        70.37 o                         
   1   6   6      15241.77      14939.49       119.26 o                         
   2   6   6       3297.49       3220.58        30.53 o                         
   3   6   6       2247.63       2277.91        26.22 o                         
   4   6   6         97.86         67.22        10.36 o                         
   5   6   6       3463.80       3276.68        52.89 o                         
   6   6   6       2342.19       2436.52        44.38 o                         
   7   6   6       1846.90       1963.71        39.84 o                         
   8   6   6        762.58        874.31        30.99 o                         
   9   6   6        192.85        202.31        25.14 o                         
  -9   7   6       1327.78       1550.06        43.63 o                         
  -8   7   6        474.73        585.70        28.27 o                         
  -7   7   6        350.22        284.18        21.48 o                         
  -6   7   6        574.50        645.83        22.00 o                         
  -5   7   6       1010.07       1051.72        22.81 o                         
  -4   7   6        468.78        437.03        14.70 o                         
  -3   7   6      14787.21      13763.05       176.49 o                         
  -2   7   6         78.15         66.33         7.79 o                         
  -1   7   6        198.52        241.85         7.17 o                         
   0   7   6        748.74        714.67         9.17 o                         
   1   7   6         97.85        105.20         5.65 o                         
   2   7   6        188.29        164.68         6.26 o                         
   3   7   6       4002.18       3848.20       114.17 o                         
   4   7   6        808.84        767.32        16.92 o                         
   5   7   6        111.25         40.04        13.45 o                         
   6   7   6        309.36        261.72        18.69 o                         
   7   7   6        868.65       1013.80        29.44 o                         
   8   7   6         95.15         62.74        22.68 o                         
   9   7   6        134.98         52.97        24.97 o                         
  -9   8   6          6.13         29.04        24.51 o                         
  -8   8   6        118.68        159.66        24.05 o                         
  -7   8   6        314.51        214.06        20.57 o                         
  -6   8   6        146.06        145.91        18.02 o                         
  -5   8   6       2209.39       2106.15        54.01 o                         
  -4   8   6         41.13         24.67        11.75 o                         
  -3   8   6       4131.50       4254.28        58.13 o                         
  -2   8   6       3687.51       3485.85        47.22 o                         
  -1   8   6       3528.76       3909.01        44.74 o                         
   0   8   6       1510.49       1550.04        18.09 o                         
   1   8   6       6979.73       6530.01        64.19 o                         
   2   8   6        352.68        539.81        23.56 o                         
   3   8   6       4223.05       4071.16        51.47 o                         
   4   8   6        511.32        568.79        14.93 o                         
   5   8   6       4321.94       4135.40        67.71 o                         
   6   8   6        604.55        565.77        24.08 o                         
   7   8   6       1487.07       1586.69        45.26 o                         
   8   8   6         70.84         97.56        24.03 o                         
   9   8   6         75.81         34.97        25.08 o                         
  -9   9   6        821.24        978.56        36.45 o                         
  -8   9   6        122.52        160.92        24.50 o                         
  -7   9   6        939.40        897.31        28.91 o                         
  -6   9   6       1529.63       1609.66        36.39 o                         
  -5   9   6        223.66        278.95        16.76 o                         
  -4   9   6        460.10        417.03        17.36 o                         
  -3   9   6       7135.00       6791.46        94.53 o                         
  -2   9   6        774.21        903.09        18.35 o                         
  -1   9   6       2203.55       2109.11        29.81 o                         
   0   9   6       5652.75       5708.75        69.42 o                         
   1   9   6        181.12        361.06        11.02 o                         
   2   9   6        298.07        343.84        10.74 o                         
   3   9   6        591.01        840.86        66.57 o                         
   4   9   6       1600.63       1527.66        28.54 o                         
   5   9   6        284.96        272.86        18.93 o                         
   6   9   6        350.53        272.93        22.71 o                         
   7   9   6        271.12        252.51        23.29 o                         
   8   9   6         11.33         13.98        23.79 o                         
   9   9   6        291.53        235.89        27.23 o                         
  -9  10   6         30.53         57.08        26.54 o                         
  -8  10   6        129.10         93.97        24.77 o                         
  -7  10   6        328.58        349.99        24.14 o                         
  -6  10   6        891.80        891.90        28.52 o                         
  -5  10   6        652.57        466.63        58.19 o                         
  -4  10   6         64.12         47.61        13.79 o                         
  -3  10   6       5149.32       4949.70        73.24 o                         
  -2  10   6       1750.04       1785.80        30.98 o                         
  -1  10   6       9303.09       8553.44       114.19 o                         
   0  10   6         34.01         43.80         9.25 o                         
   1  10   6       1770.85       2463.03        33.69 o                         
   2  10   6        277.92        402.95        12.30 o                         
   3  10   6       4838.96       4684.05        54.01 o                         
   4  10   6         38.74         27.72        11.83 o                         
   5  10   6       5689.47       5751.74        98.84 o                         
   6  10   6        479.60        444.66        27.79 o                         
   7  10   6        343.62        386.93        24.19 o                         
   8  10   6         25.95        -18.10        22.22 o                         
   9  10   6        124.90        157.18        26.94 o                         
  -9  11   6       1064.97       1239.03        45.85 o                         
  -8  11   6          2.49          5.81        25.03 o                         
  -7  11   6       1662.41       1750.74        44.86 o                         
  -6  11   6        321.28        311.20        22.50 o                         
  -5  11   6        726.69        775.69        23.85 o                         
  -4  11   6       1083.90       1083.91        24.66 o                         
  -3  11   6       2157.62       2109.52        37.02 o                         
  -2  11   6        589.93        658.05        18.10 o                         
  -1  11   6       2988.09       2563.67        40.90 o                         
   0  11   6       3016.14       3105.88        45.40 o                         
   1  11   6        722.51        860.85        17.99 o                         
   2  11   6       1706.12       1586.29        23.41 o                         
   3  11   6        533.88        557.42        16.41 o                         
   4  11   6       1301.91       1218.91        24.51 o                         
   5  11   6        228.42        180.73        18.32 o                         
   6  11   6        257.92        252.74        20.35 o                         
   7  11   6        251.74        126.97        21.41 o                         
   8  11   6          0.24         -8.52        26.02 o                         
   9  11   6        581.84        630.71        37.82 o                         
  -8  12   6        255.04        274.16        27.14 o                         
  -7  12   6        102.10        170.10        24.05 o                         
  -6  12   6        152.07        129.06        20.69 o                         
  -5  12   6        461.00        198.12        34.94 o                         
  -4  12   6        440.15        415.63        18.72 o                         
  -3  12   6       3558.11       3722.25        60.89 o                         
  -2  12   6        285.72        273.58        16.12 o                         
  -1  12   6       7320.41       7132.02        99.69 o                         
   0  12   6       1856.48       2061.37        36.42 o                         
   1  12   6       1861.69       2446.75        40.44 o                         
   2  12   6         22.86         44.22        12.32 o                         
   3  12   6       6019.44       5688.76        70.06 o                         
   4  12   6         73.17         43.59        12.71 o                         
   5  12   6       5491.50       5253.26        91.86 o                         
   6  12   6         26.16        -19.52        19.52 o                         
   7  12   6        231.36        221.14        25.26 o                         
   8  12   6         87.62        132.39        27.03 o                         
  -8  13   6         15.59        -27.11        27.11 o                         
  -7  13   6        893.38       1006.39        35.02 o                         
  -6  13   6        230.03        197.31        22.08 o                         
  -5  13   6       1160.81       1166.34        32.17 o                         
  -4  13   6       1189.55       1188.29        31.64 o                         
  -3  13   6        669.68        564.99        20.32 o                         
  -2  13   6        152.43        183.89        16.64 o                         
  -1  13   6       1759.06       1675.46        33.56 o                         
   0  13   6        354.96        388.93        17.54 o                         
   1  13   6        261.78        407.21        17.13 o                         
   2  13   6       1232.84       1140.41        24.79 o                         
   3  13   6         53.39         44.78        13.82 o                         
   4  13   6        463.36        381.82        19.21 o                         
   5  13   6        361.52        236.52        19.37 o                         
   6  13   6        439.56        460.88        25.26 o                         
   7  13   6        313.14        275.79        26.68 o                         
   8  13   6        189.98        199.22        29.66 o                         
  -8  14   6        381.18        411.94        34.04 o                         
  -7  14   6        142.13        137.15        26.77 o                         
  -6  14   6        171.55        187.31        23.84 o                         
  -5  14   6        413.91        379.99        23.41 o                         
  -4  14   6        299.74        270.63        20.52 o                         
  -3  14   6        853.87        951.68        25.89 o                         
  -2  14   6       1132.59       1115.35        27.63 o                         
  -1  14   6       2668.16       2565.76        45.80 o                         
   0  14   6       3216.62       3308.26        55.51 o                         
   1  14   6        771.76        953.50        28.11 o                         
   2  14   6        469.66        456.11        20.34 o                         
   3  14   6       1739.46       1565.20        34.22 o                         
   4  14   6       1300.02       1170.89        35.19 o                         
   5  14   6       1063.43       1025.51        38.84 o                         
   6  14   6        265.04        232.96        25.55 o                         
   7  14   6        158.39        134.60        27.29 o                         
   8  14   6         42.49        -17.32        32.74 o                         
  -7  15   6        499.62        616.24        33.59 o                         
  -6  15   6        284.14        256.04        27.23 o                         
  -5  15   6       1164.79       1172.94        33.94 o                         
  -4  15   6       1552.14       1634.33        36.99 o                         
  -3  15   6        548.62        487.96        21.30 o                         
  -2  15   6        316.24        257.27        18.20 o                         
  -1  15   6        133.71        135.87        16.91 o                         
   0  15   6        489.39        500.60        20.04 o                         
   1  15   6         29.56         38.01        16.32 o                         
   2  15   6         60.86         53.85        17.38 o                         
   3  15   6        155.57        104.76        19.80 o                         
   4  15   6        583.11        535.30        28.37 o                         
   5  15   6        411.91        321.29        33.64 o                         
   6  15   6        401.76        367.31        46.33 o                         
   7  15   6        278.41        286.18        31.38 o                         
  -7  16   6         54.55         26.52        28.97 o                         
  -6  16   6        382.63        410.37        30.25 o                         
  -5  16   6        227.72        195.80        23.20 o                         
  -4  16   6        123.71        107.08        20.11 o                         
  -3  16   6        301.05        314.13        20.17 o                         
  -2  16   6        296.33        325.66        20.47 o                         
  -1  16   6        894.66       1000.15        29.93 o                         
   0  16   6        840.24        837.99        26.64 o                         
   1  16   6       2493.82       2511.01        48.68 o                         
   2  16   6        622.34        560.89        24.15 o                         
   3  16   6       1003.24        977.60        36.95 o                         
   4  16   6        385.07        347.28        27.00 o                         
   5  16   6        221.39        157.59        38.66 o                         
   6  16   6        349.46        274.57        39.69 o                         
   7  16   6        573.04        618.14        41.31 o                         
  -7  17   6        408.17        481.51        34.21 o                         
  -6  17   6        195.91        180.56        27.66 o                         
  -5  17   6        441.28        460.43        29.25 o                         
  -4  17   6       1410.21       1406.36        34.55 o                         
  -3  17   6          8.00         30.55        18.71 o                         
  -2  17   6        885.93        742.80        27.09 o                         
  -1  17   6        156.87        135.97        19.78 o                         
   0  17   6         56.91         60.10        18.88 o                         
   1  17   6        343.27        372.94        21.89 o                         
   2  17   6        127.50        168.42        21.51 o                         
   3  17   6          0.73         10.22        22.02 o                         
   4  17   6        130.15         97.76        31.37 o                         
   5  17   6        169.01        124.54        44.41 o                         
   6  17   6        304.08        316.63        49.90 o                         
   7  17   6        160.91        199.95        56.81 o                         
  -6  18   6        226.42        100.50        28.58 o                         
  -5  18   6         79.99         93.12        25.49 o                         
  -4  18   6        739.95        735.10        27.52 o                         
  -3  18   6         88.75         91.89        19.68 o                         
  -2  18   6        261.85        362.17        24.22 o                         
  -1  18   6        280.97        423.59        25.27 o                         
   0  18   6       2583.33       2622.57        51.84 o                         
   1  18   6       1512.61       1436.99        38.17 o                         
   2  18   6       2030.26       2022.38        48.10 o                         
   3  18   6         50.87         59.86        25.78 o                         
   4  18   6        562.99        434.31        36.27 o                         
   5  18   6          7.14          9.39        43.43 o                         
   6  18   6       1019.46       1079.11       100.75 o                         
  -6  19   6         94.73         43.00        28.62 o                         
  -5  19   6         87.09         64.35        26.73 o                         
  -4  19   6       1016.40       1053.52        33.53 o                         
  -3  19   6        139.35        141.18        22.42 o                         
  -2  19   6        265.05        222.18        24.26 o                         
  -1  19   6         64.36         80.03        22.61 o                         
   0  19   6         25.47         20.55        20.36 o                         
   1  19   6        161.68        173.07        22.97 o                         
   2  19   6         27.80         28.23        23.98 o                         
   3  19   6        100.86        126.36        28.86 o                         
   4  19   6         89.62         61.41        32.00 o                         
   5  19   6         69.74         97.72        55.24 o                         
   6  19   6         69.01        100.48        54.72 o                         
  -5  20   6         46.46         68.82        28.07 o                         
  -4  20   6        697.67        725.09        30.86 o                         
  -3  20   6          5.96         20.32        22.55 o                         
  -2  20   6        465.98        509.42        28.12 o                         
  -1  20   6         79.68         65.14        23.31 o                         
   0  20   6        526.01        547.01        27.04 o                         
   1  20   6         32.39         45.72        23.45 o                         
   2  20   6       1441.43       1461.71        48.12 o                         
   3  20   6         48.86         53.89        29.11 o                         
   4  20   6        446.51        367.12        36.84 o                         
   5  20   6         22.77        -20.29        68.39 o                         
  -4  21   6        354.68        365.72        28.47 o                         
  -3  21   6         30.59         65.24        23.53 o                         
  -2  21   6        418.98        358.40        26.98 o                         
  -1  21   6        198.14        192.49        23.95 o                         
   0  21   6         70.79        115.14        24.54 o                         
   1  21   6        172.60        202.48        27.17 o                         
   2  21   6         52.43        122.10        30.19 o                         
   3  21   6        162.19        209.55        34.74 o                         
   4  21   6         28.72         48.00        41.71 o                         
  -3  22   6         62.02         78.98        24.33 o                         
  -2  22   6        898.88        884.54        34.67 o                         
  -1  22   6        123.40        107.55        26.92 o                         
   0  22   6        280.87        293.03        29.43 o                         
   1  22   6         78.57         84.41        26.83 o                         
   2  22   6       1022.32       1046.63        55.48 o                         
   3  22   6          9.83         12.15        34.62 o                         
  -2  23   6        113.99        109.69        25.07 o                         
  -1  23   6          2.74          9.30        28.22 o                         
   0  23   6        293.72        411.77        31.50 o                         
   1  23   6         26.35         11.36        28.58 o                         
   2  23   6          9.31         16.54        31.13 o                         
  -9   0   7         49.30         40.09        40.32 o                         
  -7   0   7       1323.57       1400.92        52.37 o                         
  -5   0   7       1241.56       1103.01       193.13 o                         
  -3   0   7       6964.88       6579.06        84.21 o                         
  -1   0   7      21151.06      19252.86       224.07 o                         
   1   0   7       1688.30       3605.44        53.17 o                         
   3   0   7       5203.80       5563.62        86.15 o                         
   5   0   7      11254.64      11422.23       218.26 o                         
   7   0   7        114.57          8.72        23.87 o                         
   9   0   7        126.22        141.18        31.30 o                         
 -10   1   7         18.03         12.07        29.53 o                         
  -9   1   7       1144.66       1302.45        46.27 o                         
  -8   1   7         30.84         46.10        26.25 o                         
  -7   1   7       3609.91       3783.50        72.65 o                         
  -6   1   7        703.24        743.11        23.04 o                         
  -5   1   7        775.19        796.35        19.69 o                         
  -4   1   7        214.77        175.92         9.25 o                         
  -3   1   7        906.22        821.99        11.23 o                         
  -2   1   7        202.48        231.46         5.61 o                         
  -1   1   7      13496.81      12554.81       101.43 o                         
   0   1   7       2002.11       2228.51        19.86 o                         
   1   1   7       1751.58       2957.67        26.36 o                         
   2   1   7        556.03        566.35         8.53 o                         
   3   1   7         72.17         85.18         7.31 o                         
   4   1   7         16.86          0.24         9.35 o                         
   5   1   7        165.25        117.17        13.55 o                         
   6   1   7        114.70         73.61        14.91 o                         
   7   1   7        366.40        131.44        17.84 o                         
   8   1   7          3.46         11.99        18.92 o                         
   9   1   7        740.20        781.25        28.85 o                         
  10   1   7          5.04         -3.72        22.89 o                         
 -10   2   7         42.12          1.47        29.47 o                         
  -9   2   7         32.49         25.99        28.69 o                         
  -8   2   7        904.91        935.82        40.75 o                         
  -7   2   7       1010.85        906.27        31.41 o                         
  -6   2   7         58.91         34.14        15.86 o                         
  -5   2   7        888.07        739.87       120.24 o                         
  -4   2   7        521.61        481.01        12.59 o                         
  -3   2   7       4342.57       3968.39        41.66 o                         
  -2   2   7        823.47        699.19         8.88 o                         
  -1   2   7      26004.71      24990.44       203.62 o                         
   0   2   7       5314.48       5274.02        43.34 o                         
   1   2   7       7372.90       9517.95        78.05 o                         
   2   2   7         65.56         91.30         4.92 o                         
   3   2   7       4472.09       4648.37        52.95 o                         
   4   2   7        507.59        548.07        14.07 o                         
   5   2   7      10946.04      11170.86       145.25 o                         
   6   2   7        338.15        377.98        17.49 o                         
   7   2   7       3246.06       3500.60        58.43 o                         
   8   2   7         77.01        -12.96        19.33 o                         
   9   2   7        192.43        209.19        22.63 o                         
  10   2   7         13.45         19.40        22.76 o                         
 -10   3   7          0.08         10.82        29.73 o                         
  -9   3   7       1527.12       1793.40        56.86 o                         
  -8   3   7        400.65        408.87        28.51 o                         
  -7   3   7       3047.99       3256.20        61.13 o                         
  -6   3   7       1225.37       1223.95        28.43 o                         
  -5   3   7        963.68        981.94        22.17 o                         
  -4   3   7         24.59         30.79         9.70 o                         
  -3   3   7       2894.20       2631.19        31.04 o                         
  -2   3   7         68.00         77.65         5.00 o                         
  -1   3   7      11818.41      11431.34        95.07 o                         
   0   3   7       2066.80       2288.74        20.55 o                         
   1   3   7       2393.64       3282.49        28.01 o                         
   2   3   7        185.87        212.77         5.90 o                         
   3   3   7        245.60        251.96        18.43 o                         
   4   3   7          2.05         11.78        10.48 o                         
   5   3   7        849.08        881.80        20.41 o                         
   6   3   7         98.86         20.75        14.72 o                         
   7   3   7        855.02        742.24        24.31 o                         
   8   3   7        350.75        347.09        22.60 o                         
   9   3   7        244.98        174.80        21.90 o                         
  10   3   7          0.05        -24.64        24.64 o                         
 -10   4   7         22.51        -27.74        34.59 o                         
  -9   4   7         14.69          8.56        26.02 o                         
  -8   4   7        473.48        524.15        29.47 o                         
  -7   4   7        501.74        268.43        21.32 o                         
  -6   4   7        305.19         84.24        16.91 o                         
  -5   4   7        560.82        489.11        16.98 o                         
  -4   4   7        179.30        143.48        11.68 o                         
  -3   4   7        890.87        860.65        15.65 o                         
  -2   4   7       6611.09       6373.02        61.60 o                         
  -1   4   7      15833.63      15100.64       126.39 o                         
   0   4   7      16018.04      16202.64       125.65 o                         
   1   4   7       8981.67       9798.73        79.66 o                         
   2   4   7        543.03        944.80        24.72 o                         
   3   4   7        372.71        368.71        10.71 o                         
   4   4   7       1184.04       1156.52        22.99 o                         
   5   4   7       1703.90       1706.33        29.82 o                         
   6   4   7       3384.62       3475.38        56.28 o                         
   7   4   7       3705.82       4048.06        68.92 o                         
   8   4   7        127.37         94.20        19.96 o                         
   9   4   7         54.45         54.13        20.59 o                         
  -9   5   7        910.71       1047.50        42.42 o                         
  -8   5   7        694.57        711.07        28.91 o                         
  -7   5   7       2197.99       2438.01        48.29 o                         
  -6   5   7       1050.90        999.06        27.17 o                         
  -5   5   7        257.59        231.21        14.63 o                         
  -4   5   7       1559.79       1624.68        27.48 o                         
  -3   5   7       1962.81       1899.74        28.04 o                         
  -2   5   7        569.97        505.49        10.30 o                         
  -1   5   7        380.57        588.06         9.32 o                         
   0   5   7       5495.39       5913.05        51.31 o                         
   1   5   7       2833.60       2556.17        23.71 o                         
   2   5   7         45.47         64.06         6.20 o                         
   3   5   7        180.19        147.25        12.91 o                         
   4   5   7        134.27         67.85        11.35 o                         
   5   5   7        943.78        872.39        19.64 o                         
   6   5   7        623.50        611.02        20.88 o                         
   7   5   7        420.49        302.11        20.97 o                         
   8   5   7        194.77        171.88        20.29 o                         
   9   5   7        133.42         75.55        23.55 o                         
  -9   6   7         59.12         21.21        29.72 o                         
  -8   6   7        121.47         65.86        23.80 o                         
  -7   6   7        456.66        327.32        21.83 o                         
  -6   6   7       1314.46       1139.93        31.00 o                         
  -5   6   7        190.28        106.52        13.86 o                         
  -4   6   7          5.44         -2.08        11.21 o                         
  -3   6   7         85.08         63.71        10.69 o                         
  -2   6   7       2492.83       2360.85        30.45 o                         
  -1   6   7       3909.50       4178.46        44.33 o                         
   0   6   7       6961.49       6958.54        66.29 o                         
   1   6   7       8020.78       7593.74        68.73 o                         
   2   6   7       2155.14       2097.55        24.81 o                         
   3   6   7         12.02          8.44         8.78 o                         
   4   6   7         33.30         32.19        11.11 o                         
   5   6   7       1254.18       1244.42        25.66 o                         
   6   6   7       4077.82       4144.76        65.90 o                         
   7   6   7       2485.98       2759.19        54.54 o                         
   8   6   7        625.97        681.76        29.13 o                         
   9   6   7        201.68        179.44        25.81 o                         
  -9   7   7        101.78        151.92        27.98 o                         
  -8   7   7        806.61        868.80        32.74 o                         
  -7   7   7       2254.36       2451.37        50.32 o                         
  -6   7   7        653.08        620.83        21.74 o                         
  -5   7   7       2819.88       2913.75        46.42 o                         
  -4   7   7       1624.76       1558.80        27.27 o                         
  -3   7   7          3.40          3.35        10.97 o                         
  -2   7   7       3284.52       3261.00        43.81 o                         
  -1   7   7        415.72        817.18        15.48 o                         
   0   7   7        533.34        555.73        10.22 o                         
   1   7   7       5181.70       4647.12        49.00 o                         
   2   7   7        572.23        740.27        19.17 o                         
   3   7   7         33.84         34.58         8.68 o                         
   4   7   7        150.02         84.98        12.09 o                         
   5   7   7       1290.58       1140.52        24.96 o                         
   6   7   7        364.05        378.69        20.29 o                         
   7   7   7        335.24        204.29        20.11 o                         
   8   7   7        514.96        568.65        30.96 o                         
   9   7   7          8.21         -0.99        26.26 o                         
  -9   8   7        230.04        296.13        29.04 o                         
  -8   8   7         24.75         11.30        23.36 o                         
  -7   8   7         57.66         18.90        19.68 o                         
  -6   8   7       1747.38       1624.76        36.83 o                         
  -5   8   7        256.37        263.77        16.66 o                         
  -4   8   7        350.83        269.09        19.68 o                         
  -3   8   7       1007.16        976.60        19.92 o                         
  -2   8   7       1688.28       1726.33        27.99 o                         
  -1   8   7       7677.18       7540.34        87.60 o                         
   0   8   7       7287.84       7485.86        80.85 o                         
   1   8   7       1621.20       2252.53        29.74 o                         
   2   8   7       5375.34       5022.95        61.11 o                         
   3   8   7        192.67        172.17        11.67 o                         
   4   8   7       1727.02       1725.19        29.76 o                         
   5   8   7        722.70        776.82        23.59 o                         
   6   8   7       3658.90       3657.07        66.31 o                         
   7   8   7        532.76        509.75        24.55 o                         
   8   8   7        226.64        211.02        26.16 o                         
   9   8   7         55.30         64.67        26.85 o                         
  -9   9   7         11.13         21.72        26.11 o                         
  -8   9   7       2018.99       2195.50        56.27 o                         
  -7   9   7        297.59        363.01        25.12 o                         
  -6   9   7       1433.44       1496.74        36.20 o                         
  -5   9   7       1286.06       1327.18        30.82 o                         
  -4   9   7       1748.06       1748.89        31.87 o                         
  -3   9   7       2371.37       2257.66        37.11 o                         
  -2   9   7       9673.24       9197.16       120.08 o                         
  -1   9   7        753.21       1108.22        21.40 o                         
   0   9   7        162.91        156.67        10.73 o                         
   1   9   7       4929.47       4737.54        60.02 o                         
   2   9   7       1416.79       2043.15        44.16 o                         
   3   9   7       1054.85       1022.16        25.20 o                         
   4   9   7        274.25        202.29        17.44 o                         
   5   9   7        507.74        377.06        19.07 o                         
   6   9   7        113.64         11.04        18.44 o                         
   7   9   7         23.78          0.50        22.55 o                         
   8   9   7        763.51        678.90        33.02 o                         
   9   9   7          9.36         25.62        27.04 o                         
  -9  10   7        177.35        225.94        30.57 o                         
  -8  10   7         94.71        115.92        26.98 o                         
  -7  10   7        185.61        148.12        22.95 o                         
  -6  10   7        699.58        564.42        27.11 o                         
  -5  10   7        316.55        327.93        18.91 o                         
  -4  10   7        831.96        732.89        24.98 o                         
  -3  10   7       1020.71        991.11        24.00 o                         
  -2  10   7       6160.83       5939.83        84.02 o                         
  -1  10   7        200.78        351.37        14.74 o                         
   0  10   7       3395.69       3617.34        50.35 o                         
   1  10   7       1679.54       1589.22        27.46 o                         
   2  10   7       3893.52       4095.45        54.10 o                         
   3  10   7        225.62        182.99        14.24 o                         
   4  10   7       4278.43       4218.01        62.44 o                         
   5  10   7         97.84         74.70        17.03 o                         
   6  10   7       3949.19       3983.61        79.05 o                         
   7  10   7         27.41         -1.44        23.03 o                         
   8  10   7        222.46        213.41        26.75 o                         
   9  10   7         19.11         35.04        27.92 o                         
  -8  11   7       1376.30       1647.46        50.46 o                         
  -7  11   7         18.07         18.02        23.66 o                         
  -6  11   7        584.57        658.99        27.11 o                         
  -5  11   7         51.81         35.61        17.11 o                         
  -4  11   7        509.06        523.69        19.15 o                         
  -3  11   7        543.87        588.59        19.06 o                         
  -2  11   7       3742.42       3519.96        54.83 o                         
  -1  11   7        204.82        266.74        14.97 o                         
   0  11   7       2651.25       2800.07        44.64 o                         
   1  11   7        381.64        344.29        13.81 o                         
   2  11   7       1129.95       1213.84        24.52 o                         
   3  11   7         69.97         67.67        10.27 o                         
   4  11   7         41.02         32.99        12.59 o                         
   5  11   7         66.81         58.00        18.20 o                         
   6  11   7         59.73         17.04        19.79 o                         
   7  11   7        112.70         99.42        21.97 o                         
   8  11   7        707.13        657.86        30.99 o                         
  -8  12   7        187.39        175.11        28.76 o                         
  -7  12   7         84.97        119.28        25.12 o                         
  -6  12   7        183.97        148.89        22.78 o                         
  -5  12   7         26.99          8.92        18.23 o                         
  -4  12   7        909.22        821.46        28.21 o                         
  -3  12   7        219.71        187.62        17.72 o                         
  -2  12   7       4301.78       4073.02        67.30 o                         
  -1  12   7        474.38        479.64        18.13 o                         
   0  12   7       2333.16       2325.48        40.47 o                         
   1  12   7        222.75        245.52        14.77 o                         
   2  12   7        876.93       1025.97        24.73 o                         
   3  12   7        140.43        126.23        11.82 o                         
   4  12   7       4160.48       3936.13        67.20 o                         
   5  12   7        232.25        206.35        19.11 o                         
   6  12   7        626.93        649.55        26.32 o                         
   7  12   7         38.19          1.22        22.88 o                         
   8  12   7        200.32        168.69        29.75 o                         
  -8  13   7        803.39        808.18        37.39 o                         
  -7  13   7        129.86         83.16        24.92 o                         
  -6  13   7       1081.37       1119.75        35.61 o                         
  -5  13   7         12.35        -17.14        20.57 o                         
  -4  13   7       1086.84       1219.50        31.50 o                         
  -3  13   7        143.74        132.32        18.17 o                         
  -2  13   7       1795.90       1646.46        35.79 o                         
  -1  13   7        200.43        137.56        16.37 o                         
   0  13   7        397.94        426.43        18.14 o                         
   1  13   7         25.15         34.89        14.69 o                         
   2  13   7        180.28        262.09        18.17 o                         
   3  13   7         31.59         27.93        14.29 o                         
   4  13   7         86.92         43.89        27.45 o                         
   5  13   7          1.42        -19.89        19.89 o                         
   6  13   7         87.39         18.43        22.43 o                         
   7  13   7         95.42         92.46        25.92 o                         
   8  13   7        398.64        368.81        32.77 o                         
  -8  14   7         54.63         14.25        30.52 o                         
  -7  14   7        513.13        578.26        32.54 o                         
  -6  14   7        157.46        127.22        24.72 o                         
  -5  14   7         70.74         83.45        21.47 o                         
  -4  14   7        992.46        930.07        45.03 o                         
  -3  14   7        512.41        430.18        21.67 o                         
  -2  14   7       1400.81       1549.82        35.30 o                         
  -1  14   7       1832.69       1797.28        35.27 o                         
   0  14   7       4724.93       4776.74        74.09 o                         
   1  14   7        351.23        477.26        19.33 o                         
   2  14   7       2727.22       2566.33        47.16 o                         
   3  14   7        239.96        208.84        19.96 o                         
   4  14   7       4344.45       4179.25       105.33 o                         
   5  14   7        486.64        545.82        41.51 o                         
   6  14   7        410.16        473.12        30.44 o                         
   7  14   7        139.25         56.47        30.21 o                         
   8  14   7        438.97        555.81        46.71 o                         
  -7  15   7        384.47        391.44        31.81 o                         
  -6  15   7       1090.91       1077.51        37.83 o                         
  -5  15   7        321.45        336.62        24.33 o                         
  -4  15   7        836.42        861.06        28.56 o                         
  -3  15   7        608.05        565.39        24.02 o                         
  -2  15   7        299.22        309.18        20.45 o                         
  -1  15   7        274.62        304.76        18.68 o                         
   0  15   7         60.02         69.63        16.51 o                         
   1  15   7        216.32        236.63        17.60 o                         
   2  15   7        819.46        707.34        24.66 o                         
   3  15   7        381.03        348.98        23.54 o                         
   4  15   7         91.83         55.65        28.77 o                         
   5  15   7         27.06        -11.85        33.98 o                         
   6  15   7        651.05        645.96        56.01 o                         
   7  15   7        226.80        177.75        35.94 o                         
  -7  16   7        377.98        428.34        35.96 o                         
  -6  16   7        108.63        103.19        26.78 o                         
  -5  16   7        246.23        162.51        23.28 o                         
  -4  16   7        335.59        383.49        23.69 o                         
  -3  16   7         61.38         61.83        19.84 o                         
  -2  16   7        273.20        394.50        21.51 o                         
  -1  16   7       1192.63       1307.91        31.63 o                         
   0  16   7       1993.72       1960.24        39.89 o                         
   1  16   7       2359.91       2354.48        47.00 o                         
   2  16   7       1570.57       1492.41        36.21 o                         
   3  16   7        537.80        473.97        24.93 o                         
   4  16   7         63.19         24.71        35.85 o                         
   5  16   7       1193.69       1132.38        69.27 o                         
   6  16   7        252.77        199.56        46.16 o                         
   7  16   7        275.05        255.83        55.30 o                         
  -6  17   7        241.72        212.35        28.42 o                         
  -5  17   7        509.55        526.63        28.57 o                         
  -4  17   7        802.00        764.81        29.00 o                         
  -3  17   7        775.42        896.67        28.75 o                         
  -2  17   7        155.20        170.44        20.16 o                         
  -1  17   7        545.52        520.78        28.51 o                         
   0  17   7        305.14        287.10        20.83 o                         
   1  17   7        240.96        311.15        24.46 o                         
   2  17   7        652.04        663.92        28.35 o                         
   3  17   7        130.79        139.14        22.12 o                         
   4  17   7        200.71        192.47        32.85 o                         
   5  17   7        137.76        109.11        46.61 o                         
   6  17   7        338.35        367.67        64.28 o                         
  -6  18   7         26.26         15.32        27.84 o                         
  -5  18   7        763.64        826.97        35.14 o                         
  -4  18   7        103.01         97.62        22.07 o                         
  -3  18   7        361.87        376.83        23.50 o                         
  -2  18   7        122.44        117.49        20.52 o                         
  -1  18   7        890.52        968.26        30.94 o                         
   0  18   7        385.47        361.08        22.45 o                         
   1  18   7       1699.36       1711.64        49.93 o                         
   2  18   7        482.00        504.83        29.56 o                         
   3  18   7        854.20        780.55        30.97 o                         
   4  18   7         33.97         34.82        35.98 o                         
   5  18   7        483.92        456.26        92.92 o                         
   6  18   7        222.56        233.40        49.53 o                         
  -5  19   7        249.51        249.18        28.98 o                         
  -4  19   7        117.34         90.49        22.77 o                         
  -3  19   7       1079.21       1095.60        34.90 o                         
  -2  19   7         14.94         30.61        21.77 o                         
  -1  19   7        468.06        338.29        23.63 o                         
   0  19   7        277.27        249.23        21.23 o                         
   1  19   7         42.42         50.78        22.34 o                         
   2  19   7        120.37        133.55        23.73 o                         
   3  19   7         93.39        134.84        26.62 o                         
   4  19   7        191.00        164.14        38.25 o                         
   5  19   7         35.19        -23.59        47.08 o                         
  -5  20   7        634.60        715.13        36.80 o                         
  -4  20   7         10.28          8.11        25.01 o                         
  -3  20   7        399.06        401.57        28.00 o                         
  -2  20   7         54.54         20.82        22.52 o                         
  -1  20   7        346.67        465.44        26.05 o                         
   0  20   7          3.38         25.19        20.76 o                         
   1  20   7       1323.77       1284.16        37.89 o                         
   2  20   7        106.97        110.99        27.60 o                         
   3  20   7        998.53        918.25        49.55 o                         
   4  20   7         89.88         72.53        41.28 o                         
   5  20   7        584.80        562.08        58.38 o                         
  -4  21   7         19.11         38.62        27.34 o                         
  -3  21   7       1013.47        987.19        35.95 o                         
  -2  21   7         83.83         89.71        23.34 o                         
  -1  21   7        167.32        168.15        23.75 o                         
   0  21   7         17.66         24.34        23.84 o                         
   1  21   7         44.51         52.80        25.64 o                         
   2  21   7          6.67         -7.32        27.34 o                         
   3  21   7         87.42         84.73        37.73 o                         
   4  21   7         33.19        -15.12        56.32 o                         
  -3  22   7        501.99        514.93        30.91 o                         
  -2  22   7         19.95         25.72        24.02 o                         
  -1  22   7        200.48        252.94        25.36 o                         
   0  22   7        315.63        370.42        30.20 o                         
   1  22   7        672.04        726.69        34.63 o                         
   2  22   7          2.88         41.70        28.56 o                         
   3  22   7       1082.06       1082.68        69.75 o                         
   0  23   7         35.79         37.49        28.96 o                         
  -8   0   8        245.38         83.94        38.18 o                         
  -6   0   8       1789.85       1855.19        55.99 o                         
  -4   0   8       1011.14       1012.26       116.63 o                         
  -2   0   8       4747.21       4853.28        64.07 o                         
   0   0   8       9307.49       9388.65       115.25 o                         
   2   0   8       6258.88       6241.17        95.67 o                         
   4   0   8       6813.01       6833.27       119.68 o                         
   6   0   8        264.86        216.97        24.61 o                         
   8   0   8       1661.66       1801.66        54.88 o                         
  -9   1   8         17.10          2.60        31.40 o                         
  -8   1   8       2889.58       3246.30        81.15 o                         
  -7   1   8        847.97        863.58        29.68 o                         
  -6   1   8       3786.62       3920.56        71.53 o                         
  -5   1   8          9.62         -2.23        12.69 o                         
  -4   1   8       2324.00       2301.34        34.47 o                         
  -3   1   8         46.99         50.52         7.53 o                         
  -2   1   8       4735.60       4300.11        41.84 o                         
  -1   1   8       1358.55       1155.28        13.23 o                         
   0   1   8       1288.48       1135.01        12.70 o                         
   1   1   8        387.09        509.92         8.57 o                         
   2   1   8        440.86        752.80        15.78 o                         
   3   1   8         59.84         63.32         9.28 o                         
   4   1   8        741.62        629.49        16.51 o                         
   5   1   8          3.07         13.22        13.13 o                         
   6   1   8        974.86        894.41        23.99 o                         
   7   1   8         75.43         18.28        16.99 o                         
   8   1   8       1266.50       1194.60        32.16 o                         
   9   1   8        102.10        117.31        23.81 o                         
  -9   2   8         85.67         55.48        29.22 o                         
  -8   2   8        135.38         91.32        27.41 o                         
  -7   2   8         98.25         89.53        21.19 o                         
  -6   2   8       1186.96       1114.96        31.84 o                         
  -5   2   8         89.60         36.81        13.80 o                         
  -4   2   8        523.15        481.12        42.85 o                         
  -3   2   8         43.67         25.99         7.70 o                         
  -2   2   8       3777.30       3611.12        38.10 o                         
  -1   2   8       6350.97       5965.65        56.04 o                         
   0   2   8      16414.79      16440.92       145.98 o                         
   1   2   8        908.16       1413.40        16.69 o                         
   2   2   8       7086.61       6950.51        73.77 o                         
   3   2   8         13.85         16.97         9.28 o                         
   4   2   8       4229.04       4255.07        58.37 o                         
   5   2   8        440.42        413.65        16.35 o                         
   6   2   8       2579.11       2686.24        45.68 o                         
   7   2   8        173.57        194.58        19.11 o                         
   8   2   8       1138.54       1266.82        33.96 o                         
   9   2   8         89.66        128.89        23.47 o                         
  -9   3   8         67.79         44.93        29.68 o                         
  -8   3   8       1842.66       2129.62        56.06 o                         
  -7   3   8       1674.97       1715.50        43.83 o                         
  -6   3   8       1611.84       1756.80        38.44 o                         
  -5   3   8        370.33        317.84        14.98 o                         
  -4   3   8       2593.67       2603.02        36.81 o                         
  -3   3   8        260.67        219.19        10.06 o                         
  -2   3   8       1146.99       1129.68        15.84 o                         
  -1   3   8       4252.99       4056.97        39.85 o                         
   0   3   8       1889.85       1976.95        21.13 o                         
   1   3   8        388.00        756.45        11.48 o                         
   2   3   8        282.42        318.14         9.00 o                         
   3   3   8        246.81        209.06        10.66 o                         
   4   3   8        312.09        178.30        16.45 o                         
   5   3   8        207.80        209.27        14.28 o                         
   6   3   8        128.37         55.75        15.94 o                         
   7   3   8        410.88        330.98        20.58 o                         
   8   3   8        653.32        580.23        25.53 o                         
   9   3   8        186.61        216.52        26.30 o                         
  -9   4   8          8.26        -20.35        28.49 o                         
  -8   4   8        168.22         68.73        25.99 o                         
  -7   4   8        492.95        360.48        29.96 o                         
  -6   4   8       2152.29       1944.12        46.13 o                         
  -5   4   8         37.88         14.60        12.81 o                         
  -4   4   8          8.02         10.45        10.93 o                         
  -3   4   8        320.50        283.84        11.12 o                         
  -2   4   8       1142.72       1392.05        33.90 o                         
  -1   4   8       1501.02       1460.11        18.17 o                         
   0   4   8      19531.04      19599.94       189.76 o                         
   1   4   8       3085.62       3087.62        33.13 o                         
   2   4   8       5045.94       4979.56        57.45 o                         
   3   4   8         35.51         42.05        10.15 o                         
   4   4   8         30.62         15.19        11.28 o                         
   5   4   8        391.74        385.61        16.52 o                         
   6   4   8       5293.34       5581.23        85.47 o                         
   7   4   8       2013.63       2234.98        43.86 o                         
   8   4   8       1409.06       1558.74        38.68 o                         
   9   4   8         45.57         36.33        21.65 o                         
  -9   5   8        470.25        583.27        36.87 o                         
  -8   5   8        843.89        981.81        38.01 o                         
  -7   5   8       1396.80       1557.50        38.99 o                         
  -6   5   8       2600.75       2601.56        48.26 o                         
  -5   5   8       1215.58       1129.68        25.60 o                         
  -4   5   8       1281.00       1199.64        22.89 o                         
  -3   5   8        185.42        178.54        11.56 o                         
  -2   5   8        785.14        798.84        14.94 o                         
  -1   5   8       2695.68       2700.23        31.79 o                         
   0   5   8        450.81        415.43         9.46 o                         
   1   5   8        376.60        586.50        11.23 o                         
   2   5   8       1764.32       1502.94        21.76 o                         
   3   5   8        193.63        158.36        10.37 o                         
   4   5   8        101.69         47.84        11.79 o                         
   5   5   8         99.30         28.72        13.94 o                         
   6   5   8       1533.34       1467.55        32.05 o                         
   7   5   8        274.26        217.30        21.32 o                         
   8   5   8         93.27         42.57        21.22 o                         
   9   5   8        141.25        115.68        23.79 o                         
  -9   6   8         48.65         43.88        30.38 o                         
  -8   6   8        183.70        110.75        29.00 o                         
  -7   6   8        370.63        168.27        21.98 o                         
  -6   6   8        523.02        383.09        20.31 o                         
  -5   6   8       2960.29       2926.78        48.93 o                         
  -4   6   8        191.79        152.39        12.90 o                         
  -3   6   8        105.84        100.89        15.97 o                         
  -2   6   8       2777.27       2889.09        42.13 o                         
  -1   6   8       6239.54       6849.97        79.84 o                         
   0   6   8      22910.39      23492.84       259.30 o                         
   1   6   8      13895.87      13581.58       149.56 o                         
   2   6   8       4376.37       4399.29        55.88 o                         
   3   6   8       1157.91       1199.82        20.73 o                         
   4   6   8        126.49        110.24        12.00 o                         
   5   6   8       1670.63       1522.54        29.82 o                         
   6   6   8       3246.60       3333.11        57.06 o                         
   7   6   8       2993.45       3270.90        64.45 o                         
   8   6   8       1154.05       1333.89        37.03 o                         
   9   6   8         40.59         23.79        25.41 o                         
  -9   7   8        664.02        842.13        42.15 o                         
  -8   7   8        225.68        252.98        27.97 o                         
  -7   7   8       1160.77       1195.83        36.12 o                         
  -6   7   8       2326.16       2442.19        46.79 o                         
  -5   7   8       1278.47       1281.52        27.59 o                         
  -4   7   8         23.20         10.71        12.67 o                         
  -3   7   8       2972.01       2814.88        42.08 o                         
  -2   7   8        545.75        763.70        22.70 o                         
  -1   7   8       1639.98       1549.16        25.33 o                         
   0   7   8       3588.64       3693.89        46.32 o                         
   1   7   8        202.89        324.71        11.12 o                         
   2   7   8       3610.46       3375.93        45.36 o                         
   3   7   8        235.12        247.12        26.34 o                         
   4   7   8        225.96        207.56        13.50 o                         
   5   7   8        102.12         22.69        14.84 o                         
   6   7   8        368.23        217.93        19.68 o                         
   7   7   8        556.21        578.05        25.72 o                         
   8   7   8         30.11         32.15        23.07 o                         
   9   7   8        190.38        179.16        28.00 o                         
  -9   8   8        235.18        291.50        35.82 o                         
  -8   8   8        464.30        487.99        31.71 o                         
  -7   8   8        328.39        150.58        23.32 o                         
  -6   8   8        523.04        501.63        23.82 o                         
  -5   8   8       4098.52       4175.13        67.53 o                         
  -4   8   8        132.62         84.09        13.05 o                         
  -3   8   8        204.27        215.43        21.12 o                         
  -2   8   8       2255.59       2161.25        33.92 o                         
  -1   8   8       5019.20       5797.12        77.83 o                         
   0   8   8        334.61        325.02        12.35 o                         
   1   8   8      12403.06      11700.74       142.89 o                         
   2   8   8        179.61        292.01        13.27 o                         
   3   8   8       2276.23       2328.22        36.80 o                         
   4   8   8         18.41         13.72        12.21 o                         
   5   8   8        931.71        752.88        34.84 o                         
   6   8   8        885.29        818.16        28.30 o                         
   7   8   8       2383.30       2560.04        52.73 o                         
   8   8   8        228.24        224.86        26.59 o                         
   9   8   8        163.53        203.48        28.47 o                         
  -9   9   8        878.44       1115.38        45.27 o                         
  -8   9   8          2.28         58.01        26.59 o                         
  -7   9   8        524.05        500.22        26.79 o                         
  -6   9   8       2022.53       2405.79        51.18 o                         
  -5   9   8        878.86        875.50        26.11 o                         
  -4   9   8         64.71         27.51        14.40 o                         
  -3   9   8       2995.28       2919.17        48.37 o                         
  -2   9   8        977.63       1064.54        22.10 o                         
  -1   9   8       1377.52       1271.29        24.03 o                         
   0   9   8       2284.46       2434.01        36.92 o                         
   1   9   8        201.69        324.46        13.16 o                         
   2   9   8        340.51        412.26        17.46 o                         
   3   9   8        252.70        286.53        21.53 o                         
   4   9   8        803.36        856.45        22.81 o                         
   5   9   8        702.92        621.21        27.06 o                         
   6   9   8        167.83         66.81        20.45 o                         
   7   9   8        376.40        371.89        25.28 o                         
   8   9   8          0.19         -0.35        24.98 o                         
   9   9   8        530.73        586.14        33.88 o                         
  -8  10   8        175.08        181.25        28.65 o                         
  -7  10   8        221.91        165.81        23.97 o                         
  -6  10   8        423.67        481.17        25.90 o                         
  -5  10   8       1624.60       1445.35        33.58 o                         
  -4  10   8         86.58         35.19        15.40 o                         
  -3  10   8       1724.47       1758.45        35.69 o                         
  -2  10   8        624.94        614.28        21.64 o                         
  -1  10   8       3161.39       3661.24        53.65 o                         
   0  10   8         47.47         52.84        11.30 o                         
   1  10   8       6891.80       6659.44        95.05 o                         
   2  10   8         53.73         83.28        13.16 o                         
   3  10   8       4224.25       4039.92        59.96 o                         
   4  10   8       1020.78        918.36        22.98 o                         
   5  10   8       3323.72       3118.38        61.95 o                         
   6  10   8         33.54         15.93        19.88 o                         
   7  10   8        808.80        856.18        32.92 o                         
   8  10   8         16.20         45.42        25.49 o                         
  -8  11   8         51.49         44.69        28.51 o                         
  -7  11   8       1333.19       1479.11        56.31 o                         
  -6  11   8        414.88        413.58        24.79 o                         
  -5  11   8        985.09        942.18        26.82 o                         
  -4  11   8        249.78        239.55        17.36 o                         
  -3  11   8       2877.01       2874.08        48.66 o                         
  -2  11   8        538.81        589.82        19.68 o                         
  -1  11   8       4032.12       3606.26        58.56 o                         
   0  11   8         72.63         92.01        14.34 o                         
   1  11   8        325.53        619.06        19.49 o                         
   2  11   8        683.30        642.90        19.57 o                         
   3  11   8        763.44        800.13        26.39 o                         
   4  11   8         25.63          8.84        14.09 o                         
   5  11   8        470.50        370.45        23.40 o                         
   6  11   8         38.48        -16.83        22.37 o                         
   7  11   8        239.82        183.39        26.05 o                         
   8  11   8         50.84         35.47        25.40 o                         
  -8  12   8          5.56         -4.89        28.40 o                         
  -7  12   8        176.22        149.30        25.78 o                         
  -6  12   8        165.75        202.68        23.22 o                         
  -5  12   8        289.75        168.91        20.27 o                         
  -4  12   8        227.24        177.27        17.91 o                         
  -3  12   8       2278.39       2381.62        57.05 o                         
  -2  12   8        898.20        841.91        24.64 o                         
  -1  12   8       2161.41       2215.91        39.63 o                         
   0  12   8        228.45        229.26        15.97 o                         
   1  12   8       1509.05       1591.24        32.98 o                         
   2  12   8       1418.17       1384.94        29.59 o                         
   3  12   8       5114.51       5021.43        78.52 o                         
   4  12   8         18.76        -13.66        17.20 o                         
   5  12   8       2223.24       2124.78        46.03 o                         
   6  12   8        350.33        323.53        23.96 o                         
   7  12   8        245.86        251.15        24.70 o                         
   8  12   8         25.28         31.72        29.41 o                         
  -8  13   8        417.00        532.46        35.43 o                         
  -7  13   8       1419.37       1557.13        43.81 o                         
  -6  13   8         60.96         26.22        23.43 o                         
  -5  13   8        839.77        921.56        31.83 o                         
  -4  13   8          5.14        -13.87        18.63 o                         
  -3  13   8       1297.76       1233.99        31.51 o                         
  -2  13   8        802.75        835.31        26.89 o                         
  -1  13   8       1871.37       1724.69        35.81 o                         
   0  13   8        457.84        429.61        19.58 o                         
   1  13   8        164.86        297.99        20.45 o                         
   2  13   8        673.41        676.88        23.24 o                         
   3  13   8        795.64        733.10        25.51 o                         
   4  13   8          3.90         15.70        26.86 o                         
   5  13   8         85.42         20.53        30.76 o                         
   6  13   8         67.91         11.63        22.85 o                         
   7  13   8        303.77        189.70        26.50 o                         
   8  13   8         82.02         31.59        30.81 o                         
  -7  14   8         99.30         48.96        27.03 o                         
  -6  14   8         90.03         73.50        24.66 o                         
  -5  14   8         53.68         29.08        22.07 o                         
  -4  14   8        181.19        169.85        20.57 o                         
  -3  14   8        650.54        664.23        25.53 o                         
  -2  14   8        187.20        232.12        19.37 o                         
  -1  14   8       1522.16       1569.73        34.76 o                         
   0  14   8        563.65        620.71        22.47 o                         
   1  14   8       1449.52       1493.10        35.29 o                         
   2  14   8         92.35         95.57        17.96 o                         
   3  14   8       1972.91       1854.39        44.19 o                         
   4  14   8        658.89        573.39        35.62 o                         
   5  14   8        384.14        296.74        36.16 o                         
   6  14   8        257.74        214.22        37.65 o                         
   7  14   8        546.23        575.30        39.84 o                         
  -7  15   8        457.76        588.90        35.75 o                         
  -6  15   8        194.09        152.04        25.75 o                         
  -5  15   8        969.19        935.25        32.59 o                         
  -4  15   8         29.93        -16.00        20.30 o                         
  -3  15   8        849.83        799.27        27.67 o                         
  -2  15   8        517.24        474.57        22.21 o                         
  -1  15   8        159.88        245.61        20.42 o                         
   0  15   8        721.46        777.77        25.32 o                         
   1  15   8       1078.31        992.57        29.57 o                         
   2  15   8        347.32        369.34        23.31 o                         
   3  15   8        449.81        447.66        26.06 o                         
   4  15   8          3.97         32.54        29.44 o                         
   5  15   8        822.42        821.45        48.05 o                         
   6  15   8         17.00         14.59        36.27 o                         
   7  15   8        117.78        222.56        50.01 o                         
  -7  16   8         52.08         54.18        29.42 o                         
  -6  16   8        283.99        282.36        28.12 o                         
  -5  16   8         78.60         68.86        23.16 o                         
  -4  16   8        295.92        278.82        22.75 o                         
  -3  16   8        287.03        325.28        22.58 o                         
  -2  16   8        408.44        441.01        23.48 o                         
  -1  16   8       1042.59       1036.48        30.35 o                         
   0  16   8       1809.58       1785.30        39.71 o                         
   1  16   8       1115.44       1112.54        34.03 o                         
   2  16   8        753.14        761.08        37.89 o                         
   3  16   8         56.48         24.87        23.24 o                         
   4  16   8        577.59        493.58        35.63 o                         
   5  16   8        676.09        688.83        46.57 o                         
   6  16   8        325.53        225.62        47.27 o                         
  -6  17   8        257.58        241.95        28.72 o                         
  -5  17   8        694.04        704.49        30.85 o                         
  -4  17   8        411.27        439.02        25.10 o                         
  -3  17   8        119.98        157.06        21.16 o                         
  -2  17   8       1299.31       1175.97        33.12 o                         
  -1  17   8        103.16        177.52        21.23 o                         
   0  17   8        200.26        139.59        20.85 o                         
   1  17   8        999.59        933.82        32.47 o                         
   2  17   8        183.20        268.85        27.30 o                         
   3  17   8         19.18         10.26        25.22 o                         
   4  17   8         52.61         41.62        30.23 o                         
   5  17   8        347.33        324.06        51.19 o                         
   6  17   8         46.89         26.32        47.53 o                         
  -6  18   8        446.83        458.22        33.13 o                         
  -5  18   8         42.30         32.15        26.38 o                         
  -4  18   8        633.47        606.42        27.64 o                         
  -3  18   8         46.20         36.76        20.98 o                         
  -2  18   8        100.52        187.31        22.97 o                         
  -1  18   8        406.86        382.88        24.49 o                         
   0  18   8       1004.72       1049.29        36.25 o                         
   1  18   8        271.55        282.18        24.90 o                         
   2  18   8       1120.16       1043.37        38.53 o                         
   3  18   8         85.45         34.79        27.25 o                         
   4  18   8        342.31        315.66        37.28 o                         
   5  18   8        438.87        458.97        54.52 o                         
  -5  19   8        178.79        205.72        28.83 o                         
  -4  19   8        690.76        770.87        29.66 o                         
  -3  19   8         31.73         30.90        22.89 o                         
  -2  19   8       1320.77       1291.70        38.53 o                         
  -1  19   8         36.02         58.28        23.26 o                         
   0  19   8        108.71         85.12        23.66 o                         
   1  19   8        364.18        385.80        26.25 o                         
   2  19   8        128.57        213.71        28.45 o                         
   3  19   8          5.11          9.69        29.55 o                         
   4  19   8         66.95         57.01        46.72 o                         
   5  19   8         26.47         16.32        47.47 o                         
  -4  20   8        518.09        571.38        31.35 o                         
  -3  20   8         40.35         56.94        24.80 o                         
  -2  20   8        217.55        333.23        27.62 o                         
  -1  20   8         58.91         40.29        24.19 o                         
   0  20   8        468.84        407.19        28.74 o                         
   1  20   8         34.48         66.71        25.31 o                         
   2  20   8       1265.03       1220.51        47.56 o                         
   3  20   8         71.01         33.54        38.43 o                         
   4  20   8        911.15        868.36        73.11 o                         
  -3  21   8         25.88         29.15        25.93 o                         
  -2  21   8        467.86        522.71        29.72 o                         
  -1  21   8         24.62         32.31        25.35 o                         
   0  21   8        130.54        151.26        26.64 o                         
   1  21   8        108.21         49.53        26.03 o                         
   2  21   8         42.66         29.32        32.34 o                         
   3  21   8          9.66         33.15        39.55 o                         
  -2  22   8        415.79        471.93        30.07 o                         
  -1  22   8         38.47         81.78        26.36 o                         
   0  22   8        173.72        227.77        29.95 o                         
   1  22   8         78.70         60.23        30.62 o                         
   2  22   8        764.99        684.52        42.54 o                         
  -9   0   9        222.12        -12.42        46.44 o                         
  -7   0   9        620.00        626.53        47.77 o                         
  -5   0   9        980.87        856.02        42.40 o                         
  -3   0   9       2524.62       2921.86       276.15 o                         
  -1   0   9       4288.26       6503.41       102.24 o                         
   1   0   9      28314.74      26109.57       373.45 o                         
   3   0   9      15703.41      15514.65       280.33 o                         
   5   0   9       3475.90       3755.30        84.71 o                         
   7   0   9       1910.10       2057.12        60.89 o                         
   9   0   9       2173.16       2641.35        81.06 o                         
  -9   1   9        123.84         48.28        32.40 o                         
  -8   1   9         30.18         31.85        30.73 o                         
  -7   1   9       4616.96       4990.08       102.81 o                         
  -6   1   9        381.38        384.89        24.87 o                         
  -5   1   9       3488.91       3580.48        59.75 o                         
  -4   1   9        303.93        344.34        14.73 o                         
  -3   1   9       3031.22       2721.33        39.21 o                         
  -2   1   9        197.68        208.55         9.05 o                         
  -1   1   9       1401.55       1282.94        17.23 o                         
   0   1   9        975.22        997.25        15.50 o                         
   1   1   9       1550.90       1646.44        21.95 o                         
   2   1   9        184.57        144.45        10.14 o                         
   3   1   9        506.97        519.26        20.35 o                         
   4   1   9         52.19         52.30        12.93 o                         
   5   1   9        283.93        112.42        18.20 o                         
   6   1   9         30.89        -14.86        14.86 o                         
   7   1   9        388.33         35.88        19.48 o                         
   8   1   9         37.21         44.92        20.38 o                         
   9   1   9        869.76        986.51        34.60 o                         
  -9   2   9        245.29        177.10        35.23 o                         
  -8   2   9         53.84          4.57        30.00 o                         
  -7   2   9        605.98        550.85        29.61 o                         
  -6   2   9         36.82        -12.89        21.25 o                         
  -5   2   9       1914.32       1895.18        39.18 o                         
  -4   2   9        150.50        101.30        14.25 o                         
  -3   2   9       1175.45       1302.54        65.19 o                         
  -2   2   9       3989.32       3630.87        45.36 o                         
  -1   2   9       4191.19       4963.51        54.87 o                         
   0   2   9        238.28        225.55         8.76 o                         
   1   2   9      12370.97      11408.50       127.79 o                         
   2   2   9        738.57       1001.48        18.45 o                         
   3   2   9       6819.86       6596.87        88.11 o                         
   4   2   9       1372.05       1418.38        27.94 o                         
   5   2   9        297.80        252.42        16.68 o                         
   6   2   9        310.39        357.19        17.59 o                         
   7   2   9       1202.54       1282.06        32.92 o                         
   8   2   9        346.48        413.42        24.63 o                         
   9   2   9       1019.02       1249.77        39.18 o                         
  -9   3   9        335.45        334.74        39.43 o                         
  -8   3   9        695.45        735.43        37.90 o                         
  -7   3   9       1810.22       1991.57        50.59 o                         
  -6   3   9       1915.87       1889.87        47.31 o                         
  -5   3   9       3568.52       3488.07        60.49 o                         
  -4   3   9        263.13        212.40        13.41 o                         
  -3   3   9       2594.02       2489.09        36.76 o                         
  -2   3   9         79.66         97.40         9.38 o                         
  -1   3   9        962.59       1059.05        16.24 o                         
   0   3   9       4756.00       4675.10        54.17 o                         
   1   3   9       2063.91       1942.53        26.86 o                         
   2   3   9        388.77        392.48        12.62 o                         
   3   3   9        246.23        299.97        16.58 o                         
   4   3   9        529.01        532.02        17.08 o                         
   5   3   9        294.11        103.42        17.14 o                         
   6   3   9        214.52         72.02        15.94 o                         
   7   3   9        640.62        564.37        24.57 o                         
   8   3   9         62.42         27.81        21.07 o                         
   9   3   9        250.11        335.93        26.03 o                         
  -9   4   9        159.54        111.01        32.79 o                         
  -8   4   9         42.10         -2.37        27.75 o                         
  -7   4   9        647.66        427.06        28.39 o                         
  -6   4   9        119.09         20.68        19.99 o                         
  -5   4   9       1181.13       1089.33        28.51 o                         
  -4   4   9        994.66        924.74        20.84 o                         
  -3   4   9        401.97        436.32        20.00 o                         
  -2   4   9       2103.47       2033.59        30.32 o                         
  -1   4   9       8736.38       9352.72       113.16 o                         
   0   4   9       8845.53       8885.43       105.48 o                         
   1   4   9      15861.88      15111.41       179.23 o                         
   2   4   9        679.85        750.43        16.25 o                         
   3   4   9       1292.19       1226.92        22.29 o                         
   4   4   9       1772.60       1808.19        31.22 o                         
   5   4   9       1499.63       1396.94        29.70 o                         
   6   4   9       1446.63       1572.76        31.35 o                         
   7   4   9       3763.30       4160.52        71.86 o                         
   8   4   9        521.12        598.15        27.78 o                         
   9   4   9        306.59        330.08        27.68 o                         
  -9   5   9        308.56        414.32        40.16 o                         
  -8   5   9        597.01        729.33        42.39 o                         
  -7   5   9        948.07       1012.55        38.32 o                         
  -6   5   9       1779.18       1769.88        40.86 o                         
  -5   5   9       4942.61       5040.17        78.70 o                         
  -4   5   9        226.89        206.17        14.55 o                         
  -3   5   9        664.81        682.25        17.03 o                         
  -2   5   9        290.47        291.59        11.98 o                         
  -1   5   9       1006.81       1289.45        20.57 o                         
   0   5   9       8228.17       8476.31       102.67 o                         
   1   5   9       4785.04       4338.44        56.30 o                         
   2   5   9         37.33         61.64         9.95 o                         
   3   5   9        247.44        232.22        13.11 o                         
   4   5   9        464.24        441.99        15.77 o                         
   5   5   9        730.85        517.91        30.50 o                         
   6   5   9        140.44         28.46        16.63 o                         
   7   5   9        273.61        227.82        21.85 o                         
   8   5   9         86.22         98.23        23.78 o                         
   9   5   9         59.50         48.38        24.43 o                         
  -9   6   9          2.31        -28.87        32.94 o                         
  -8   6   9        139.74         58.49        30.81 o                         
  -7   6   9        557.97        425.64        26.13 o                         
  -6   6   9        662.95        567.88        24.86 o                         
  -5   6   9        142.09        103.52        16.17 o                         
  -4   6   9       1794.36       1687.44        30.17 o                         
  -3   6   9        159.97        178.79        12.51 o                         
  -2   6   9        444.37        817.79        50.57 o                         
  -1   6   9       4287.18       4360.68        57.00 o                         
   0   6   9       8746.53       8865.17       111.33 o                         
   1   6   9       5200.88       5123.55        66.97 o                         
   2   6   9       5375.76       4979.73        65.47 o                         
   3   6   9        329.39        315.28        13.35 o                         
   4   6   9        271.42        216.67        16.13 o                         
   5   6   9        515.53        566.32        19.36 o                         
   6   6   9       2760.62       2915.17        49.52 o                         
   7   6   9       1854.44       2059.53        47.36 o                         
   8   6   9        878.23       1015.53        35.47 o                         
   9   6   9         26.66         30.07        25.96 o                         
  -9   7   9         67.38         66.66        33.32 o                         
  -8   7   9        564.53        692.06        39.96 o                         
  -7   7   9        600.19        664.65        30.14 o                         
  -6   7   9       3672.81       3823.00        71.95 o                         
  -5   7   9       2641.95       2756.75        47.45 o                         
  -4   7   9       1608.23       1521.04        28.56 o                         
  -3   7   9         18.30         18.40        12.13 o                         
  -2   7   9       1908.59       1836.60        30.27 o                         
  -1   7   9        393.70        409.46        13.31 o                         
   0   7   9       1978.07       1978.79        30.75 o                         
   1   7   9        933.43        895.76        18.88 o                         
   2   7   9        650.96        702.24        16.80 o                         
   3   7   9        191.32        163.46        12.12 o                         
   4   7   9        365.04        294.51        18.20 o                         
   5   7   9        619.36        522.40        21.58 o                         
   6   7   9        305.02         92.70        19.81 o                         
   7   7   9        125.40         72.64        22.35 o                         
   8   7   9        231.18        233.06        25.78 o                         
   9   7   9          6.47        -16.13        27.93 o                         
  -9   8   9         79.23         74.15        34.81 o                         
  -8   8   9         62.15          5.31        30.05 o                         
  -7   8   9         16.85        -22.27        23.67 o                         
  -6   8   9       1694.93       1654.21        40.67 o                         
  -5   8   9        100.43         84.73        16.70 o                         
  -4   8   9       1222.26       1092.49        23.55 o                         
  -3   8   9         82.08         75.12        12.96 o                         
  -2   8   9        617.67       1050.24        38.41 o                         
  -1   8   9        727.83        744.90        17.63 o                         
   0   8   9      10934.38      10798.07       137.68 o                         
   1   8   9        500.64        558.83        15.57 o                         
   2   8   9       7622.09       6923.68        94.43 o                         
   3   8   9        294.40        255.78        14.00 o                         
   4   8   9        599.36        595.30        19.12 o                         
   5   8   9        563.36        537.34        22.04 o                         
   6   8   9       3349.31       3323.60        66.75 o                         
   7   8   9        160.16        201.66        23.63 o                         
   8   8   9        683.82        814.82        37.16 o                         
  -8   9   9        774.38        962.46        43.87 o                         
  -7   9   9        163.02        165.90        24.52 o                         
  -6   9   9       2744.26       2919.95        60.86 o                         
  -5   9   9        412.36        441.75        21.06 o                         
  -4   9   9       1915.69       1894.69        35.28 o                         
  -3   9   9          4.52          5.01        14.40 o                         
  -2   9   9       2806.80       2432.56        38.87 o                         
  -1   9   9         82.35        134.09        12.70 o                         
   0   9   9       1721.76       1746.38        29.99 o                         
   1   9   9        843.65        761.60        19.49 o                         
   2   9   9        226.10        338.26        18.75 o                         
   3   9   9         54.68         41.57        14.08 o                         
   4   9   9        222.66        158.05        20.71 o                         
   5   9   9         34.08         -5.78        17.41 o                         
   6   9   9        220.72         43.95        21.25 o                         
   7   9   9         37.73         27.13        22.20 o                         
   8   9   9        527.59        508.56        34.96 o                         
  -8  10   9         53.01        -20.73        30.65 o                         
  -7  10   9          5.26        -24.13        24.13 o                         
  -6  10   9        514.22        545.98        26.35 o                         
  -5  10   9        240.34        279.47        19.26 o                         
  -4  10   9       1284.67       1185.57        31.69 o                         
  -3  10   9        181.82        168.26        15.80 o                         
  -2  10   9        672.48        937.62        35.21 o                         
  -1  10   9         18.39         23.88        12.36 o                         
   0  10   9       2270.74       2361.07        38.73 o                         
   1  10   9         16.18         10.70        13.59 o                         
   2  10   9       4532.74       4167.91        67.98 o                         
   3  10   9         85.29         63.29        14.60 o                         
   4  10   9       1995.46       2040.92        38.83 o                         
   5  10   9         24.24         22.78        18.54 o                         
   6  10   9        504.84        448.03        28.24 o                         
   7  10   9         60.72         41.13        23.99 o                         
   8  10   9        646.28        743.42        38.01 o                         
  -8  11   9        914.66       1006.35        43.60 o                         
  -7  11   9        119.94        133.30        25.11 o                         
  -6  11   9       1037.34       1140.39        38.40 o                         
  -5  11   9         73.06         70.37        18.31 o                         
  -4  11   9       1900.68       1808.20        36.30 o                         
  -3  11   9        113.36        101.81        16.51 o                         
  -2  11   9       2619.70       2435.39        42.72 o                         
  -1  11   9        502.72        464.04        18.13 o                         
   0  11   9       2187.05       2212.96        41.36 o                         
   1  11   9        255.79        281.43        16.02 o                         
   2  11   9        321.29        454.35        26.12 o                         
   3  11   9        991.66       1009.62        26.61 o                         
   4  11   9        819.13        703.36        23.88 o                         
   5  11   9         22.45         10.61        19.56 o                         
   6  11   9        138.57         65.51        22.93 o                         
   7  11   9         92.99         57.91        24.74 o                         
   8  11   9        601.37        606.50        36.18 o                         
  -8  12   9         73.36         23.40        30.89 o                         
  -7  12   9        135.37        123.61        26.10 o                         
  -6  12   9         81.60         79.45        22.38 o                         
  -5  12   9        231.77        235.36        20.86 o                         
  -4  12   9       1529.70       1486.53        38.24 o                         
  -3  12   9        392.63        377.06        20.05 o                         
  -2  12   9       1765.08       2171.68        42.41 o                         
  -1  12   9        127.81        122.06        16.11 o                         
   0  12   9       1627.08       1593.13        33.56 o                         
   1  12   9         15.81         29.44        16.26 o                         
   2  12   9       6253.39       5912.91        98.31 o                         
   3  12   9         63.70         66.70        17.69 o                         
   4  12   9       3214.49       3059.05        59.25 o                         
   5  12   9        213.37        160.63        23.12 o                         
   6  12   9        447.65        424.43        26.26 o                         
   7  12   9        127.34         72.31        23.16 o                         
   8  12   9        870.82        872.10        37.58 o                         
  -7  13   9        715.08        798.80        39.03 o                         
  -6  13   9        654.13        742.69        35.12 o                         
  -5  13   9         10.08         -8.79        21.22 o                         
  -4  13   9       1079.15       1035.04        30.48 o                         
  -3  13   9        357.59        404.14        22.54 o                         
  -2  13   9       1114.90       1066.60        29.28 o                         
  -1  13   9       2273.67       2323.20        45.69 o                         
   0  13   9        211.93        173.81        18.30 o                         
   1  13   9       1573.15       1654.10        38.41 o                         
   2  13   9        625.05        610.87        23.82 o                         
   3  13   9       1834.00       1868.20        42.80 o                         
   4  13   9         90.33         52.99        26.10 o                         
   5  13   9         34.71          8.05        34.10 o                         
   6  13   9        142.99        137.29        29.13 o                         
   7  13   9         86.22         46.25        25.99 o                         
  -7  14   9         27.56         37.59        28.95 o                         
  -6  14   9        248.32        223.19        27.81 o                         
  -5  14   9         35.60         -2.72        21.98 o                         
  -4  14   9        102.35         88.34        20.18 o                         
  -3  14   9       1525.56       1525.32        36.57 o                         
  -2  14   9       1368.80       1489.04        35.60 o                         
  -1  14   9        378.79        424.96        23.29 o                         
   0  14   9       1046.12       1058.98        32.38 o                         
   1  14   9        228.46        214.34        20.62 o                         
   2  14   9       1370.04       1317.67        36.36 o                         
   3  14   9       1007.91        992.05        31.56 o                         
   4  14   9        914.84        784.76        39.82 o                         
   5  14   9        441.50        449.35        41.08 o                         
   6  14   9        283.99        269.74        39.07 o                         
   7  14   9        194.62        164.05        39.71 o                         
  -7  15   9       1053.35       1154.08        44.70 o                         
  -6  15   9        501.93        488.18        31.61 o                         
  -5  15   9         56.48         30.67        22.69 o                         
  -4  15   9        977.24        962.28        30.59 o                         
  -3  15   9         27.91         31.01        20.47 o                         
  -2  15   9        350.15        393.25        22.13 o                         
  -1  15   9       1925.22       1854.28        41.89 o                         
   0  15   9         80.28         78.93        19.90 o                         
   1  15   9        219.17        430.95        26.63 o                         
   2  15   9        939.11        905.36        32.15 o                         
   3  15   9        305.45        322.26        25.02 o                         
   4  15   9         77.98         42.50        30.59 o                         
   5  15   9          8.63         10.88        36.21 o                         
   6  15   9        176.81         96.00        37.48 o                         
   7  15   9         86.45        -17.13        47.93 o                         
  -6  16   9        108.08         35.81        26.72 o                         
  -5  16   9        228.90        206.08        25.13 o                         
  -4  16   9         63.69         31.94        21.30 o                         
  -3  16   9        505.05        552.32        26.10 o                         
  -2  16   9        535.15        550.90        25.41 o                         
  -1  16   9        602.49        677.87        27.10 o                         
   0  16   9        759.85        731.11        27.55 o                         
   1  16   9        832.03        864.74        30.89 o                         
   2  16   9        527.83        455.89        28.04 o                         
   3  16   9        571.02        521.86        30.98 o                         
   4  16   9        765.84        708.81        40.59 o                         
   5  16   9        602.61        590.18        45.83 o                         
   6  16   9        598.50        524.58        50.30 o                         
  -6  17   9         32.07         -8.86        26.56 o                         
  -5  17   9        238.87        271.63        25.90 o                         
  -4  17   9        626.51        602.99        27.47 o                         
  -3  17   9        391.77        389.84        26.82 o                         
  -2  17   9        108.90        101.46        22.02 o                         
  -1  17   9        726.66        680.04        27.77 o                         
   0  17   9        157.51        130.70        22.04 o                         
   1  17   9        202.81        211.25        24.77 o                         
   2  17   9        292.62        262.24        25.81 o                         
   3  17   9         53.23         41.92        28.55 o                         
   4  17   9         51.80         23.98        37.05 o                         
   5  17   9         19.09         49.25        37.47 o                         
   6  17   9        116.61        164.47        49.11 o                         
  -5  18   9        472.15        457.09        30.51 o                         
  -4  18   9          9.36         50.29        22.66 o                         
  -3  18   9        115.43        129.11        22.17 o                         
  -2  18   9        306.92        320.30        24.98 o                         
  -1  18   9        484.95        596.03        28.41 o                         
   0  18   9        307.28        360.16        26.18 o                         
   1  18   9       1546.97       1539.10        43.44 o                         
   2  18   9         24.89          2.02        25.92 o                         
   3  18   9        651.23        588.73        44.70 o                         
   4  18   9         41.57         12.64        37.37 o                         
   5  18   9        830.63        727.39        66.19 o                         
  -4  19   9        102.39        116.40        23.15 o                         
  -3  19   9        550.90        547.28        27.63 o                         
  -2  19   9         62.50         80.04        23.92 o                         
  -1  19   9        419.95        410.72        27.48 o                         
   0  19   9          0.22        -24.56        24.56 o                         
   1  19   9         69.19         79.71        25.07 o                         
   2  19   9         96.15         63.30        27.24 o                         
   3  19   9         49.12         71.59        35.43 o                         
   4  19   9         14.83         -6.21        54.05 o                         
  -4  20   9         56.63        116.62        27.11 o                         
  -3  20   9        361.23        374.48        27.44 o                         
  -2  20   9        143.13        148.20        26.26 o                         
  -1  20   9        300.12        443.69        34.12 o                         
   0  20   9         25.55         50.05        26.91 o                         
   1  20   9       1159.21       1184.20        42.97 o                         
   2  20   9         15.11         77.16        27.62 o                         
   3  20   9        624.03        615.29        45.34 o                         
   4  20   9         59.36        102.31        54.15 o                         
  -3  21   9        434.24        454.19        30.56 o                         
  -2  21   9         49.17         54.35        26.29 o                         
  -1  21   9        406.91        339.11        29.96 o                         
   0  21   9         37.04         32.68        27.77 o                         
   1  21   9         45.79        115.83        29.48 o                         
   2  21   9          8.27          1.12        32.13 o                         
   0  22   9        157.84        171.88        30.64 o                         
  -8   0  10        429.82        213.99        47.01 o                         
  -6   0  10       1067.61       1087.71        54.71 o                         
  -4   0  10       1595.31       1508.31        44.95 o                         
  -2   0  10       4125.01       5690.17       140.44 o                         
   0   0  10        269.62        209.44        17.35 o                         
   2   0  10      25104.35      23413.80       418.73 o                         
   4   0  10       4796.99       4745.02       102.85 o                         
   6   0  10       1214.91       1101.81        42.04 o                         
   8   0  10       2793.42       3103.23        83.67 o                         
  -9   1  10          2.78        -31.84        33.67 o                         
  -8   1  10        582.40        559.78        38.07 o                         
  -7   1  10        566.00        603.88        32.95 o                         
  -6   1  10       4149.92       4184.80        84.74 o                         
  -5   1  10        167.25        142.49        16.68 o                         
  -4   1  10       5735.24       5650.69        88.61 o                         
  -3   1  10          6.64         18.10        10.74 o                         
  -2   1  10       2757.04       2723.54        40.31 o                         
  -1   1  10         27.43         64.94        10.12 o                         
   0   1  10       1214.03       1298.55        21.83 o                         
   1   1  10        316.05        339.14        12.57 o                         
   2   1  10       2902.66       3058.29        43.63 o                         
   3   1  10         60.29         60.16        12.01 o                         
   4   1  10       1030.15       1034.64        36.82 o                         
   5   1  10        158.57        166.71        16.01 o                         
   6   1  10        327.22         51.79        17.49 o                         
   7   1  10         60.74         -1.93        19.18 o                         
   8   1  10        677.55        788.34        29.12 o                         
   9   1  10         15.15         23.84        23.38 o                         
  -9   2  10        130.75        118.64        34.31 o                         
  -8   2  10        278.43        145.43        31.66 o                         
  -7   2  10        167.14        189.95        26.08 o                         
  -6   2  10       1201.77       1220.09        37.45 o                         
  -5   2  10        111.99        110.92        17.13 o                         
  -4   2  10       1689.50       1688.33        32.45 o                         
  -3   2  10       2421.66       2359.86        37.17 o                         
  -2   2  10       1601.89       3003.50       121.70 o                         
  -1   2  10         50.42         49.10         9.89 o                         
   0   2  10       1657.78       1675.47        26.05 o                         
   1   2  10         29.56         50.61        10.06 o                         
   2   2  10      19647.15      17773.59       221.91 o                         
   3   2  10        476.50        549.37        19.53 o                         
   4   2  10       2324.08       2306.72        39.90 o                         
   5   2  10         33.57         21.78        15.28 o                         
   6   2  10        666.48        734.76        25.31 o                         
   7   2  10         38.84         39.00        19.16 o                         
   8   2  10       2088.50       2340.56        48.76 o                         
   9   2  10         82.94         96.60        23.56 o                         
  -9   3  10         92.44         92.50        33.71 o                         
  -8   3  10        143.01         99.47        31.68 o                         
  -7   3  10       1481.20       1553.69        44.04 o                         
  -6   3  10       2668.61       2656.50        59.97 o                         
  -5   3  10        139.61        140.23        17.77 o                         
  -4   3  10       8621.42       8232.33       119.23 o                         
  -3   3  10         89.94        116.29        12.48 o                         
  -2   3  10       2552.79       2563.51        37.77 o                         
  -1   3  10       5823.91       5615.61        77.06 o                         
   0   3  10        610.65        630.97        14.84 o                         
   1   3  10       2559.10       3043.42        43.42 o                         
   2   3  10       1799.36       1807.76        28.52 o                         
   3   3  10         93.95         75.60        12.03 o                         
   4   3  10        792.36        743.92        67.86 o                         
   5   3  10         91.01         58.10        15.60 o                         
   6   3  10        288.50        134.17        17.58 o                         
   7   3  10        131.44         48.43        19.62 o                         
   8   3  10        133.62        140.74        24.53 o                         
   9   3  10        136.05        145.16        24.38 o                         
  -9   4  10         40.74        -26.61        33.22 o                         
  -8   4  10        119.30         45.77        29.57 o                         
  -7   4  10        326.48        301.77        26.65 o                         
  -6   4  10        991.08        918.16        33.78 o                         
  -5   4  10        594.18        481.62        22.16 o                         
  -4   4  10       1213.11       1084.40        25.20 o                         
  -3   4  10       3318.35       3278.83        51.10 o                         
  -2   4  10        646.52       1182.21        47.74 o                         
  -1   4  10        136.41        284.42        13.32 o                         
   0   4  10       6785.33       6709.23        87.46 o                         
   1   4  10       1688.65       1526.56        25.93 o                         
   2   4  10       7958.99       7341.47        95.57 o                         
   3   4  10       3393.39       3449.18        51.22 o                         
   4   4  10        966.72        838.41        22.59 o                         
   5   4  10       1483.33       1507.09        32.33 o                         
   6   4  10       2094.88       2218.68        47.18 o                         
   7   4  10        643.68        705.32        26.29 o                         
   8   4  10        829.77        927.69        33.40 o                         
   9   4  10        283.03        346.00        28.50 o                         
  -9   5  10        163.27        129.49        36.73 o                         
  -8   5  10        136.32        120.78        28.36 o                         
  -7   5  10        755.13        809.10        33.68 o                         
  -6   5  10       1011.96       1014.49        35.17 o                         
  -5   5  10       2992.66       2998.64        54.61 o                         
  -4   5  10       1968.93       2017.92        36.02 o                         
  -3   5  10        442.81        412.50        16.31 o                         
  -2   5  10        700.79        710.17        20.28 o                         
  -1   5  10       4153.43       4168.94        56.83 o                         
   0   5  10        119.05        119.04        11.29 o                         
   1   5  10       2373.32       2492.90        37.76 o                         
   2   5  10       1005.42        979.33        20.67 o                         
   3   5  10        723.23        692.12        19.31 o                         
   4   5  10        156.01        149.76        16.49 o                         
   5   5  10        263.02        153.72        17.93 o                         
   6   5  10        112.79         42.03        17.57 o                         
   7   5  10        128.98         60.61        21.16 o                         
   8   5  10         14.73          4.23        24.98 o                         
   9   5  10        112.62         88.93        26.80 o                         
  -9   6  10        118.81        119.10        34.21 o                         
  -8   6  10         38.71         20.17        31.08 o                         
  -7   6  10        120.55         30.06        24.25 o                         
  -6   6  10        132.33         48.29        21.26 o                         
  -5   6  10       1631.71       1630.52        36.18 o                         
  -4   6  10        131.77        120.47        14.48 o                         
  -3   6  10        320.13        322.85        15.77 o                         
  -2   6  10         31.36         56.25        12.02 o                         
  -1   6  10        587.52       1044.84        25.95 o                         
   0   6  10       5816.85       5901.20        79.58 o                         
   1   6  10       5440.35       4996.84        68.40 o                         
   2   6  10        377.03        349.88        14.05 o                         
   3   6  10       1289.94       1306.44        25.32 o                         
   4   6  10        742.21        710.74        21.50 o                         
   5   6  10        892.71        830.06        24.60 o                         
   6   6  10       1184.00       1192.07        35.58 o                         
   7   6  10       1158.86       1244.56        37.50 o                         
   8   6  10        394.42        509.65        31.10 o                         
  -8   7  10        135.73        193.37        32.69 o                         
  -7   7  10        738.46        795.38        36.23 o                         
  -6   7  10        782.34        796.00        32.16 o                         
  -5   7  10       3284.94       3283.68        57.81 o                         
  -4   7  10        469.73        488.41        18.63 o                         
  -3   7  10        199.52        187.02        14.64 o                         
  -2   7  10         96.57         76.57        12.19 o                         
  -1   7  10       1238.21       1436.41        27.08 o                         
   0   7  10        823.27        867.02        20.74 o                         
   1   7  10       2761.04       2653.80        40.94 o                         
   2   7  10        461.06        412.20        16.49 o                         
   3   7  10        181.35        155.06        13.32 o                         
   4   7  10         61.83         72.55        15.68 o                         
   5   7  10        346.10        195.93        19.66 o                         
   6   7  10         62.80         58.78        21.77 o                         
   7   7  10         65.73          6.90        23.75 o                         
   8   7  10         20.91          2.54        26.12 o                         
  -8   8  10          3.98         30.15        31.60 o                         
  -7   8  10        113.73         47.06        26.11 o                         
  -6   8  10         38.87         14.65        23.33 o                         
  -5   8  10       1047.04       1042.01        30.26 o                         
  -4   8  10        263.44        256.29        18.34 o                         
  -3   8  10        706.34        792.01        36.13 o                         
  -2   8  10        326.32        330.58        14.93 o                         
  -1   8  10       2054.72       2764.42        43.12 o                         
   0   8  10       1755.50       1818.93        33.52 o                         
   1   8  10       8861.00       8504.62       122.29 o                         
   2   8  10        803.22        722.08        20.22 o                         
   3   8  10       4884.23       4564.20        72.10 o                         
   4   8  10        668.44        610.01        23.85 o                         
   5   8  10        916.33        849.96        37.45 o                         
   6   8  10        480.90        454.54        25.66 o                         
   7   8  10       1309.40       1375.44        40.90 o                         
   8   8  10         10.87          0.89        26.19 o                         
  -8   9  10          6.21         -0.98        32.41 o                         
  -7   9  10        840.49        927.08        40.67 o                         
  -6   9  10        181.34        195.07        24.56 o                         
  -5   9  10       3497.58       3445.04        64.07 o                         
  -4   9  10        320.63        302.37        18.62 o                         
  -3   9  10       1083.84       1054.07        26.32 o                         
  -2   9  10        101.96        122.11        14.56 o                         
  -1   9  10       2871.00       2636.50        43.50 o                         
   0   9  10        453.30        444.82        17.58 o                         
   1   9  10        501.83        664.85        19.93 o                         
   2   9  10        561.57        520.39        20.06 o                         
   3   9  10        540.12        534.27        21.62 o                         
   4   9  10        330.84        300.89        20.73 o                         
   5   9  10        365.08        170.63        21.27 o                         
   6   9  10         15.02        -13.32        22.91 o                         
   7   9  10        170.00        124.67        25.51 o                         
   8   9  10         44.44         38.61        27.57 o                         
  -8  10  10         86.02        107.58        30.21 o                         
  -7  10  10         71.16         13.69        26.68 o                         
  -6  10  10         16.80         16.57        23.05 o                         
  -5  10  10        943.10        882.79        28.96 o                         
  -4  10  10         16.33         16.00        16.97 o                         
  -3  10  10       1596.61       1725.33        35.78 o                         
  -2  10  10         14.22         27.04        16.09 o                         
  -1  10  10        545.17       1077.88        25.59 o                         
   0  10  10       1177.04       1237.25        27.52 o                         
   1  10  10       6224.67       5874.68        92.30 o                         
   2  10  10         27.63         16.74        15.76 o                         
   3  10  10       5149.58       4981.38        84.92 o                         
   4  10  10         38.86         27.49        18.73 o                         
   5  10  10       1049.45       1006.67        32.25 o                         
   6  10  10        107.66        109.75        23.17 o                         
   7  10  10        692.42        725.56        33.72 o                         
   8  10  10         13.87         -0.42        29.60 o                         
  -8  11  10         31.02         48.07        31.89 o                         
  -7  11  10        602.77        732.73        33.10 o                         
  -6  11  10         41.91         29.59        24.00 o                         
  -5  11  10       1639.48       1721.42        40.71 o                         
  -4  11  10        204.79        187.11        18.68 o                         
  -3  11  10       2208.70       2135.79        41.13 o                         
  -2  11  10          9.64         40.34        16.62 o                         
  -1  11  10        816.92        765.51        24.27 o                         
   0  11  10       1297.48       1341.66        33.31 o                         
   1  11  10        136.40        182.02        16.73 o                         
   2  11  10          5.29          6.19        16.53 o                         
   3  11  10        328.18        355.39        20.96 o                         
   4  11  10        417.66        407.24        24.97 o                         
   5  11  10        157.22         78.50        22.05 o                         
   6  11  10        134.11        103.28        26.02 o                         
   7  11  10        176.42        140.69        26.36 o                         
   8  11  10         35.12         46.04        29.96 o                         
  -7  12  10         31.49         12.71        27.83 o                         
  -6  12  10        137.74        123.87        26.05 o                         
  -5  12  10        335.09        344.96        23.29 o                         
  -4  12  10        537.33        597.88        23.49 o                         
  -3  12  10       1439.61       1529.22        36.48 o                         
  -2  12  10        170.72        169.28        19.18 o                         
  -1  12  10        426.85        559.83        22.46 o                         
   0  12  10        368.36        395.77        21.79 o                         
   1  12  10       1335.36       1301.53        32.17 o                         
   2  12  10        111.69        122.31        19.59 o                         
   3  12  10       4329.37       4176.16        78.31 o                         
   4  12  10        346.63        347.30        24.26 o                         
   5  12  10        349.49        250.67        28.75 o                         
   6  12  10        181.55        150.87        26.81 o                         
   7  12  10        355.21        417.74        34.09 o                         
  -7  13  10        953.38       1164.57        48.06 o                         
  -6  13  10        207.75        210.37        29.99 o                         
  -5  13  10        707.19        726.98        33.97 o                         
  -4  13  10        308.65        329.03        23.19 o                         
  -3  13  10       2484.64       2282.47        48.15 o                         
  -2  13  10        188.24        204.75        21.45 o                         
  -1  13  10        622.70        642.44        24.40 o                         
   0  13  10       2050.12       2178.62        46.88 o                         
   1  13  10       1008.15        926.30        28.28 o                         
   2  13  10        398.12        419.50        24.51 o                         
   3  13  10        308.41        330.56        31.51 o                         
   4  13  10        742.44        753.05        40.96 o                         
   5  13  10         57.76        -24.80        38.05 o                         
   6  13  10        201.01        209.89        34.41 o                         
   7  13  10        140.89         64.83        33.09 o                         
  -7  14  10         39.50        -17.03        31.71 o                         
  -6  14  10        245.30        238.30        30.89 o                         
  -5  14  10         77.49         77.34        23.43 o                         
  -4  14  10       1174.50       1080.80        33.14 o                         
  -3  14  10        641.15        656.46        32.45 o                         
  -2  14  10        936.76       1039.73        31.42 o                         
  -1  14  10       1273.98       1338.88        38.33 o                         
   0  14  10         47.05         81.68        20.48 o                         
   1  14  10        880.82        897.03        29.38 o                         
   2  14  10        925.03        878.40        31.85 o                         
   3  14  10       1712.59       1565.71        42.78 o                         
   4  14  10        699.56        684.47        60.16 o                         
   5  14  10        432.89        460.54        46.84 o                         
   6  14  10         90.66         74.52        46.96 o                         
   7  14  10        449.77        382.88        48.20 o                         
  -6  15  10        796.61        843.90        39.24 o                         
  -5  15  10        307.89        339.04        31.32 o                         
  -4  15  10         29.70         17.73        21.58 o                         
  -3  15  10        942.74        924.42        30.75 o                         
  -2  15  10        424.99        377.77        23.89 o                         
  -1  15  10        183.59        225.29        23.21 o                         
   0  15  10       2064.77       2120.58        47.39 o                         
   1  15  10        922.28        877.86        29.74 o                         
   2  15  10        157.05        124.10        22.90 o                         
   3  15  10        205.83        238.18        31.69 o                         
   4  15  10        187.83        171.98        42.27 o                         
   5  15  10        213.74        120.34        39.53 o                         
   6  15  10         80.91          4.68        43.01 o                         
  -6  16  10         35.60         45.04        29.65 o                         
  -5  16  10         81.48         53.23        24.81 o                         
  -4  16  10        306.24        347.98        25.37 o                         
  -3  16  10         65.71         32.10        21.87 o                         
  -2  16  10        818.27        823.36        30.02 o                         
  -1  16  10       1070.61       1128.37        35.69 o                         
   0  16  10        175.05        161.15        23.94 o                         
   1  16  10        586.08        652.98        28.89 o                         
   2  16  10        952.27        952.48        35.34 o                         
   3  16  10         18.35         21.93        26.53 o                         
   4  16  10        569.17        573.24        49.85 o                         
   5  16  10        485.88        490.01        48.54 o                         
   6  16  10        242.75        221.14        50.43 o                         
  -5  17  10        225.21        174.62        26.65 o                         
  -4  17  10        183.14        209.08        24.35 o                         
  -3  17  10        399.84        405.68        25.80 o                         
  -2  17  10        223.42        184.10        25.73 o                         
  -1  17  10        152.93        145.93        24.04 o                         
   0  17  10        937.16        892.17        32.66 o                         
   1  17  10         98.06         85.76        24.83 o                         
   2  17  10         38.72         39.61        24.12 o                         
   3  17  10         45.82         17.36        29.32 o                         
   4  17  10         24.11         24.46        40.29 o                         
   5  17  10         90.53         15.82        41.89 o                         
  -5  18  10         51.58        -10.53        26.41 o                         
  -4  18  10        294.31        283.61        25.52 o                         
  -3  18  10          2.10          4.48        23.29 o                         
  -2  18  10        390.30        403.15        26.24 o                         
  -1  18  10        555.43        626.06        31.46 o                         
   0  18  10        487.75        545.11        31.10 o                         
   1  18  10         51.09         79.92        25.41 o                         
   2  18  10        789.57        725.95        34.62 o                         
   3  18  10         17.17         -4.34        34.66 o                         
   4  18  10        312.13        273.84        50.78 o                         
   5  18  10        503.21        579.24        67.99 o                         
  -4  19  10        734.20        748.29        32.96 o                         
  -3  19  10        150.19        178.75        26.08 o                         
  -2  19  10        262.23        229.59        25.59 o                         
  -1  19  10         91.09         73.50        26.86 o                         
   0  19  10        353.42        370.10        32.55 o                         
   1  19  10         10.30         21.89        26.66 o                         
   2  19  10         92.03        126.65        27.65 o                         
   3  19  10         13.09         91.89        36.25 o                         
   4  19  10         58.96         67.82        47.82 o                         
  -3  20  10          3.79        -15.10        26.00 o                         
  -2  20  10        104.74        131.28        28.03 o                         
  -1  20  10        298.29        321.65        30.79 o                         
   0  20  10        763.43        880.96        37.89 o                         
   1  20  10         23.76         40.43        28.34 o                         
   2  20  10        404.56        370.75        33.31 o                         
   3  20  10          0.33          1.34        37.10 o                         
  -1  21  10          3.27          5.71        28.49 o                         
   0  21  10        286.37        315.91        30.38 o                         
   1  21  10         30.61          5.33        29.77 o                         
  -9   0  11        230.78        114.96        48.95 o                         
  -7   0  11        217.14        166.78        39.96 o                         
  -5   0  11       1324.58       1523.61        59.95 o                         
  -3   0  11       2766.64       3375.21       164.62 o                         
  -1   0  11        307.39        604.31        22.59 o                         
   1   0  11       3032.31       2812.04        56.69 o                         
   3   0  11      14044.22      13633.69       258.90 o                         
   5   0  11        109.54         48.72        24.76 o                         
   7   0  11        930.28        981.39        42.26 o                         
   9   0  11       2291.96       2901.54        87.68 o                         
  -9   1  11        264.49        306.83        37.52 o                         
  -8   1  11        106.65        115.36        30.07 o                         
  -7   1  11        693.40        684.41        38.60 o                         
  -6   1  11        103.09         97.89        23.65 o                         
  -5   1  11       4579.52       4373.79        75.95 o                         
  -4   1  11         36.86         24.65        15.30 o                         
  -3   1  11       5189.44       5048.34        74.30 o                         
  -2   1  11        343.06        354.56        14.05 o                         
  -1   1  11        444.70        635.56        18.00 o                         
   0   1  11       1121.91       1094.23        21.72 o                         
   1   1  11       2301.06       2224.40        34.57 o                         
   2   1  11        275.47        262.67        13.82 o                         
   3   1  11       1486.77       1551.34        39.56 o                         
   4   1  11         35.67         50.39        15.65 o                         
   5   1  11        377.91        192.27        21.08 o                         
   6   1  11          8.15         -5.60        17.58 o                         
   7   1  11         96.66         69.59        19.79 o                         
   8   1  11          9.40         -9.95        21.45 o                         
   9   1  11        113.95        112.21        24.41 o                         
  -9   2  11        175.09         77.86        34.58 o                         
  -8   2  11         48.91         51.70        29.93 o                         
  -7   2  11         76.48         57.15        26.75 o                         
  -6   2  11        397.04        375.22        26.06 o                         
  -5   2  11        834.02        846.38        26.53 o                         
  -4   2  11        586.87        583.43        22.18 o                         
  -3   2  11       1935.33       2397.64       104.23 o                         
  -2   2  11       3061.38       2820.91        43.90 o                         
  -1   2  11        560.04        938.41        22.53 o                         
   0   2  11       1022.33       1068.47        20.84 o                         
   1   2  11       4751.86       4210.47        60.01 o                         
   2   2  11        705.72        849.44        20.48 o                         
   3   2  11      12748.94      11948.83       161.60 o                         
   4   2  11       1345.56       1398.80        30.45 o                         
   5   2  11        745.04        708.22        23.31 o                         
   6   2  11        420.26        440.01        22.56 o                         
   7   2  11        596.37        616.13        29.07 o                         
   8   2  11         57.67         73.27        22.39 o                         
   9   2  11       1227.24       1492.26        42.07 o                         
  -9   3  11        295.28        304.36        36.61 o                         
  -8   3  11        164.36        187.29        30.70 o                         
  -7   3  11        128.61        136.76        25.89 o                         
  -6   3  11        305.70        279.70        25.30 o                         
  -5   3  11       4417.19       4336.34        75.64 o                         
  -4   3  11         54.45         39.44        16.01 o                         
  -3   3  11       3898.11       3797.05        61.32 o                         
  -2   3  11        348.40        301.70        14.19 o                         
  -1   3  11        185.25        348.66        15.06 o                         
   0   3  11       1778.22       1873.04        31.21 o                         
   1   3  11       1934.74       1815.11        30.65 o                         
   2   3  11         27.69         48.97        12.06 o                         
   3   3  11        704.52        799.31        26.36 o                         
   4   3  11        195.63        181.83        16.38 o                         
   5   3  11        385.20        211.75        27.19 o                         
   6   3  11         56.32         50.12        18.41 o                         
   7   3  11         11.93          0.37        20.59 o                         
   8   3  11         32.85         11.07        22.84 o                         
  -9   4  11        160.83        159.84        34.78 o                         
  -8   4  11         31.54        -28.29        28.29 o                         
  -7   4  11         45.81         33.24        24.53 o                         
  -6   4  11        475.39        461.09        27.64 o                         
  -5   4  11        970.55        893.53        27.69 o                         
  -4   4  11       1149.63       1112.37        26.08 o                         
  -3   4  11        270.97        318.25        17.41 o                         
  -2   4  11        469.29        510.99        24.16 o                         
  -1   4  11        577.91        824.46        19.68 o                         
   0   4  11        196.59        222.26        12.90 o                         
   1   4  11       2754.65       2651.14        42.90 o                         
   2   4  11       1891.23       1780.15        30.14 o                         
   3   4  11       1453.05       1429.55        27.11 o                         
   4   4  11        967.43       1017.59        25.46 o                         
   5   4  11       1562.23       1649.49        35.14 o                         
   6   4  11        398.71        412.99        22.02 o                         
   7   4  11        352.35        392.50        23.94 o                         
   8   4  11        165.06        175.33        25.98 o                         
  -8   5  11        142.69        184.00        28.84 o                         
  -7   5  11         91.21        107.31        24.85 o                         
  -6   5  11       1607.33       1629.74        44.60 o                         
  -5   5  11       2937.24       2869.59        55.04 o                         
  -4   5  11       1078.45       1002.05        24.84 o                         
  -3   5  11       3494.05       3365.75        54.52 o                         
  -2   5  11         16.74         35.23        13.71 o                         
  -1   5  11       1692.31       1583.80        28.82 o                         
   0   5  11       2719.41       2763.73        42.58 o                         
   1   5  11        706.52        753.48        19.17 o                         
   2   5  11        190.23        175.79        12.97 o                         
   3   5  11       1546.11       1570.56        32.54 o                         
   4   5  11         93.91         75.38        15.55 o                         
   5   5  11        371.66        254.83        19.43 o                         
   6   5  11        167.31         89.28        18.68 o                         
   7   5  11         25.20         16.39        20.06 o                         
   8   5  11         23.48         11.91        25.04 o                         
  -8   6  11         70.13         37.56        31.04 o                         
  -7   6  11         38.05         -5.69        24.76 o                         
  -6   6  11         87.62          7.39        23.78 o                         
  -5   6  11        707.15        666.66        25.01 o                         
  -4   6  11        918.88        831.12        30.49 o                         
  -3   6  11        740.14        722.65        21.42 o                         
  -2   6  11       1098.94       1293.16        27.64 o                         
  -1   6  11       1628.64       1589.31        30.74 o                         
   0   6  11       2542.97       2485.42        41.06 o                         
   1   6  11        870.31        890.09        21.59 o                         
   2   6  11       2627.95       2670.48        43.78 o                         
   3   6  11       1581.81       1455.51        28.44 o                         
   4   6  11       2874.27       2811.30        50.82 o                         
   5   6  11       2381.39       2237.01        42.84 o                         
   6   6  11       1052.91       1061.63        29.33 o                         
   7   6  11        449.44        451.45        27.74 o                         
   8   6  11        339.96        426.61        30.59 o                         
  -8   7  11        151.69        107.67        31.22 o                         
  -7   7  11         85.83         87.34        27.74 o                         
  -6   7  11       2346.80       2323.13        56.05 o                         
  -5   7  11        321.22        335.60        22.01 o                         
  -4   7  11       2807.44       2705.62        44.86 o                         
  -3   7  11        562.39        564.39        19.30 o                         
  -2   7  11        542.81        557.83        19.54 o                         
  -1   7  11       4110.52       3762.54        59.57 o                         
   0   7  11       4509.71       4631.79        69.06 o                         
   1   7  11        387.82        700.59        19.56 o                         
   2   7  11       1658.35       1436.56        28.53 o                         
   3   7  11         63.88         76.70        14.87 o                         
   4   7  11        256.59        236.27        22.43 o                         
   5   7  11         68.07         50.17        18.15 o                         
   6   7  11        274.73        122.54        21.62 o                         
   7   7  11          7.37        -24.13        24.13 o                         
   8   7  11         60.79         96.65        27.13 o                         
  -8   8  11         80.46         65.69        32.47 o                         
  -7   8  11         21.00         17.93        34.17 o                         
  -6   8  11        257.49        243.60        26.88 o                         
  -5   8  11        187.37        170.03        21.75 o                         
  -4   8  11        531.80        563.34        21.82 o                         
  -3   8  11        715.79        737.83        22.31 o                         
  -2   8  11        266.37        332.77        17.99 o                         
  -1   8  11        263.90        254.70        16.08 o                         
   0   8  11       2337.04       2535.99        43.52 o                         
   1   8  11         22.82         49.10        14.30 o                         
   2   8  11       1093.65       1100.47        26.51 o                         
   3   8  11        643.35        636.06        21.37 o                         
   4   8  11        995.75       1060.56        32.61 o                         
   5   8  11        199.75        190.81        22.90 o                         
   6   8  11        755.94        742.97        28.23 o                         
   7   8  11          1.76         -6.70        24.15 o                         
   8   8  11        422.06        441.38        32.84 o                         
  -8   9  11        214.04        262.86        34.82 o                         
  -7   9  11         98.61        146.20        27.48 o                         
  -6   9  11       1243.69       1386.96        42.16 o                         
  -5   9  11        119.01         63.88        21.12 o                         
  -4   9  11       3921.04       3996.48        67.94 o                         
  -3   9  11        806.74        777.46        24.97 o                         
  -2   9  11        456.29        512.50        20.70 o                         
  -1   9  11        490.70        550.45        19.41 o                         
   0   9  11        797.25        826.58        23.00 o                         
   1   9  11        400.65        405.43        18.52 o                         
   2   9  11       2373.36       2196.80        41.66 o                         
   3   9  11        110.05         95.54        17.93 o                         
   4   9  11        315.13        242.93        30.03 o                         
   5   9  11       1031.09        917.69        38.13 o                         
   6   9  11        141.71         42.76        23.22 o                         
   7   9  11        107.70         79.90        24.27 o                         
   8   9  11         29.53         74.87        28.25 o                         
  -8  10  11         58.81         34.23        32.83 o                         
  -7  10  11         30.47         68.62        27.37 o                         
  -6  10  11         57.53         53.44        25.04 o                         
  -5  10  11        153.17        125.65        20.94 o                         
  -4  10  11       1135.29       1181.64        31.00 o                         
  -3  10  11         57.29         61.43        18.37 o                         
  -2  10  11        704.17        918.83        39.39 o                         
  -1  10  11        539.53        628.95        22.40 o                         
   0  10  11       2222.94       2334.53        42.38 o                         
   1  10  11       1997.17       1906.69        39.19 o                         
   2  10  11       3974.01       3800.23        67.85 o                         
   3  10  11        637.79        542.67        22.89 o                         
   4  10  11       2744.26       2694.01        60.47 o                         
   5  10  11         58.05         21.27        22.33 o                         
   6  10  11        212.80        219.33        26.90 o                         
   7  10  11          5.71         -2.15        25.67 o                         
  -7  11  11         37.30         18.14        28.05 o                         
  -6  11  11       1345.40       1381.48        41.84 o                         
  -5  11  11        113.87         75.92        20.97 o                         
  -4  11  11       2775.41       2632.98        51.71 o                         
  -3  11  11        374.41        374.50        21.56 o                         
  -2  11  11       1105.12       1140.49        30.30 o                         
  -1  11  11        118.66        186.62        20.03 o                         
   0  11  11        777.06        716.75        25.09 o                         
   1  11  11        802.86        864.42        29.01 o                         
   2  11  11        713.87        695.21        24.43 o                         
   3  11  11         40.21         52.64        18.55 o                         
   4  11  11        485.80        478.20        29.50 o                         
   5  11  11        396.38        337.63        25.58 o                         
   6  11  11        131.90          9.66        27.11 o                         
   7  11  11        241.76        269.75        35.06 o                         
  -7  12  11         69.68         31.48        28.67 o                         
  -6  12  11         31.01         15.91        26.11 o                         
  -5  12  11         28.83         13.63        22.19 o                         
  -4  12  11        698.39        711.79        28.78 o                         
  -3  12  11        678.21        643.90        26.26 o                         
  -2  12  11       1154.15       1469.75        39.60 o                         
  -1  12  11         63.38         57.28        19.32 o                         
   0  12  11        273.39        295.09        20.73 o                         
   1  12  11         13.77         19.86        19.61 o                         
   2  12  11       4363.65       4352.43        79.22 o                         
   3  12  11        323.41        312.13        22.66 o                         
   4  12  11       1622.28       1557.26        42.84 o                         
   5  12  11        144.11        121.29        25.43 o                         
   6  12  11        126.05        101.01        31.50 o                         
   7  12  11         22.87          9.49        29.16 o                         
  -7  13  11        412.54        546.71        36.12 o                         
  -6  13  11        658.92        748.31        37.64 o                         
  -5  13  11        215.88        182.23        24.93 o                         
  -4  13  11        854.67        807.27        31.23 o                         
  -3  13  11         74.45        101.99        21.70 o                         
  -2  13  11       1240.15       1280.87        36.81 o                         
  -1  13  11        513.02        565.52        27.80 o                         
   0  13  11        158.09        178.16        21.10 o                         
   1  13  11        996.07        996.35        32.92 o                         
   2  13  11        731.51        752.96        30.03 o                         
   3  13  11         77.01         86.69        21.56 o                         
   4  13  11        143.55        148.37        29.67 o                         
   5  13  11         52.45        -40.15        40.15 o                         
   6  13  11        121.03         48.28        41.05 o                         
   7  13  11         86.29         51.75        35.93 o                         
  -6  14  11         78.22         53.60        30.34 o                         
  -5  14  11         17.59         -2.15        24.64 o                         
  -4  14  11        163.61        148.60        24.64 o                         
  -3  14  11       1065.98       1178.85        35.45 o                         
  -2  14  11       1237.07       1288.02        37.78 o                         
  -1  14  11        169.23        134.89        23.26 o                         
   0  14  11        206.79        187.15        22.44 o                         
   1  14  11         47.08         63.32        22.89 o                         
   2  14  11       2174.62       2013.40        54.27 o                         
   3  14  11        811.54        866.51        35.97 o                         
   4  14  11        666.13        623.30        44.81 o                         
   5  14  11        164.34        132.23        42.22 o                         
   6  14  11        586.13        578.48        51.46 o                         
  -6  15  11        154.41        164.13        31.20 o                         
  -5  15  11        205.25        221.18        28.04 o                         
  -4  15  11        637.54        638.12        31.91 o                         
  -3  15  11         25.67          0.22        23.50 o                         
  -2  15  11        766.32        775.47        31.21 o                         
  -1  15  11        576.82        631.08        30.09 o                         
   0  15  11        334.91        317.11        24.58 o                         
   1  15  11       1056.53       1013.57        35.05 o                         
   2  15  11        197.25        221.83        25.25 o                         
   3  15  11         88.52        101.26        24.26 o                         
   4  15  11        182.13        133.31        41.71 o                         
   5  15  11         90.10        121.83        42.90 o                         
   6  15  11         23.49          5.08        43.02 o                         
  -5  16  11         37.77         31.53        27.80 o                         
  -4  16  11         72.49         15.83        23.53 o                         
  -3  16  11        737.29        787.72        40.12 o                         
  -2  16  11        295.74        305.98        27.01 o                         
  -1  16  11        406.27        410.24        27.80 o                         
   0  16  11        582.87        599.79        28.61 o                         
   1  16  11        137.86        155.79        26.79 o                         
   2  16  11        131.30        120.38        28.03 o                         
   3  16  11        778.35        732.88        43.05 o                         
   4  16  11        521.42        502.79        48.34 o                         
   5  16  11        446.89        368.60        47.05 o                         
  -5  17  11        685.69        739.59        41.43 o                         
  -4  17  11        219.71        217.74        25.66 o                         
  -3  17  11        208.23        153.35        25.32 o                         
  -2  17  11        732.39        807.52        42.45 o                         
  -1  17  11        104.74        178.41        26.81 o                         
   0  17  11         84.80         50.92        24.20 o                         
   1  17  11        819.02        804.64        35.89 o                         
   2  17  11         79.82        105.07        27.93 o                         
   3  17  11         17.42         29.36        33.76 o                         
   4  17  11         20.84         -1.45        45.64 o                         
   5  17  11        134.64        105.24        44.66 o                         
  -4  18  11         25.57         21.79        25.01 o                         
  -3  18  11        181.64        149.13        26.08 o                         
  -2  18  11         39.12         41.50        25.85 o                         
  -1  18  11        557.38        596.02        31.77 o                         
   0  18  11        642.87        668.94        33.54 o                         
   1  18  11       1008.02        995.90        46.97 o                         
   2  18  11         11.03         32.25        28.18 o                         
   3  18  11        366.54        268.51        44.23 o                         
   4  18  11        263.20        137.11        49.11 o                         
  -3  19  11        167.92        168.38        27.16 o                         
  -2  19  11        445.66        412.08        31.67 o                         
  -1  19  11        140.42        185.01        28.30 o                         
   0  19  11          1.74          8.78        27.99 o                         
   1  19  11        330.30        317.78        32.26 o                         
   2  19  11         66.45         93.98        29.62 o                         
   3  19  11         77.87         69.84        38.56 o                         
  -2  20  11         44.14         54.23        28.52 o                         
  -1  20  11        484.51        578.75        36.00 o                         
   0  20  11          1.33          2.35        29.21 o                         
   1  20  11        777.23        818.50        41.08 o                         
   2  20  11         23.84          2.44        29.77 o                         
  -8   0  12         80.23         21.18        44.70 o                         
  -6   0  12        263.60        225.96        43.32 o                         
  -4   0  12       2527.94       2711.44        77.26 o                         
  -2   0  12       2158.34       2647.50        63.51 o                         
   0   0  12         80.33         64.72        17.31 o                         
   2   0  12       8940.35       8521.25       166.55 o                         
   4   0  12       4310.30       4512.39       105.45 o                         
   6   0  12        176.27        166.37        28.73 o                         
   8   0  12        976.89       1124.05        50.94 o                         
  -8   1  12        557.95        644.64        36.54 o                         
  -7   1  12          7.09          7.38        27.06 o                         
  -6   1  12        710.01        669.84        37.00 o                         
  -5   1  12         43.40          8.60        18.44 o                         
  -4   1  12       4185.20       3815.87        69.92 o                         
  -3   1  12        190.21        161.60        15.33 o                         
  -2   1  12       4265.01       4289.30        64.63 o                         
  -1   1  12        298.97        276.84        13.99 o                         
   0   1  12         72.75         68.19        12.17 o                         
   1   1  12         30.83         61.08        11.94 o                         
   2   1  12       2630.70       2770.07        44.42 o                         
   3   1  12         18.63         28.44        13.92 o                         
   4   1  12        545.60        625.43        29.89 o                         
   5   1  12        205.64        185.66        18.30 o                         
   6   1  12         59.04          3.74        19.03 o                         
   7   1  12          3.58         -6.18        19.73 o                         
   8   1  12        126.99        133.88        24.20 o                         
  -8   2  12         62.76         25.24        29.23 o                         
  -7   2  12        270.82        289.98        29.91 o                         
  -6   2  12         29.29         36.67        24.58 o                         
  -5   2  12         24.41         23.70        18.03 o                         
  -4   2  12       3092.01       3039.64        60.76 o                         
  -3   2  12       2569.98       2614.00        48.41 o                         
  -2   2  12       1745.47       2098.19        35.88 o                         
  -1   2  12        173.69        199.81        14.07 o                         
   0   2  12        359.94        329.13        14.71 o                         
   1   2  12        193.78        175.07        13.05 o                         
   2   2  12       6064.27       5827.67        85.02 o                         
   3   2  12       2360.95       2626.56        43.02 o                         
   4   2  12       3424.91       3527.46        60.99 o                         
   5   2  12        245.63        279.49        19.32 o                         
   6   2  12        181.03        205.41        20.20 o                         
   7   2  12         46.96         -9.48        19.77 o                         
   8   2  12        506.69        651.58        30.00 o                         
  -8   3  12        223.08        265.92        33.84 o                         
  -7   3  12        120.62        126.41        27.43 o                         
  -6   3  12        373.18        320.07        25.86 o                         
  -5   3  12        203.94        165.54        19.10 o                         
  -4   3  12       5744.77       5491.93        95.30 o                         
  -3   3  12        655.59        631.99        21.89 o                         
  -2   3  12       2420.68       2315.50        40.41 o                         
  -1   3  12       1109.38        980.20        22.13 o                         
   0   3  12        315.84        372.98        15.94 o                         
   1   3  12        145.43        225.20        14.59 o                         
   2   3  12       1027.61       1071.66        25.94 o                         
   3   3  12        253.73        216.42        15.68 o                         
   4   3  12        837.76        918.95        29.36 o                         
   5   3  12        335.65        304.65        19.56 o                         
   6   3  12        206.37        203.93        21.27 o                         
   7   3  12         37.34         31.34        19.99 o                         
   8   3  12         32.50         25.77        22.66 o                         
  -8   4  12        132.23         99.46        30.59 o                         
  -7   4  12        302.18        415.56        30.20 o                         
  -6   4  12         81.36         55.99        23.46 o                         
  -5   4  12        272.20        218.99        21.28 o                         
  -4   4  12        798.89        825.74        60.45 o                         
  -3   4  12       2418.68       2429.71        45.07 o                         
  -2   4  12       1036.47       1066.53        25.54 o                         
  -1   4  12        221.31        186.47        13.91 o                         
   0   4  12        448.02        411.58        16.38 o                         
   1   4  12         17.92         34.63        13.34 o                         
   2   4  12        570.21        631.13        19.32 o                         
   3   4  12       2153.44       2248.90        39.42 o                         
   4   4  12       5369.13       5242.86        87.25 o                         
   5   4  12       1025.75       1089.42        28.74 o                         
   6   4  12        906.70        956.85        29.08 o                         
   7   4  12         24.44          1.83        20.09 o                         
   8   4  12        222.31        246.32        25.19 o                         
  -8   5  12        145.44        178.81        30.52 o                         
  -7   5  12        168.84        154.70        25.99 o                         
  -6   5  12        137.76        140.75        24.43 o                         
  -5   5  12        760.39        733.00        29.07 o                         
  -4   5  12       2222.99       2098.68        41.48 o                         
  -3   5  12       1652.25       1564.66        33.66 o                         
  -2   5  12       1309.66       1264.77        27.92 o                         
  -1   5  12        839.69        929.64        23.77 o                         
   0   5  12        790.94        821.47        21.27 o                         
   1   5  12       1099.65       1171.47        26.76 o                         
   2   5  12        134.55        167.87        15.64 o                         
   3   5  12        283.32        275.95        16.82 o                         
   4   5  12        183.55        183.45        18.79 o                         
   5   5  12         60.90         22.86        17.45 o                         
   6   5  12         81.37         57.49        19.56 o                         
   7   5  12         25.83         15.78        19.31 o                         
   8   5  12         12.91          1.18        25.81 o                         
  -8   6  12        224.65        243.72        32.82 o                         
  -7   6  12         58.20         40.09        27.23 o                         
  -6   6  12         62.69          7.28        23.57 o                         
  -5   6  12        172.73         42.42        21.79 o                         
  -4   6  12        743.53        746.92        38.04 o                         
  -3   6  12       1588.18       1590.22        34.26 o                         
  -2   6  12       1123.23       1061.88        25.38 o                         
  -1   6  12        332.29        396.91        18.31 o                         
   0   6  12         88.89        100.69        14.43 o                         
   1   6  12       1121.70       1026.98        23.74 o                         
   2   6  12        247.29        292.70        17.39 o                         
   3   6  12       1385.86       1471.98        31.77 o                         
   4   6  12       3967.56       3921.45        64.80 o                         
   5   6  12       1791.79       1862.32        38.77 o                         
   6   6  12        732.98        723.84        27.01 o                         
   7   6  12        234.23        271.11        25.38 o                         
   8   6  12         26.79        -21.28        26.85 o                         
  -8   7  12        369.41        383.06        36.26 o                         
  -7   7  12        441.02        446.96        32.13 o                         
  -6   7  12         43.70         49.49        25.63 o                         
  -5   7  12       1582.89       1559.35        37.84 o                         
  -4   7  12        272.21        300.53        19.62 o                         
  -3   7  12       1936.39       1846.52        37.12 o                         
  -2   7  12       3746.90       3655.36        60.25 o                         
  -1   7  12        128.09        199.66        16.66 o                         
   0   7  12         98.12         91.27        15.16 o                         
   1   7  12        781.23        730.48        21.68 o                         
   2   7  12        453.16        673.94        27.53 o                         
   3   7  12        587.65        616.37        25.90 o                         
   4   7  12         56.19         47.15        18.91 o                         
   5   7  12        261.30        167.54        20.10 o                         
   6   7  12        196.26        166.86        21.99 o                         
   7   7  12         34.85        -24.76        24.76 o                         
   8   7  12         36.87         24.59        27.05 o                         
  -8   8  12        305.89        363.97        36.40 o                         
  -7   8  12         25.83          4.14        29.97 o                         
  -6   8  12         17.99         -1.70        27.49 o                         
  -5   8  12        237.50        125.01        23.53 o                         
  -4   8  12        853.81        902.99        28.28 o                         
  -3   8  12        793.16        899.51        32.62 o                         
  -2   8  12        123.04        149.15        19.47 o                         
  -1   8  12       2290.96       2304.95        43.48 o                         
   0   8  12         43.27         51.07        16.34 o                         
   1   8  12        994.52       1171.62        27.82 o                         
   2   8  12       1076.55        964.06        26.77 o                         
   3   8  12       2184.27       2274.62        42.60 o                         
   4   8  12       1128.91       1070.47        33.72 o                         
   5   8  12       2504.27       2614.80        58.50 o                         
   6   8  12        209.87        143.09        21.81 o                         
   7   8  12        170.84        134.84        25.51 o                         
  -7   9  12        659.15        681.51        39.76 o                         
  -6   9  12         10.89         21.95        25.62 o                         
  -5   9  12       2129.38       2135.32        51.18 o                         
  -4   9  12         28.89         16.04        18.95 o                         
  -3   9  12       1586.22       1551.48        35.92 o                         
  -2   9  12       1389.40       1452.07        32.85 o                         
  -1   9  12        306.37        306.15        18.97 o                         
   0   9  12        691.31        668.41        23.39 o                         
   1   9  12        547.09        506.28        21.18 o                         
   2   9  12       1146.94       1166.62        32.02 o                         
   3   9  12       1049.46       1110.50        40.85 o                         
   4   9  12        358.61        357.98        24.48 o                         
   5   9  12        264.73        188.45        25.41 o                         
   6   9  12        114.24         94.11        23.37 o                         
   7   9  12        150.72        125.31        25.86 o                         
  -7  10  12         64.00         75.37        30.92 o                         
  -6  10  12          5.48        -27.46        27.46 o                         
  -5  10  12         78.98         43.48        23.42 o                         
  -4  10  12        348.92        276.37        21.98 o                         
  -3  10  12        882.59        956.79        33.91 o                         
  -2  10  12         88.76         76.25        18.07 o                         
  -1  10  12       1109.92       1203.61        31.98 o                         
   0  10  12         59.18         50.30        17.17 o                         
   1  10  12       1314.94       1362.97        34.84 o                         
   2  10  12        376.26        310.79        21.50 o                         
   3  10  12       2955.30       2900.56        56.00 o                         
   4  10  12         94.14         80.38        23.84 o                         
   5  10  12        896.82        820.23        34.39 o                         
   6  10  12          0.79        -26.13        26.13 o                         
   7  10  12        341.18        337.98        32.31 o                         
  -7  11  12        476.51        581.55        34.99 o                         
  -6  11  12          8.82        -12.09        26.52 o                         
  -5  11  12       1302.76       1322.33        38.77 o                         
  -4  11  12        117.25        116.75        21.52 o                         
  -3  11  12       2494.41       2459.11        50.67 o                         
  -2  11  12        358.30        328.48        23.51 o                         
  -1  11  12        426.63        436.78        27.24 o                         
   0  11  12        156.32        145.11        20.70 o                         
   1  11  12        458.39        438.51        25.02 o                         
   2  11  12        181.84        189.39        20.58 o                         
   3  11  12       1439.59       1401.49        36.01 o                         
   4  11  12        192.06        184.09        24.96 o                         
   5  11  12        103.11         24.01        25.90 o                         
   6  11  12         68.64         59.18        28.72 o                         
   7  11  12        223.90        189.19        32.69 o                         
  -7  12  12        115.56          2.18        30.76 o                         
  -6  12  12         94.58         68.66        29.50 o                         
  -5  12  12         87.68         46.26        22.47 o                         
  -4  12  12         73.75         40.49        22.46 o                         
  -3  12  12       1127.94       1179.09        44.82 o                         
  -2  12  12        321.43        306.95        25.62 o                         
  -1  12  12        362.21        513.38        25.85 o                         
   0  12  12          0.07        -18.85        20.50 o                         
   1  12  12       1316.86       1270.67        41.93 o                         
   2  12  12         94.41         60.55        21.83 o                         
   3  12  12       2490.39       2498.03        54.19 o                         
   4  12  12        397.79        419.73        28.38 o                         
   5  12  12        304.48        282.02        27.05 o                         
   6  12  12         11.94        -31.94        31.94 o                         
  -6  13  12         50.91         41.35        31.67 o                         
  -5  13  12        700.63        617.58        32.41 o                         
  -4  13  12         60.59         27.77        24.07 o                         
  -3  13  12       1410.35       1383.96        41.05 o                         
  -2  13  12         13.91         39.85        23.85 o                         
  -1  13  12        693.83        727.97        29.63 o                         
   0  13  12        265.83        262.23        24.33 o                         
   1  13  12       1108.19        990.96        33.93 o                         
   2  13  12         47.34         30.04        22.52 o                         
   3  13  12        212.80        219.99        26.87 o                         
   4  13  12         43.59         20.25        28.02 o                         
   5  13  12         57.45         35.90        33.81 o                         
   6  13  12          5.66        -10.90        42.49 o                         
  -6  14  12        259.62        312.02        35.26 o                         
  -5  14  12         70.59         24.48        27.82 o                         
  -4  14  12        469.11        453.35        29.26 o                         
  -3  14  12        499.56        519.05        29.76 o                         
  -2  14  12        646.86        687.96        32.26 o                         
  -1  14  12        670.74        675.97        30.51 o                         
   0  14  12         46.82         22.32        21.90 o                         
   1  14  12        778.87        739.61        34.59 o                         
   2  14  12        442.03        452.17        28.31 o                         
   3  14  12        938.93        897.29        37.46 o                         
   4  14  12        806.50        761.68        43.99 o                         
   5  14  12        544.03        537.87        51.58 o                         
   6  14  12         53.95         16.09        42.48 o                         
  -5  15  12        504.62        515.83        33.87 o                         
  -4  15  12        152.04        138.61        25.79 o                         
  -3  15  12        657.88        687.45        39.05 o                         
  -2  15  12        341.88        305.18        26.96 o                         
  -1  15  12        944.66        940.46        35.02 o                         
   0  15  12         71.37         37.01        22.80 o                         
   1  15  12        557.45        600.58        30.86 o                         
   2  15  12        180.57        137.01        24.75 o                         
   3  15  12         92.93        120.71        28.30 o                         
   4  15  12         24.89         11.14        40.27 o                         
   5  15  12         50.44         21.02        42.25 o                         
  -5  16  12         64.69         33.66        29.23 o                         
  -4  16  12        142.63        109.99        26.94 o                         
  -3  16  12         24.28         71.49        25.40 o                         
  -2  16  12        822.16        774.38        33.81 o                         
  -1  16  12        325.12        323.88        27.45 o                         
   0  16  12        125.36        114.19        23.81 o                         
   1  16  12        345.89        332.10        28.15 o                         
   2  16  12        432.96        428.61        30.37 o                         
   3  16  12        297.28        300.50        34.91 o                         
   4  16  12        598.39        704.91        54.78 o                         
   5  16  12        471.94        362.35        59.19 o                         
  -4  17  12        577.29        674.81        34.20 o                         
  -3  17  12        141.15        135.73        26.75 o                         
  -2  17  12         82.79         80.60        26.10 o                         
  -1  17  12        630.43        637.54        31.91 o                         
   0  17  12        351.04        390.42        28.49 o                         
   1  17  12        183.70        261.93        28.43 o                         
   2  17  12        477.82        443.64        34.44 o                         
   3  17  12         20.87         69.68        35.33 o                         
   4  17  12         91.43         38.74        46.64 o                         
  -3  18  12         16.06         43.06        27.94 o                         
  -2  18  12        331.47        342.46        30.02 o                         
  -1  18  12        295.98        276.39        28.49 o                         
   0  18  12        715.74        795.06        37.62 o                         
   1  18  12         51.08         51.99        27.80 o                         
   2  18  12        455.93        446.33        35.45 o                         
   3  18  12         44.07        -25.81        38.81 o                         
  -2  19  12         84.59         70.88        27.69 o                         
  -1  19  12        411.95        465.61        32.88 o                         
   0  19  12        288.07        308.17        35.54 o                         
   1  19  12         33.04         50.47        28.86 o                         
   2  19  12        427.83        444.28        37.76 o                         
  -7   0  13        206.50         75.86        44.60 o                         
  -5   0  13         99.09         60.16        31.72 o                         
  -3   0  13       3200.73       3335.00        81.56 o                         
  -1   0  13       3022.80       2863.47        71.31 o                         
   1   0  13       1025.94       1146.43        34.96 o                         
   3   0  13       4986.43       4926.94       103.31 o                         
   5   0  13       1227.36       1331.94        44.50 o                         
   7   0  13       1008.35       1096.19        50.78 o                         
  -8   1  13         47.92         46.43        29.83 o                         
  -7   1  13        429.62        426.40        36.04 o                         
  -6   1  13          8.63          9.56        29.36 o                         
  -5   1  13       1236.48       1099.11        34.55 o                         
  -4   1  13         14.27        -10.65        19.81 o                         
  -3   1  13       3448.04       3153.18        58.32 o                         
  -2   1  13        438.41        439.18        17.83 o                         
  -1   1  13       2052.40       1932.39        37.50 o                         
   0   1  13          1.04         25.24        13.78 o                         
   1   1  13        673.21        845.33        20.76 o                         
   2   1  13         58.47         78.44        14.63 o                         
   3   1  13        923.42       1086.31        28.49 o                         
   4   1  13          5.21          4.93        17.16 o                         
   5   1  13        149.22        112.17        18.24 o                         
   6   1  13         32.15         18.53        19.44 o                         
   7   1  13        207.61        200.32        21.37 o                         
   8   1  13          4.13        -23.90        23.90 o                         
  -8   2  13         21.96          5.59        30.35 o                         
  -7   2  13         93.61         -4.08        31.32 o                         
  -6   2  13        179.46        160.05        30.29 o                         
  -5   2  13        298.07        229.86        30.93 o                         
  -4   2  13        672.52        709.26        28.86 o                         
  -3   2  13       1268.32       1317.85        32.82 o                         
  -2   2  13        320.13        317.37        16.72 o                         
  -1   2  13       1507.97       1485.22        30.09 o                         
   0   2  13        309.54        302.15        15.65 o                         
   1   2  13        808.94        851.29        21.87 o                         
   2   2  13        239.22        273.40        16.19 o                         
   3   2  13       1792.32       1823.44        34.80 o                         
   4   2  13        562.12        576.10        22.90 o                         
   5   2  13       2795.18       3156.45        55.97 o                         
   6   2  13         46.34         56.50        20.01 o                         
   7   2  13        963.61       1069.13        31.27 o                         
   8   2  13          8.13          2.37        24.32 o                         
  -8   3  13        214.51        268.55        35.65 o                         
  -7   3  13        330.04        392.07        35.52 o                         
  -6   3  13         39.29         51.12        28.09 o                         
  -5   3  13       1949.05       1897.07        45.17 o                         
  -4   3  13        209.81        171.15        21.12 o                         
  -3   3  13       3190.05       2920.76        55.21 o                         
  -2   3  13       2287.95       2153.89        40.11 o                         
  -1   3  13       1232.01       1325.33        28.30 o                         
   0   3  13         38.98         25.64        14.23 o                         
   1   3  13       1204.16       1183.78        26.01 o                         
   2   3  13        227.98        326.14        18.39 o                         
   3   3  13        967.78       1022.87        25.31 o                         
   4   3  13        310.74        320.03        20.41 o                         
   5   3  13        153.58         81.54        19.25 o                         
   6   3  13         46.99         67.71        20.61 o                         
   7   3  13         26.24         10.65        20.47 o                         
   8   3  13         82.28         54.03        23.96 o                         
  -8   4  13          0.22         13.22        29.24 o                         
  -7   4  13         22.23         10.06        29.42 o                         
  -6   4  13        280.90        236.96        28.43 o                         
  -5   4  13        351.64        167.92        23.22 o                         
  -4   4  13        829.39        869.37        30.73 o                         
  -3   4  13       2324.02       2371.03        47.74 o                         
  -2   4  13        425.09        431.63        19.72 o                         
  -1   4  13       1893.00       1862.94        37.28 o                         
   0   4  13        154.21        112.95        14.50 o                         
   1   4  13        770.87        868.77        22.92 o                         
   2   4  13       1444.13       1343.94        30.12 o                         
   3   4  13       2111.47       2095.72        39.21 o                         
   4   4  13       1728.29       1809.78        41.41 o                         
   5   4  13       3850.62       4102.56        70.98 o                         
   6   4  13       1053.97       1107.37        32.68 o                         
   7   4  13        260.41        303.48        22.18 o                         
   8   4  13          1.98         11.06        24.55 o                         
  -8   5  13        182.09        228.62        36.89 o                         
  -7   5  13        245.94        225.13        29.86 o                         
  -6   5  13        604.08        596.46        33.24 o                         
  -5   5  13        108.50        111.85        21.67 o                         
  -4   5  13       1694.81       1543.26        38.05 o                         
  -3   5  13       3257.94       3113.93        55.27 o                         
  -2   5  13       1242.66       1168.66        33.11 o                         
  -1   5  13       1458.93       1392.57        34.33 o                         
   0   5  13        157.23        151.68        15.32 o                         
   1   5  13        209.68        297.57        16.87 o                         
   2   5  13        194.99        232.73        16.77 o                         
   3   5  13        387.99        507.10        22.96 o                         
   4   5  13        239.92        233.47        20.45 o                         
   5   5  13          9.77         33.36        19.29 o                         
   6   5  13         48.46         -8.58        20.81 o                         
   7   5  13         91.54         79.28        20.94 o                         
  -7   6  13         96.02        144.03        32.69 o                         
  -6   6  13        154.39         94.66        27.86 o                         
  -5   6  13        217.86        101.80        24.07 o                         
  -4   6  13        284.15        228.40        25.97 o                         
  -3   6  13       1114.68       1117.29        29.30 o                         
  -2   6  13       1759.62       1748.50        38.55 o                         
  -1   6  13        614.30        639.59        22.29 o                         
   0   6  13       2050.76       2055.12        37.97 o                         
   1   6  13        584.14        576.05        20.54 o                         
   2   6  13        149.04        269.19        17.75 o                         
   3   6  13       1298.84       1366.74        31.17 o                         
   4   6  13       2152.84       2209.02        46.43 o                         
   5   6  13       1699.20       1727.42        39.81 o                         
   6   6  13       1106.27       1190.76        35.90 o                         
   7   6  13         17.53         20.59        25.01 o                         
  -7   7  13        121.74         85.43        33.79 o                         
  -6   7  13        651.49        754.76        47.20 o                         
  -5   7  13         56.11          6.67        24.67 o                         
  -4   7  13       1932.57       1933.88        40.48 o                         
  -3   7  13       1510.26       1463.79        33.83 o                         
  -2   7  13        815.06        868.66        26.19 o                         
  -1   7  13       3004.46       2772.52        50.40 o                         
   0   7  13        492.44        523.53        21.17 o                         
   1   7  13        522.57        673.12        23.64 o                         
   2   7  13       1225.05       1308.24        31.82 o                         
   3   7  13        135.75        138.17        18.27 o                         
   4   7  13        205.14        197.36        22.92 o                         
   5   7  13        550.11        601.97        30.67 o                         
   6   7  13        205.19        152.13        25.03 o                         
   7   7  13         94.38        107.63        27.13 o                         
  -7   8  13        407.74        480.38        41.81 o                         
  -6   8  13        145.10        118.21        33.09 o                         
  -5   8  13        389.59        447.17        28.58 o                         
  -4   8  13        254.84        221.23        21.53 o                         
  -3   8  13        540.01        571.47        24.57 o                         
  -2   8  13       4253.37       3995.12        69.64 o                         
  -1   8  13         19.10         34.51        18.01 o                         
   0   8  13       2049.48       2109.18        42.70 o                         
   1   8  13        195.09        189.91        18.72 o                         
   2   8  13        820.72       1106.73        34.81 o                         
   3   8  13       1008.96       1019.27        28.70 o                         
   4   8  13       2171.09       2180.89        53.16 o                         
   5   8  13        599.31        510.14        28.07 o                         
   6   8  13       1074.58       1152.79        37.41 o                         
   7   8  13         49.56        -13.93        27.85 o                         
  -7   9  13        147.87        148.47        36.78 o                         
  -6   9  13        744.73        751.33        43.14 o                         
  -5   9  13        189.05        171.86        25.47 o                         
  -4   9  13       2207.01       2200.10        48.72 o                         
  -3   9  13        106.02         92.86        19.90 o                         
  -2   9  13       2114.30       2138.15        44.25 o                         
  -1   9  13       1875.65       1832.46        39.33 o                         
   0   9  13        597.89        540.68        22.61 o                         
   1   9  13        432.53        584.66        23.44 o                         
   2   9  13       2090.18       2169.58        48.64 o                         
   3   9  13        222.47        215.43        21.95 o                         
   4   9  13        638.49        625.14        33.71 o                         
   5   9  13        579.80        610.83        29.84 o                         
   6   9  13        267.17        217.47        24.99 o                         
   7   9  13         17.21         30.74        28.08 o                         
  -7  10  13        385.37        435.91        52.79 o                         
  -6  10  13         72.89         27.81        30.09 o                         
  -5  10  13        156.82        150.20        25.38 o                         
  -4  10  13         99.80         82.42        22.24 o                         
  -3  10  13         46.04         28.82        20.08 o                         
  -2  10  13       1389.77       1457.97        37.61 o                         
  -1  10  13       1474.91       1443.06        37.01 o                         
   0  10  13       1498.83       1486.05        37.23 o                         
   1  10  13        139.65        257.77        21.43 o                         
   2  10  13       1303.30       1235.34        35.35 o                         
   3  10  13        105.99        126.50        21.25 o                         
   4  10  13       1159.18       1145.59        41.61 o                         
   5  10  13         94.90        147.64        27.60 o                         
   6  10  13        789.59        793.85        37.31 o                         
   7  10  13         34.11         46.36        29.87 o                         
  -6  11  13        821.17        882.04        40.73 o                         
  -5  11  13        196.53        184.26        26.26 o                         
  -4  11  13       1611.80       1566.89        38.49 o                         
  -3  11  13         90.50        132.65        20.82 o                         
  -2  11  13        814.25        862.34        32.58 o                         
  -1  11  13        458.84        467.99        26.30 o                         
   0  11  13        211.72        211.58        22.86 o                         
   1  11  13        101.38        155.60        22.34 o                         
   2  11  13       1272.16       1232.19        35.79 o                         
   3  11  13        157.65        176.68        21.17 o                         
   4  11  13        304.45        259.45        27.90 o                         
   5  11  13        169.08        176.73        27.84 o                         
   6  11  13        163.69        127.53        30.41 o                         
  -6  12  13         82.81        108.29        32.09 o                         
  -5  12  13         37.16         35.69        27.79 o                         
  -4  12  13        185.11        167.31        23.64 o                         
  -3  12  13        108.38        113.56        23.17 o                         
  -2  12  13        554.80        678.28        31.52 o                         
  -1  12  13         90.28         59.34        23.11 o                         
   0  12  13        884.53        906.16        41.20 o                         
   1  12  13         51.93         57.75        23.52 o                         
   2  12  13       1474.96       1410.53        41.56 o                         
   3  12  13         41.17         52.48        21.78 o                         
   4  12  13        922.73        867.14        37.29 o                         
   5  12  13        159.31        173.82        28.45 o                         
   6  12  13        546.17        586.07        41.17 o                         
  -6  13  13        424.87        440.09        41.22 o                         
  -5  13  13        111.92         95.24        29.26 o                         
  -4  13  13        920.04        874.29        34.76 o                         
  -3  13  13        563.64        628.11        30.94 o                         
  -2  13  13       1288.54       1276.05        39.69 o                         
  -1  13  13          4.96         -4.37        24.13 o                         
   0  13  13        595.39        587.08        28.92 o                         
   1  13  13         60.48         44.12        23.76 o                         
   2  13  13        482.66        498.36        29.38 o                         
   3  13  13        245.96        254.20        26.27 o                         
   4  13  13        116.96        109.01        28.70 o                         
   5  13  13         11.54         13.70        34.48 o                         
   6  13  13         33.83         15.26        43.62 o                         
  -5  14  13         14.81        -23.60        28.45 o                         
  -4  14  13        185.02        151.65        26.38 o                         
  -3  14  13        174.54        176.69        27.29 o                         
  -2  14  13        124.54        149.66        25.69 o                         
  -1  14  13        262.57        257.67        26.39 o                         
   0  14  13        208.65        272.77        26.87 o                         
   1  14  13        127.38        130.94        25.31 o                         
   2  14  13        608.22        584.20        32.29 o                         
   3  14  13        712.36        652.58        34.62 o                         
   4  14  13        649.40        611.09        50.57 o                         
   5  14  13        174.02        102.12        43.39 o                         
  -5  15  13        272.58        269.72        30.95 o                         
  -4  15  13        414.28        479.40        37.67 o                         
  -3  15  13        516.11        536.46        31.90 o                         
  -2  15  13        490.21        505.72        30.90 o                         
  -1  15  13        123.08        100.79        25.08 o                         
   0  15  13        992.12        945.18        36.49 o                         
   1  15  13         22.67          2.71        24.94 o                         
   2  15  13         95.15        104.90        25.60 o                         
   3  15  13        313.33        353.48        32.00 o                         
   4  15  13         35.87         -2.02        42.54 o                         
   5  15  13         22.50         19.98        42.88 o                         
  -4  16  13         70.33         51.90        26.96 o                         
  -3  16  13        148.16        201.00        39.77 o                         
  -2  16  13         69.92         66.23        26.80 o                         
  -1  16  13        356.34        378.77        29.96 o                         
   0  16  13        264.08        319.46        30.18 o                         
   1  16  13        288.65        346.25        28.64 o                         
   2  16  13        252.40        220.58        28.40 o                         
   3  16  13        352.42        299.71        33.68 o                         
   4  16  13        305.44        298.31        51.83 o                         
  -3  17  13        343.25        335.87        31.35 o                         
  -2  17  13        301.01        329.37        30.52 o                         
  -1  17  13        101.58        123.78        28.28 o                         
   0  17  13        309.10        330.50        30.18 o                         
   1  17  13        142.10        115.11        28.49 o                         
   2  17  13         24.17         -2.48        28.90 o                         
   3  17  13        291.33        249.82        35.83 o                         
  -2  18  13          8.63         38.97        28.14 o                         
  -1  18  13        557.40        701.27        35.71 o                         
   0  18  13         11.94          9.79        28.72 o                         
   1  18  13        642.87        698.82        38.44 o                         
   2  18  13        100.07        114.72        30.46 o                         
  -6   0  14        285.50        123.31        61.69 o                         
  -4   0  14        255.29        237.18        49.31 o                         
  -2   0  14       2350.93       2319.05        62.52 o                         
   0   0  14       2726.86       2740.74        70.15 o                         
   2   0  14       1277.37       1350.00        47.68 o                         
   4   0  14       1964.72       2040.71        59.22 o                         
   6   0  14       2536.85       2774.31        76.29 o                         
  -7   1  14          8.54         19.29        32.40 o                         
  -6   1  14        356.15        403.94        35.05 o                         
  -5   1  14         10.28         -5.21        22.79 o                         
  -4   1  14       1340.34       1095.40        34.63 o                         
  -3   1  14        382.31        364.82        21.83 o                         
  -2   1  14       5037.38       4721.77        79.48 o                         
  -1   1  14        708.29        668.59        22.37 o                         
   0   1  14       2761.39       2787.38        48.93 o                         
   1   1  14        582.98        620.86        21.30 o                         
   2   1  14        927.94       1271.17        29.92 o                         
   3   1  14        159.26        177.74        17.07 o                         
   4   1  14        657.44        703.13        25.97 o                         
   5   1  14         91.44         90.88        18.52 o                         
   6   1  14         28.09         21.49        20.49 o                         
   7   1  14          1.78        -22.28        22.28 o                         
  -7   2  14         64.14         56.69        32.15 o                         
  -6   2  14        496.88        487.53        43.37 o                         
  -5   2  14        280.13        280.88        24.58 o                         
  -4   2  14        179.16        200.15        24.34 o                         
  -3   2  14        308.58        395.81        29.12 o                         
  -2   2  14       2599.50       2505.54        49.57 o                         
  -1   2  14         42.66         67.17        16.64 o                         
   0   2  14       2177.83       2217.45        39.45 o                         
   1   2  14        151.86        131.82        16.37 o                         
   2   2  14        654.60        810.81        28.08 o                         
   3   2  14       1101.46       1115.65        26.90 o                         
   4   2  14       1944.75       2018.20        44.29 o                         
   5   2  14        472.87        509.53        23.32 o                         
   6   2  14       1946.35       2089.20        45.20 o                         
   7   2  14         10.26          7.68        22.23 o                         
  -7   3  14         24.41        -16.08        32.63 o                         
  -6   3  14        332.25        310.88        34.05 o                         
  -5   3  14         57.85         47.31        21.92 o                         
  -4   3  14        771.41        671.06        27.73 o                         
  -3   3  14       1528.44       1480.52        35.63 o                         
  -2   3  14       1897.17       1682.26        38.04 o                         
  -1   3  14       1397.05       1275.72        30.51 o                         
   0   3  14       2281.68       2411.93        42.93 o                         
   1   3  14        442.55        577.30        20.93 o                         
   2   3  14        671.53        702.05        23.26 o                         
   3   3  14        604.62        680.94        23.43 o                         
   4   3  14        160.15        153.08        19.67 o                         
   5   3  14        381.52        405.14        23.08 o                         
   6   3  14         26.68         19.92        21.70 o                         
   7   3  14         80.24         68.15        21.27 o                         
  -7   4  14         34.02          2.69        32.93 o                         
  -6   4  14        218.53        166.52        30.77 o                         
  -5   4  14        204.83        170.82        23.11 o                         
  -4   4  14        167.87        124.40        22.27 o                         
  -3   4  14        111.47        138.50        19.52 o                         
  -2   4  14       2334.84       2328.46        47.14 o                         
  -1   4  14        720.77        679.32        24.15 o                         
   0   4  14       1077.19       1123.11        27.64 o                         
   1   4  14        547.47        537.42        20.37 o                         
   2   4  14        186.01        359.29        20.87 o                         
   3   4  14        730.73        736.66        23.96 o                         
   4   4  14       2039.87       2146.57        51.70 o                         
   5   4  14        653.65        743.05        26.98 o                         
   6   4  14       1413.65       1549.06        40.54 o                         
   7   4  14         69.92         77.44        21.23 o                         
  -7   5  14        367.03        451.55        35.86 o                         
  -6   5  14        470.92        469.29        38.68 o                         
  -5   5  14        211.99        206.20        23.52 o                         
  -4   5  14       1123.20       1056.67        35.75 o                         
  -3   5  14       1476.78       1393.67        34.91 o                         
  -2   5  14       1924.87       1795.84        40.14 o                         
  -1   5  14       1773.47       1638.41        35.56 o                         
   0   5  14       1757.68       1749.25        36.76 o                         
   1   5  14        141.47        297.55        18.45 o                         
   2   5  14        422.91        462.40        20.25 o                         
   3   5  14        628.02        640.48        23.21 o                         
   4   5  14        105.74         98.94        21.14 o                         
   5   5  14        515.48        610.91        27.05 o                         
   6   5  14        124.02        133.37        22.75 o                         
   7   5  14        208.10        205.50        23.76 o                         
  -7   6  14         44.81         35.95        34.62 o                         
  -6   6  14         67.37         -7.16        27.89 o                         
  -5   6  14        261.30        194.81        26.46 o                         
  -4   6  14        209.86        190.46        24.59 o                         
  -3   6  14        210.17        215.14        20.35 o                         
  -2   6  14       1271.11       1273.11        33.34 o                         
  -1   6  14       2639.47       2603.10        48.66 o                         
   0   6  14         73.72         87.16        17.32 o                         
   1   6  14        583.06        745.01        24.54 o                         
   2   6  14        394.89        456.96        20.93 o                         
   3   6  14        843.73        766.80        24.54 o
[truncated: 63,910 more chars]
